# Supplementary material for: Adaptive substitutions underlying cardiac glycoside insensitivity in insects exhibit epistasis in vivo
Source: eLife. 2019 Aug 27;8:e48224. doi: 10.7554/eLife.48224 (PMC6733596; doi:10.7554/eLife.48224)
Supplement: Supplementary file 3. [file elife-48224-supp3.fasta]

>Gryllus_firmus sodium potassium ATPase, alpha 1 subunit
GACAACAAGGCTGCTGACGGAAGCCTCAAGTCTCGTCGAACCAATGTGAAAGCGAAACGG
AAGGGAGACAACTTAGATGATCTGAAACAGGAATTGGATATCGACTACCACAAAATCACC
CCTGAGGAACTCTACACACGTTTTGGAACTAACCCCGACACAGGTCTCACTCACGCCAAA
GCCAAGGAGGTGCTGGAACGCGATGGCCCCAACGCCCTCACGCCGCCCAAGCAGACGCCC
GAGTGGGTCAAGTTCTGCAAGAACCTCTTCGGTGGCTTCGCCCTGCTGCTGTGGATCGGC
GCCATCCTCTGTTTCATCGCGTACTCCATCCAGGCCAGCACGGTGGAAGATCCG------
TCGGACGACAACTTGTACCTGGGCATAGTGCTGGCTGCTGTCGTCATCGTCACGGGTGTC
TTCTCATATTACCAGGAGAGCAAGAGCTCCAAAATTATGGAATCATTCAAAAACATGGTG
CCTCAGTTTGCAACAGTGCTTCGAGAAGGTGAAAAACTCACACTTCGAGCTGAAGACATT
GTGCTGGGAGATGTTGTGGAAGTCAAATTTGGTGACCGCATCCCTGCTGATATTCGTATC
ATTGAATCTCGAGGCTTCAAGGTGGACAATTCCTCTTTGACGGGAGAATCTGAACCTCAG
AGCCGTGGACCGGAGTTCACTCATGAAAACCCCCTGGAAACCAAGAACTTGGCATTCTTC
TCTACCAATGCTGTAGAAGGGACTGCAAGGGGTGTGGTCATCAGCTGTGGAGACAACACT
GTAATGGGTCGTATTGCTGGTTTGGCATCAGGCTTGGACACTGGTGAGACACCTATTGCC
AAAGAAATTCACCATTTCATCCATCTTATCACCGGTGTGGCTGTATTTCTTGGAGTAACC
TTCTTCGTCATTGCTTTTATCTTGGGATACCATTGGCTGGATGCTGTCATTTTCTTGATT
GGTATCATTGTAGCCAACGTGCCTGAAGGTTTGCTAGCTACTGTAACTGTGTGTCTCACC
CTGACTGCCAAGCGAATGGCATCAAAGAATTGTCTGGTCAAGAACTTGGAAGCTGTAGAA
ACTCTTGGGTCTACATCAACCATCTGCTCAGATAAGACTGGTACTTTAACACAAAACCGT
ATGACTGTTGCTCACATGTGGTTTGACAACCAAATTATTGAGGCAGATACCACTGAAGAT
CAGTCAGGTGTGCAGTATGACAGGACAAGCCCTGGATTTAAGGCTTTGGCTCGAATTGCA
ACTCTTTGTAACCGTGCAGAATTCAAGCCTGGTCAAGATGGAGTACCTATTCTGAAGAAA
GAAGTGAATGGTGATGCTTCTGAAGCTGCTTTGCTGAAATGTATGGAACTGGCTCTTGGT
GACGTTATGTCTATCCGAGCTCGCAACAAGAAAGTGTGTGAAATTCCCTTCAATTCCACC
AACAAATACCAGGTCTCCATTCACGAAACAGAAGATGCAAATGATCCTCGCCATCTGATG
GTGATGAAGGGGGCTCCTGAGAGGATTTTGGATCGTTGTTCAAGCATTTTCATTGGTGGA
AAGGAGAAGGTATTGGATGAGGAAATGAAAGAAGCTTTCAACAATGCTTACCTTGAACTT
GGTGGTCTTGGAGAGAGAGTGTTGGGTTTCTGTGACTTCATGCTGCCATCTGACAAGTAC
CCTGTTGGCTTCAAGTTTGATTGTGATGACCCTAACTTCCCTCTAAAGGACCTTCGTTTT
GTTGGACTCATGTCTATGATTGATCCTCCTCGTGCTGCTGTGCCTGATGCTGTTGCCAAA
TGTCGATCTGCTGGTATCAAGGTCATCATGGTTACTGGTGATCATCCTATCACTGCCAAA
GCTATTGCTAAGTCTGTCGGTATCATCTCAGAAGGTAATGAGACCGTAGAAGACATTGCA
CAGCGTTTGAACATCCCTGTCTCTGAAGTAAACCCTCGAGAAGCTAAGGCTGCTGTTGTA
CATGGAACTGAACTCAGGGATTTGAATTCTGACCAAATTGATGAAATTTTGAGGTACCAC
ACTGAGATCGTGTTCGCTCGTACTTCTCCCCAACAGAAACTAATTATTGTAGAAGGTTGT
CAGCGAATGGGTGCTATTGTAGCTGTGACTGGTGATGGTGTGAATGACTCCCCTGCCTTG
AAGAAAGCAGATATTGGTGTTGCTATGGGTATTGCTGGCTCTGATGTATCTAAACAAGCT
GCTGACATGATTTTGCTGGATGACAACTTTGCTTCTATTGTAACTGGTGTAGAAGAAGGA
AGATTGATCTTTGACAACCTGAAGAAGTCCATTGCCTACACTTTGACGTCCAACATTCCT
GAGATCTCCCCTTTCTTGGCTTTCATTCTCTGTGACATTCCCCTGCCCCTGGGCACTGTC
ACTATTTTGTGCATTGACTTGGGAACTGACATGGTCCCTGCCATTTCCCTGGCCTATGAA
GAAGCTGAGTCAGATATCATGAAGCGTCAGCCTCGAAATCCTTTCACAGATAAACTCGTA
AACGAAAGGTTGATCTCGATGGCATATGGACAAATTGGCATGATCCAGGCAGCTGCTGGA
TTTTTCGTCTACTTTGTCATCATGGCAGAGAATGGTTTCTTGCCACTCTCACTGTTTGGC
ATCCGTAAACACTGGGATTCCAAGGCTGTTAATGATCTAACTGATTCTTATGGCCAAGAA
TGGACCTACCGTGACAGGAAGAAGTTGGAGTACACCTGCCATACTGCTTTCTTCGTAACT
ATTGTGATTGTACAGTGGGCTGATTTGATCATTTGCAAGACTCGACGAAATTCCATCATC
CACCAGGGAATGAGGAACTGGGCTCTGAATTTTGGTCTTGTGTTTGAAACTGCTCTTGCT
GCATTTCTGTCCTACTGCCCAGGAATGGACAAAGGCCTTAGGATGTACCCTCTGAAGTTT
GTGTGGTGGCTGCCTGGTCTGCCCTTCATGGTTTCAATCTTCATCTATGATGAAGTTCGA
CGCTTCTACCTACGTCGAAACCCTGGAGGCTGGCTGGAGCAAGAAACATACTATTAA
>Tetrix_japonica sodium potassium ATPase, alpha 1 subunit
AACAAGACCGCCGACGGCAAGGCTAAGTCTCGTCGAAAAGATCCAAAAGTTAAAGTTAAA
AAAGGGGATAATTTAGATGATCTTAAACAAGAATTGGATATTGATTTCCACAAGATAACA
CCAGAAGAACTATACCAACGTTTTAGTACAAACCCTGACACAGGATTGACACATGCCAAA
GCTAAGGAATTTCTGGAAAGAGATGGACCTAATGCACTTACCCCACCAAAGCAAACCCCA
GAATGGGTCAAGTTTTGCAAGAACCTATTTGGAGGTTTCGCCCTTCTTCTGTGGATTGGA
GCGATTCTCTGTTTCATTGCATATTCCATCCAAGCTAGCACTGTTGAGGAACCT------
GCTGATGATAATTTGTACCTGGGTATTGTGCTGGCAGCCGTTGTAATCGTCACTGGAATC
TTCTCCTATTACCAGGAAAGCAAGAGCTCTCGAATTATGGAGTCATTTAAAAACATGGTG
CCTCAGTTTGCCACAGTGCTAAGAGAAGGAGAGAAGTTAACTCTTCGAGCAGAAGACATA
GTCTTAGGAGATGTAGTGGAAGTGAAATTTGGTGATAGAATTCCTGCCGATATTCGTATT
ATTGAAGCACGAGGTTTCAAAGTAGACAACTCTTCACTTACTGGAGAGTCTGAACCACAA
AGCAGAAGCCCAGAATTTACTCATGAAAATCCTTTGGAAACTAAAAATCTTGCATTTTTC
TCTACCAATGCTGTTGAAGGCACTGCCAGAGGAGTTGTCATCAGTTGTGGAGACAACACT
GTAATGGGTCGCATTGCTGGCTTGGCTTCTGGTCTTGACACTGGAGAAACACCAATTGCT
AAAGAAATTCACCATTTTATTCATCTCATTACTGGTGTGGCTGTGTTTCTTGGCGTTACA
TTTTTCGTCATAGCCTTCATTCTTGGTTATCATTGGCTTGATGCTGTGATCTTCCTTATT
GGTATTATTGTGGCTAATGTTCCTGAAGGATTGCTGGCTACTGTGACTGTATGTTTGACA
CTGACAGCCAAAAGAATGGCTTCAAAGAATTGCCTGGTAAAAAATTTGGAAGCTGTGGAA
ACATTGGGTTCAACATCAACTATTTGTTCTGATAAGACTGGAACTCTAACACAAAACCGA
ATGACAGTTGCACACATGTGGTTTGACAATCAAATTATTGAAGCAGATACTACTGAGGAC
CAATCAGGAGTGCAATATGACAGAACCAGTCCTGGATTCAAGGCATTGGCTCGTATCGCA
ACTCTGTGCAATAGGGCTGAATTCAAGCCTGGTCAAGATGGTGTTCCCATTCTCAAAAAA
GAAGTTAATGGAGATGCTTCTGAAGCTGCCTTGCTAAAGTGTATGGAGCTGGCCCTTGGC
GATGTTATATCTATCCGCAAGCGCAACAAGAAAGTGTGTGAAGTTCCATTTAATTCTACA
AATAAGTATCAAGTATCTATTCACGAAACAGAAGATGCCAATGATCCCCGATATCTTATG
GTAATGAAAGGTGCTCCAGAACGTATTCTTGATCGTTGCTCAACAATTTTCATTGGTGGC
AAGGAAAAAGTTTTAGATGAGGAAATGAAAGAAGCTTTCAATAATGCTTATCTGGAGTTG
GGTGGTCTTGGAGAACGTGTCCTAGGTTTCTGCGATTTTATGCTGCCATCTGACAAATTT
CCTCTTGGTTTCAAATTTGACTCTGATGACCCTAACTTCCCAATTCAAAACCTTCGTTTT
GTTGGCCTAATGTCTATGATTGATCCACCAAGAGCTGCTGTACCTGATGCTGTAGCAAAG
TGCCGTTCTGCTGGTATTAAAGTTATCATGGTTACTGGTGATCACCCTATTACAGCAAAG
GCTATTGCTAAGTCTGTTGGAATTATATCTGAAGGTAATGAAACTATTGAAGATATAGCC
CAGCGTCTAAATATTCCTGTGTCTGAAGTGAATCCACGAGAAGCTAAGGCTGCTGTTGTC
CATGGTACTGAGCTACGTGACATAAGCTCTGATCAATTGGATGAAATTTTGCGATATCAT
ACAGAAATTGTGTTTGCAAGAACCTCACCACAGCAGAAGCTTATTATTGTAGAAGGTTGT
CAGCGTATGGGAGCTATTGTAGCAGTAACAGGAGATGGTGTAAATGATTCCCCAGCTTTG
AAGAAAGCTGATATAGGAGTTGCTATGGGAATTGCTGGTTCTGATGTATCAAAGCAAGCT
GCTGACATGATTCTTCTAGATGACAATTTTGCTTCAATTGTAACTGGTGTTGAAGAAGGC
AGACTTATATTTGACAACCTTAAGAAATCCATTGCTTATACTCTGACGTCCAACATTCCC
GAGATTTCACCTTTCTTGGTTTTCATCTTGTGTGATGTTCCTCTTCCACTTGGTACAGTG
ACCATCCTCTGCATTGATTTAGGAACTGACATGGTCCCTGCCATTTCCCTGGCCTATGAG
GAAGCTGAGTCTGATATCATGAAGCGTCAGCCTCGAAACCCTTTCACAGATAAACTCGTA
AATGAAAGGTTAATTTCTATGGCTTATGGTCAGATTGGAATGATCCAAGCAGCTGCTGGG
TTTTTTGTCTACTTTGTAATTATGGCTGAGAATGGATTCTTACCTCTGAAATTGTTTGGT
ATCCGCAAGCAGTGGGATTCTAAAGCTGTAAATGATTTGACTGATTCATATGGACAAGAA
TGGACTTACCGAGACAGGAAGAAGTTGGAGTACACCTGCCACACTGCTTTCTTCGTCACA
ATTGTCATTGTACAGTGGGCTGACTTGATAATTTGCAAGACTCGTCGAAATTCTCTTATT
CATCAAGGAATGAGAAATTGGGCGCTCAACTTTGGTCTGGTTTTTGAAACTGCTCTTGCT
GCATTCCTTTCCTACTGCCCTGGCATGGACAAGGGCCTTAGGATGTATCCTCTGAAGTTT
GTATGGTGGCTTCCTGGTCTGCCCTTCATGGTTTCCATCTTTATTTATGATGAAGTGCGT
CGTTTCTACCTCCGCCGGAACCCAGGAGGCTGGTTGGAACAGGAAACATACTACTAG
>Romalea_microptera sodium potassium ATPase, alpha 1 subunit
TTCAACTGCAACATGCCTGCCGATAAGTCCCGACGGAAAGAACCATCATCGAAAAAGAAG
AAAGCAGATAACTTAGATGACCTGAAACAAGAATTAGATATAGACTACCATAAAATTTCA
CCAGACGAGCTCTACGCGCGTTTCAGCACAAATCCGGAAACAGGTCTAACACATGCAAAA
GCAAAAGAAATACTTGAACGTGATGGACCAAATGCACTCACACCTCCAAAACAAACACCT
GAATGGGTCAAGTTTTGTAAGAACTTGTTTGGAGGCTTTGCCTTACTGCTGTGGATTGGA
GCAATTTTGTGTTTTATTGCCTATTCCATCCTAGCAAGTACTGTGGAGGAGCCT------
TCAGATGATAATTTGTACCTGGGTATTGTGCTGGCTGCGGTGGTTATCATCACTGGCATC
TTCTCGTATTATCAGGAAAGCAAGAGTTCTAGAATTATGGATTCTTTCAAAAACATGGTT
CCTCAGTTTGCGACTGTTCTCCGTGGAGGTGAAAAACTGACCCTCCGAGCTGAAGACATT
GTGCTAGGTGATGTGGTTGAAGTGAAGTTTGGTGATCGCATTCCAGCAGATATCAGAATT
ATTGAATCCCGTGGTTTTAAGGTTGATAACTCATCCTTGACAGGAGAGTCTGAACCACAG
AGCCGTAGCCCTGAATTCACACATGAAAATCCACTTGAAACAAAGAATCTTGCCTTCTTC
TCAACAAATGCTGTTGAAGGTACTGCCAAAGGAGTAGTAATAAGTTGTGGTGACAACACA
GTCATGGGCCGAATTGCGGGGTTGGCATCAGGATTGGATACTGGTGAAACACCTATTGCT
AAGGAGATTCACCATTTCATTCATTTAATCACTGGAGTCGCTGTGTTTCTTGGAGTTACA
TTTTTCGTCATTGCCTTCATTCTTGGTTATCACTGGCTCGACGCTGTCATATTTCTTATT
GGTATCATTGTAGCCAATGTACCTGAGGGCCTCTTGGCCACAGTGACAGTGTGTCTGACG
CTGACAGCAAAAAGGATGGCCTCAAAGAACTGTCTGGTGAAGAATTTAGAAGCTGTGGAA
ACCCTGGGCTCCACCTCAACCATCTGCTCAGACAAGACAGGAACCTTGACTCAGAATCGT
ATGACTGTTGCCCACATGTGGTTTGATAACCAGATAATTGAGGCTGACACTACAGAAGAC
CAGTCAGGTGTGCAGTATGACCGAACAAGTCCAGGTTTCAAGGCGTTGGCCAGAATTGCA
ACACTTTGCAACAGAGCTGAATTCAAGCCTGGTCAGGATGGAGTACCAATCTTGAAGAGG
GAGGTGAATGGTGATGCATCAGAGGCAGCCTTGCTGAAGTGCATGGAACTTGCTTTGGGA
GATGTCATGTCAATTCGAAAACGTAACAAGAAAGTATGTGAGATACCATTTAATTCGACT
AACAAGTATCAAGTATCAATCCATGAGACAGAAGATGCAAATGATCCTCGTTACTTAATG
GTAATGAAAGGAGCTCCAGAACGTATCCTGGATAGATGTTCTACAATTTTCATTGGCGGT
AAAGAAAAAGTCCTGGATGAAGAAATGAAGGAAGCATTCAATAATGCATACCTTGAATTG
GGCGGTCTAGGAGAACGTGTACTTGGTTTCTGTGACTTTATGCTACCAACAGACAAGTTT
CCTCCTGGGTTCAAGTTTGATGCTGATGATCCTAATTTTCCCCTAAATGGACTTCGTTTT
GTTGGACTTATGTCAATGATTGATCCGCCTCGTGCTGCTGTACCTGACGCTGTTGCAAAA
TGTCGTTCTGCTGGTATTAAAGTTATAATGGTGACTGGTGATCATCCCATAACTGCCAAG
GCTATTGCTAAATCTGTTGGAATCATATCTGAAGGCAATGAAACTGTGGAGGATATTGCA
CAACGCTTGAACATCCCTGTCTCAGAAGTGAATCCCCGTGAGGCAAAAGCAGCTGTAGTG
CATGGTACAGAACTTCGTGACTTAAATTCTGATCAGCTAGATGAGATCCTCAGGTATCAC
ACGGAGATTGTGTTCGCACGAACATCACCACAGCAGAAATTAATCATTGTAGAAGGCTGT
CAACGAATGGGAGCTATTGTGGCTGTGACTGGTGATGGTGTAAATGATTCCCCTGCACTA
AAGAAAGCCGACATTGGTGTGGCCATGGGTATTGCTGGCTCTGATGTTTCAAAACAGGCT
GCTGACATGATCCTGCTGGATGATAATTTTGCTTCAATTGTTACTGGTGTGGAAGAGGGG
CGTCTGATCTTTGACAACTTGAAGAAATCCATTGCATACACACTGACATCCAACATCCCT
GAAATCTCACCTTTCCTTGCATTCATCTTATGTGACATTCCTCTACCCCTTGGCACAGTT
ACAATTTTGTGCATTGATTTGGGCACTGACATGGTACCAGCAATTTCCCTGGCTTACGAG
GAGGCAGAGTCTGATATAATGAAGCGACGTCCACGTAATCCTTACAAAGATAATTTGGTC
AATGAAAGGCTTATCTCCATGGCGTATGGTCAGATTGGCATGATACAAGCTGCTGCTGGA
TTCTTCGTTTATTTTGTGATCATGGCAGAAAATGGATTCTTGCCTCTTAGATTATTTGGA
ATTCGAAAGCAGTGGGATTCTAAGGCTGTTAATGATCTTTCAGATTCATATGGCCAAGAA
TGGACCTATCAAGACAGAAAGAAACTGGAGTATACCTGCCATACTGCTTTCTTCGTAACA
ATTGTCATTGTGCAATGGGCTGACTTGATCATCTGTAAGACTCGCCGCAACTCTATCATT
CACCAGGGAATGAGGAACTGGGCTCTGAACTTTGGTCTGGTCTTTGAGACTGCTCTGGCT
GCCTTCTTATCATACTGTCCAGGCATGGATAAGGGTCTGCGGATGTATCCTCTGAAATTT
GTCTGGTGGCTGCCAGGACTGCCTTTCTCCTTGGCCATCTTCATTTATGATGAAGTGCGT
CGTTTCTACCTACGCCGAAACCCAGGTGGTTGGCTGGAACAGGAGACATACTACTAG
>Oedaleus_asiaticus sodium potassium ATPase, alpha 1 subunit
AACAACACCAACATGCCTGCCGATAAGTCCCGGCGGAAAGAACCATCATCAAAGAAGAAA
AAAGCAGATAACTTAGATGACTTGAAACAAGAGTTAGATATCGACTTTCATAAGATTTCC
CCAGAAGAACTCTACGCACGTTTCAGCACAAATCCAGAAACGGGTCTCACGCATGCAAAA
GCGAAGGAAATACTTGAACGTGATGGACCAAATGCACTCACACCTCCAAAACAAACACCT
GAATGGGTTAAATTTTGTAAGAACTTATTTGGAGGCTTTGCCTTGCTGCTGTGGATAGGA
GCAATTTTATGTTTCATTGCTTATTCCATCTTAGCAAGTACCGTGGAGGAACCT------
TCAGATGATAATTTGTACCTGGGTATTGTGCTGGCTGCGGTGGTTATCATCACTGGAATC
TTCTCGTATTATCAGGAAAGCAAGAGCTCTAAAATTATGGACTCTTTCAAAAACATGGTT
CCTCAGTTCGCAACAGTTATCCGTGGAGGTGAAAAACTGACACTTCGAGCTGAAGACATT
GTGCTAGGTGATGTGGTTGAAGTGAAGTTTGGTGATCGCATACCGGCAGATATTAGAATT
ATTGAATCACGAGGGTTTAAGGTTGACAACTCTTCCCTGACAGGAGAGTCTGAACCACAG
AGCCGCAGCCCAGAATTTACACATGAAAATCCTCTTGAGACAAAGAATCTCGCTTTCTTT
TCTACAAATGCTGTTGAAGGTACTGCCAAAGGAGTAGTAATCAGTTGTGGTGACAATACG
GTAATGGGCCGAATTGCTGGATTGGCATCAGGGTTGGATACTGGTGAAACGCCTATTGCC
AAGGAAATTCACCACTTCATCCATTTAATTACTGGAGTTGCTGTTTTTCTTGGAGTTACA
TTTTTCGTTATAGCTTTCATTCTTGGTTATCATTGGCTCGACGCTGTCATTTTTCTAATT
GGTATCATTGTAGCCAATGTACCTGAGGGCCTTCTGGCCACAGTGACAGTTTGTCTGACG
CTGACTGCAAAGAGGATGGCCTCAAAGAATTGCCTGGTGAAGAACTTAGAAGCTGTAGAA
ACTCTTGGTTCTACTTCAACTATATGCTCAGACAAGACTGGAACCTTGACTCAGAATCGT
ATGACTGTTGCCCATATGTGGTTTGATAATCAGATAATTGAGGCTGACACTACAGAAGAC
CAGTCAGGTGTACAGTACGATCGAACAAGCCCAGGTTTTAAGGCATTGGCCAGAATAGCA
ACACTGTGCAACAGAGCTGAATTCAAGCCTGGCCAGGATGGGGTACCCATCTTGAAGAGA
GAGGTAAATGGTGATGCATCAGAAGCAGCCTTGTTGAAGTGTATGGAACTTGCCTTGGGA
GATGTAATGTCAATTCGAAAACGCAACAAGAAAGTTTGTGAAATACCATTTAATTCAACT
AACAAGTATCAAGTATCTATCCACGAGACAGAAGATGCAAATGATCCCCGATACTTAATG
GTTATGAAAGGAGCACCAGAACGTATCCTGGATAGATGTTCTACAATTTTTATTGGTGGT
AAAGAGAAAGTCCTGGATGAAGAAATGAAAGAGGCTTTTAACAATGCTTACCTTGAATTG
GGTGGTCTAGGAGAACGTGTGCTTGGTTTCTGTGACTTCATGCTGCCAACAGACAAGTTT
CCTCCTGGATTCAAGTTTGATGCTGATGATCCTAACTTCCCCCTAAATGGACTTCGTTTT
GTTGGACTTATGTCAATGATTGACCCACCTCGTGCAGCTGTACCTGATGCTGTAGCAAAG
TGCCGTTCTGCTGGTATTAAAGTTATCATGGTGACTGGTGATCATCCCATTACTGCCAAA
GCTATTGCTAAATCTGTTGGAATCATCTCTGAAGGCAATGAAACTGTGGAAGATATTGCA
CAGCGATTAAATATTCCAGTGTCAGAAGTAAATCCACGGGAAGCAAAAGCAGCTGTAGTT
CATGGTACAGAACTTCGTGATCTTAACTCTGACCAACTAGATGAAATTCTCAGGTATCAT
ACAGAAATAGTGTTTGCACGCACATCACCTCAACAAAAGTTGATCATCGTAGAAGGCTGT
CAACGAATGGGAGCTATTGTAGCTGTGACTGGTGATGGTGTGAATGACTCCCCTGCACTA
AAGAAAGCTGACATTGGTGTGGCTATGGGTATTGCTGGTTCTGACGTATCGAAACAGGCT
GCTGACATGATCTTGTTGGATGACAACTTTGCTTCAATTGTAACTGGTGTAGAAGAGGGG
CGTTTGATCTTCGACAACTTAAAGAAGTCTATTGCATACACACTGACATCCAACATCCCT
GAAATCTCACCTTTCCTTGCATTCATATTGTGTGATATTCCTCTACCCCTTGGCACAGTT
ACAATCTTGTGCATTGATCTGGGCACTGACATGGTCCCTGCAATTTCTCTGGCCTATGAA
GAAGCAGAATCTGATATCATGAAGCGACAGCCTCGAAATCCTTTCACAGATAAGCTCGTA
AATGAAAGGCTTATCTCCATGGCATATGGACAGATTGGCATGATACAAGCAGCAGCTGGC
TTCTTTGTCTATTTTGTAATCATGGCTGAAAATGGATTCTTGCCCCTCAAATTATTTGGA
ATTCGAAAGCAGTGGGATTCTAAAGCCGTTAACGATCTTTCAGATTCTTATGGCCAAGAA
TGGACCTACCAGGACAGGAAGAAACTAGAATATACCTGCCACACTGCTTTCTTCGTAACA
ATTGTGATTGTGCAGTGGGCTGATTTGATCATCTGTAAGACTCGCCGTAACTCTATCATT
CACCAGGGAATGAGGAACTGGGCTCTAAACTTCGGTCTTGTGTTTGAGACTGCTCTGGCT
GCCTTCTTATCTTATTGTCCAGGTATGGACAAAGGTCTGCGGATGTATCCTCTGAAATTT
GTGTGGTGGCTGCCAGGACTGCCCTTCTCTCTGGCCATCTTCATTTACGATGAAGTGCGC
CGTTTCTACCTACGCCGAAACCCAGGTGGTTGGTTGGAACAGGAAACATACTACTAG
>Locusta_migratoria sodium potassium ATPase, alpha 1 subunit
AACAACACCAACATGCCTGCCGATAAGTCCCGGCGGAAAGAACCATCAGCAAAGAAGAAA
AAAGCAGATAACTTAGATGATTTGAAACAAGAGTTAGATATCGACTATCATAAGATTTCA
CCAGAAGAACTCTACACACGTTTCAGCACAAATCCAGAAACGGGTCTCACACATGCGAAA
GCAAAGGAAATACTTGAACGTGATGGACCAAATGCACTCACACCTCCAAAACAAACACCT
GAATGGGTTAAATTTTGTAAGAACTTATTTGGAGGCTTTGCCTTGCTGCTGTGGATAGGA
GCAATTTTATGTTTCATTGCTTATTCCATCTTAGCAAGTACTGTGGAGGAACCT------
TCAGATGATAATTTATTTTTGGGTGTAGTCTTATCAGCAGTAGTGATTGTGACGGGCTGC
TTCTCATATTATCAAGAAGCCAAATCCTCGGCGATCATGGAATCGTTTAAACATATGGTC
CCGCAGTTCGCAACAGTTATTCGTGGAGGTGAAAAACTGACACTTCGAGCTGAAGACATT
GTGCTAGGTGATGTGGTTGAAGTGAAGTTTGGTGATCGCATACCGGCAGATATTAGAATT
ATTGAATCACGAGGGTTTAAGGTTGACAACTCTTCCCTAACAGGAGAGTCTGAACCACAG
AGCCGCAGCCCAGAATTTACACATGAAAATCCTCTTGAGACAAAGAATCTTGCATTCTTT
TCTACAAACGCTGTTGAAGGAACTGCCAAAGGAGTAGTAATCAGTTGTGGTGACAATACA
GTAATGGGTCGAATTGCTGGATTGGCATCAGGGTTGGATACTGGTGAGACGCCTATTGCC
AAGGAAATTCATCACTTCATCCATTTAATCACAGGAGTTGCAGTTTTTCTTGGAGTTACA
TTTTTCGTTATAGCTTTCATTCTTGGTTATCATTGGCTCGACGCTGTCATATTTCTTATT
GGTATCATTGTAGCCAATGTACCTGAGGGCCTACTGGCCACAGTGACAGTATGTCTGACG
CTGACTGCAAAGAGGATGGCATCAAAGAATTGCCTGGTGAAGAACTTAGAAGCTGTAGAA
ACTCTGGGTTCTACTTCAACTATATGCTCAGACAAGACTGGAACCTTGACACAGAATCGT
ATGACTGTTGCCCATATGTGGTTTGATAATCAGATAATTGAGGCTGACACTACAGAAGAC
CAGTCAGGTGTACAGTATGATCGAACAAGTCCAGGTTTTAAGGCATTGGCCAGAATAGCA
ACACTTTGTAACAGAGCTGAATTCAAGCCGGGCCAGGATGGGGTACCCATCTTGAAGAGA
GAGGTAAATGGTGATGCATCAGAAGCAGCCTTGTTGAAGTGTATGGAACTTGCCTTGGGA
GATGTAATGTCAATTCGAAAGCGCAACAAGAAAGTTTGTGAAATACCGTTCAATTCAACT
AACAAGTATCAAGTATCTATCCACGAGACGGAAGATGCAAATGATCCCCGATACTTAATG
GTTATGAAAGGAGCACCAGAACGTATCCTGGATAGATGTTCTACAATTTTCATTGGCGGT
AAAGAAAAAGTCCTGGATGAAGAAATGAAAGAAGCTTTTAACAATGCATACCTTGAATTG
GGTGGTCTAGGAGAACGTGTGCTTGGTTTCTGTGACTTCATGCTGCCGACAGACAAGTTT
CCTCCTGGATTCAAGTTTGATGCTGATGATCCTAACTTCCCCCTAAATGGACTTCGTTTT
GTTGGACTTATGTCAATGATTGACCCACCTCGTGCAGCTGTACCTGATGCTGTAGCAAAG
TGCCGTTCTGCTGGTATAAAAGTTATCATGGTGACTGGTGATCATCCCATTACTGCTAAA
GCTATTGCTAAATCTGTTGGAATCATCTCTGAAGGCAATGAAACTGTGGAAGATATTGCA
CAGCGATTAAACATTCCCGTGTCAGAAGTGAATCCAAGGGAAGCAAAAGCAGCTGTAGTT
CATGGTACAGAACTTCGTGATCTTAACTCTGACCAACTAGATGAGATTCTCAGGTATCAT
ACAGAAATAGTGTTTGCACGCACATCACCTCAACAAAAGTTGATCATCGTAGAAGGCTGT
CAACGAATGGGAGCTATTGTAGCTGTGACTGGTGATGGTGTGAATGACTCCCCTGCACTA
AAGAAAGCTGACATTGGTGTGGCTATGGGTATTGCGGGTTCTGATGTATCGAAACAGGCT
GCTGACATGATCTTGTTGGATGATAACTTTGCTTCAATTGTAACTGGCGTAGAAGAGGGG
CGTTTGATCTTCGACAACTTAAAGAAGTCTATTGCATACACACTGACATCCAACATCCCT
GAAATCTCACCTTTCCTTGCATTCATATTGTGTGATATTCCTCTACCTCTTGGCACAGTT
ACAATCTTGTGCATTGATCTGGGCACTGACATGGTACCAGCAATTTCCCTGGCTTACGAG
GAGGCTGAGTCTGATATAATGAAGCGACGTCCACGTAATCCTTACAAAGATAATTTGGTC
AATGAAAGGCTTATCTCCATGGCATATGGACAGATTGGCATGATACAAGCTGCAGCTGGC
TTCTTTGTCTATTTTGTAATCATGGCTGAAAATGGATTCTTGCCTCTCAAATTATTTGGA
ATTCGAAAGCAGTGGGATTCTAAAGCTGTTAACGATCTTTCAGATTCTTATGGCCAAGAA
TGGACCTACCAGGACAGGAAGGAACTGGAATATACCTGCCACACTGCTTTTTTCGTAACA
ATTGTGATTGTGCAGTGGGCTGATTTGATCATCTGTAAGACTCGCCGTAATTCTATCATT
CATCAGGGAATGAGGAACTGGGCTTTAAACTTCGGTCTTGTGTTTGAGACTGCTCTGGCT
GCCTTCTTATCTTATTGTCCGGGTATGGACAAAGGTCTGCGGATGTATCCTCTGAAATTT
GTGTGGTGGCTGCCAGGACTGCCCTTCTCTCTGGCCATCTTCATTTACGATGAAGTTCGC
CGTCTCTACCTACGCCGAAACCCAGGTGGTTGGTTGGAACAGGAAACATACTACTAG
>Aularches_miliaris sodium potassium ATPase, alpha 1 subunit
AACAAGACGGCGGACGGCAAGGCTAAGTCCCGGCGGAAAGAAACTAGTAAGAAGCAGAAG
AAAGCAGATAACTTAGATGACTTGAAACAAGAATTAGATATCGACTACCATAAAATTACA
CCAGAAGAACTTTATGCACGTTTCAGCACAAATCCTGATACTGGTCTTACACATGCAAAA
GCAAAGGAAGTTCTGGAAAGAGATGGACCAAATGCTCTTACACCTCCCAAACAAACTCCA
GAATGGGTTAAGTTTTGTAAAAACCTGTTTGGGGGTTTTGCCTTGCTTCTATGGATTGGA
GCAATTTTGTGTTTTATTGCCTACTCTATCTTAGCAAGTACTGTAGAAGAGCCC------
TCCGATGACAACTTGTACCTGGGTATTGTGCTGGCTGCAGTCGTTATCGTCACTGGCATC
TTCTCATATTACCAGGAAAGCAAGAGTTCTAAAATCATGGAGTCTTTCAAAAACATGGTT
CCTCAGTTTGCAACTGTTATACGTGGTGGTGAGAAACTGACTCTTCGTGCAGAAGATATT
GTATTGGGTGATGTGGTGGAAGTAAAGTTTGGTGATCGGATACCAGCAGATATCCGAATT
ATTGAATCTCGAGGCTTCAAAGTTGACAATTCATCCTTGACTGGAGAATCTGAGCCTCAG
AGTCGCAGCCCGGAATTCACACATGAAAATCCACTTGAAACTAAGAATCTTGCCTTTTTC
TCCACCAATGCTGTTGAAGGTACTGCTAAAGGAGTTGTCATAAGCTGCGGTGACAACACT
GTAATGGGCCGAATTGCTGGTTTGGCATCTGGCCTAGACACTGGTGAAACTCCTATTGCC
AAGGAGATTCACCACTTCATCCATTTAATTACTGGAGTTGCAGTTTTCCTGGGAGTTACA
TTTTTCATAATTGCTTTCATTCTTGGCTACCACTGGCTCGACGCTGTCATTTTCCTAATT
GGTATCATTGTAGCCAATGTACCAGAAGGCCTTCTGGCCACAGTGACAGTGTGTCTGACG
CTGACAGCAAAGAGAATGGCCTCCAAGAACTGCCTGGTGAAAAACTTGGAAGCTGTTGAA
ACTCTCGGGTCTACATCAACCATCTGCTCAGACAAGACAGGAACATTGACTCAAAACCGA
ATGACAGTAGCTCACATGTGGTTTGACAATCAGATAATTGAGGCTGACACTACAGAAGAT
CAGTCAGGAGTGCAGTATGATCGAACAAGCCCGGGTTTTAAAGCTCTGGCCAGAATAGCA
ACACTCTGCAACAGAGCTGAATTCAAACCTGGCCAGGAAGGAGTACCAATCCTAAAGAGG
GAAGTGAATGGTGATGCATCTGAAGCAGCATTGCTGAAGTGTATGGAACTTGCATTGGGA
GATGTTATATCAATTCGAAAGCGAAACAAGAAAGTTTGTGAGATACCATTCAATTCAACA
AACAAATATCAGGTATCAATCCATGAGACAGAAGATGCAAATGATCCTCGTTACTTGATG
GTAATGAAAGGAGCCCCTGAACGTATCTTAGATAGATGCTCAACAATTTTCATTGGTGGC
AAGGAGAAAGTTCTGGATGAAGAAATGAAAGAAGCTTTCAATAATGCATATCTTGAACTG
GGTGGCCTGGGAGAACGTGTACTTGGTTTTTGTGATTTTACACTTCCCACAGACAAATTC
CCTCCAGGTTTTAAGTTTGACTCTGATGATCCTAATTTCCCTTTGAGCGGTCTTCGTTTT
GTTGGACTTATGTCGATGATTGATCCACCTCGAGCTGCTGTGCCAGACGCTGTAGCAAAA
TGTCGTTCAGCTGGTATAAAAGTTATTATGGTGACAGGTGATCATCCTATCACAGCCAAG
GCCATTGCCAAATCTGTTGGAATCATCTCTGAAGGCAATGAAACTGTGGAAGATATTGCA
CAACGGTTGAACATCCCAGTATCAGAAGTGAATCCCCGTGAAGCAAAAGCGGCTGTGGTT
CATGGCACAGAACTTCGTGATCTTAACTCAGATCAGCTAGATGAGATTCTCAGGTACCAC
ACAGAGATCGTGTTTGCCCGGACATCACCACAGCAGAAGCTAATAATTGTTGAAGGCTGT
CAGCGAATGGGTGCAATTGTAGCTGTGACTGGCGATGGTGTAAACGATTCTCCTGCTTTG
AAAAAAGCTGATATCGGTGTTGCGATGGGAATTGCTGGCTCTGATGTTTCAAAACAGGCT
GCTGATATGATCTTGTTGGATGACAATTTTGCTTCAATTGTCACTGGTGTTGAAGAAGGA
AGACTAATCTTCGACAACCTGAAGAAATCGATTGCTTACACACTGACATCTAACATCCCT
GAAATCTCACCTTTCCTTGCATTTATCTTGTGTGACATTCCTCTACCCCTTGGCACAGTT
ACAATTTTGTGCATTGATTTGGGAACTGACATGGTCCCTGCCATTTCCCTGGCCTATGAG
GAAGCAGAGTCTGATATCATGAAGAGACAGCCTCGAAATCCTTTCACAGATAAGCTCGTA
AATGAAAGGCTTATCTCCATGGCTTATGGCCAGATTGGTATGATACAAGCAGCAGCTGGT
TTCTTCGTGTATTTTGTAATCATGGCAGAAAATGGATTTTTACCATTGAAATTGTTTGGA
ATTCGAAAGCAATGGGATTCTAAGGCTGTTAATGATCTTCCAGACTCTTATGGCCAAGAA
TGGACATACCAGGACAGAAAGAAATTGGAGTATACTTGCCACACTGCCTTCTTCGTAACT
ATTGTGATTGTGCAGTGGGCTGATTTGATCATTTGTAAGACTCGCCGCAACTCCATCATT
CATCAAGGAATGAGGAACTGGGCCTTGAACTTCGGTCTCGTGTTTGAGACTGCTTTAGCT
GCCTTTTTGTCCTACTGTCCTGGGATGGACAAAGGTCTACGAATGTACCCTCTGAAGTTT
GTCTGGTGGCTGCCTGGACTTCCTTTCTCTCTTGCAATCTTCATCTATGATGAGGTACGC
CGTTTCTATCTGCGCCGAAACCCAGGCGGCTGGCTGGAACAGGAGACATATTACTAG
>Taphronota_calliparea sodium potassium ATPase, alpha 1 subunit
AACAAGACGGCGGACGGCAAGGCTAAGTCCCGACGGAAAGAAACTAGTAAGAAGCAGAAG
AAAGCAGATAACTTAGATGACCTCAAACAAGAATTAGATATTGACTTCCATAAAATCACA
CCCGATGAACTTTATGCACGTTTCAGCACAAATCCCGAAACTGGTCTTACACATGCAAAA
GCAAAGGAAGTTCTGGAAAGAGATGGACCAAATGCTCTTACGCCTCCCAAACAAACTCCA
GAATGGGTTAAGTTTTGTAAAAACTTGTTTGGGGGTTTTGCCTTGCTTCTATGGATTGGA
GCAATTTTGTGTTTTATTGCCTACTCCATCTTAGCAAGTACTGTAGAAGAACCC------
TCCGATGACAATTTGTACCTGGGTATTGTGCTGGCTGCAGTCGTTATCGTCACTGGCATC
TTCTCATATTACCAGGAAAGCAAGAGTTCTAAAATTATGGAGTCTTTCAAAAACATGGTT
CCTCAGTTTGCAACTGTTATACGCGGTGGTGAAAAATTGACACTTCGTGCAGAAGATATT
GTTTTGGGTGATGTGGTGGAAGTAAAGTTTGGCGATCGGATACCAGCAGATATCAGAATT
ATTGAATCACGAGGCTTTAAAGTTGACAATTCCTCTTTGACTGGAGAATCTGAGCCTCAG
AGTCGCAGCCCTGATTTCACACATGAAAATCCACTTGAAACTAAGAATCTTGCCTTTTTC
TCCACCAATGCTGTTGAAGGTACTGCTAAAGGAGTTGTCATAAGCTGCGGTGACAACACT
GTAATGGGCCGAATTGCTGGTTTGGCATCTGGCCTAGACACTGGTGAAACTCCTATTGCC
AAGGAGATTCATCATTTCATCCACTTAATTACTGGAGTTGCAGTTTTCCTGGGAGTTACA
TTTTTCGTAATTGCTTTCATTCTTGGCTACCACTGGCTCGATGCTGTCATTTTCCTAATT
GGTATCATTGTAGCCAATGTACCAGAAGGCCTTCTGGCCACAGTGACAGTGTGTCTGACG
CTGACAGCAAAGAGAATGGCCTCCAAGAATTGCCTGGTGAAAAACTTGGAAGCTGTTGAA
ACTCTTGGGTCAACATCAACCATCTGCTCAGACAAGACAGGAACATTAACTCAAAACCGA
ATGACGGTAGCTCACATGTGGTTCGACAATCAGATAATTGAGGCTGACACTACAGAAGAT
CAATCAGGAGTGCAGTATGATCGAACAAGCCCAGGTTTTAAAGCGCTGGCCAGAATAGCA
ACACTTTGCAACAGAGCTGAATTCAAACCTGGGCAAGATGGAGTACCAATCCTAAAGAGG
GAAGTGAATGGCGATGCATCTGAAGCAGCATTACTGAAGTGTATGGAACTTGCATTGGGA
GATGTTATGTCAATTCGAAAGCGAAACAAGAAAGTTTGTGAGATACCATTCAATTCAACA
AACAAATATCAGGTATCAATTCATGAGACAGAAGATGCAAATGATCCTCGTTACTTAATG
GTAATGAAAGGAGCTCCTGAACGTATCTTAGATCGATGCTCTACGATTTTTATTGGTGGC
AAGGAGAAAGTTCTGGATGAAGAAATGAAGGAAGCTTTCAACAATGCCTATCTTGAACTG
GGTGGCCTAGGAGAACGTGTACTTGGTTTTTGTGACTTTACACTTCCCACAGACAAATTC
CCTCCAGGTTTTAAGTTTGATGGTGATGATCCCAATTTCCCTTTGAGTGGTCTTCGTTTT
GTTGGACTTATGTCGATGATTGATCCTCCTCGAGCTGCTGTGCCAGATGCTGTAGCAAAA
TGCCGTTCAGCTGGTATCAAAGTCATCATGGTGACAGGTGATCATCCTATCACAGCCAAG
GCCATTGCCAAATCTGTTGGAATCATCTCTGAAGGCAATGAAACTGTGGAAGATATTGCA
CAACGGTTGAACATCCCAGTGTCGGAGGTGAATCCCCGTGAAGCGAAAGCAGCTGTGGTT
CATGGCACAGAACTTCGTGATCTTAACTCAGATCAGCTAGATGAGATTCTCAGGTACCAC
ACAGAAATCGTGTTTGCCCGGACATCGCCACAGCAAAAGCTGATTATTGTTGAAGGCTGT
CAACGAATGGGTGCAATTGTGGCTGTGACTGGTGATGGTGTAAATGATTCTCCTGCTTTG
AAAAAAGCTGATATCGGTGTTGCGATGGGAATAGCAGGCTCTGACGTTTCAAAGCAGGCT
GCTGATATGATCCTGTTGGATGACAATTTTGCTTCAATTGTCACTGGTGTTGAAGAAGGA
AGACTAATCTTCGACAACCTGAAGAAATCAATTGCCTATACACTGACTTCTAACATCCCT
GAAATCTCACCTTTCCTTGCATTCATCTTGTGTGACATTCCTCTACCCCTTGGCACTGTT
ACAATTTTGTGCATTGATTTGGGAACTGACATGGTCCCTGCCATTTCCCTGGCCTATGAG
GAAGCAGAGTCTGATATCATGAAGAGACAGCCTCGAAATCCTTTCACAGATAAGCTCGTA
AATGAAAGGCTTATATCTATGGCTTATGGCCAGATTGGTATGATACAAGCAGCAGCTGGT
TTCTTCGTGTATTTTGTAATCATGGCAGAAAATGGATTTTTACCTATGAAATTGTTTGGA
ATTCGGAAGCAATGGGATTCTAAGGCTGTTAATGATCTTCCAGACTCTTATGGCCAAGAA
TGGACATACCAGGACAGAAAGAAATTGGAGTATACTTGCCACACTGCCTTCTTCGTAACT
ATTGTGATTGTGCAGTGGGCTGATTTGATCATTTGTAAGACTCGCCGCAACTCCATCATT
CATCAAGGAATGAGGAACTGGGCCTTGAACTTCGGTCTTGTGTTTGAGACTGCTTTAGCT
GCCTTTTTGTCCTACTGTCCTGGGATGGACAAAGGTCTACGAATGTACCCTCTGAAGTTT
GTGTGGTGGCTGCCTGGACTGCCATTCTCTCTTGCAATCTTCATCTATGATGAGGTACGC
CGTTTCTACCTGCGCCGAAACCCAGGTGGCTGGCTGGAACAGGAGACATATTACTAG
>Dictyophorus_griseus sodium potassium ATPase, alpha 1 subunit
AACAAGACGGCGGACGGCAAGGCTAAGTCCCGACGAAAAGAAACTTCTAAGAAGCAGAAG
AAAGCAGATAACTTAGATGACCTCAAACAAGAATTAGATATCGACTATCATAAAATTACA
CCAGATGAACTTTATGCACGTTTCAGCACAAATCCTGAGACTGGTCTTACACATGCAAAA
GCAAAGGAAGTTTTGGAAAGAGATGGACCAAATGCTCTTACGCCTCCCAAACAAACTCCG
GAATGGGTTAAGTTTTGTAAAAACCTGTTTGGGGGTTTTGCCTTGCTTCTATGGATTGGA
GCAATTTTGTGTTTTATTGCCTACTCCATCTTAGCAAGTACTGTAGAAGAGCCC------
TCCGATGACAATTTGTACCTGGGTATTGTGCTGGCTGCAGTCGTTATCGTCACTGGCATC
TTCTCATATTACCAGGAAAGCAAGAGTTCTAAAATCATGGAGTCTTTCAAAAACATGGTT
CCTCAGTTTGCAACTGTTATACGTGGTGGTGAGAAACTGACACTTCGTGCAGAAGATATT
GTGTTGGGTGATGTGGTGGAAGTAAAGTTTGGTGATCGGATACCAGCAGATATCAGAATT
ATTGAATCACGGGGCTTTAAAGTTGACAATTCATCTTTGACTGGAGAATCTGAGCCTCAG
AGTAGGAGCCCTGAATTCACACATGAAAATCCACTTGAAACTAAGAATCTTGCCTTTTTC
TCCACCAATGCTGTTGAAGGTACTGCTAAAGGAGTTGTCATAAGCTGTGGTGACAACACA
GTAATGGGCCGAATTGCTGGTTTGGCATCTGGCCTAGACACTGGTGAAACTCCAATTGCC
AAGGAGATTCACCATTTCATCCACTTAATTACTGGAGTTGCAGTTTTTCTTGGGGTTACA
TTTTTCGTAATTGCTTTCATTCTTGGCTACCACTGGCTCGACGCTGTCATTTTCCTAATT
GGTATCATTGTAGCCAATGTACCAGAAGGGCTTCTGGCCACAGTGACAGTGTGTCTGACG
CTGACAGCAAAGAGAATGGCATCCAAGAATTGCCTGGTGAAAAACTTGGAAGCTGTTGAA
ACTCTTGGGTCAACATCAACTATCTGCTCAGACAAGACAGGAACATTAACTCAAAACCGA
ATGACTGTAGCTCACATGTGGTTTGACAATCAGATAATTGAAGCTGACACTACAGAAGAT
CAGTCAGGAGTTCAGTATGATCGAACAAGCCCGGGTTTTAAAGCCCTGGCCAGAATAGCA
ACACTTTGCAACAGAGCTGAATTCAAGCCTGGTCAAGAAGGAGTACCAATCCTAAAGAGG
GAAGTGAATGGTGATGCATCTGAAGCAGCATTACTGAAGTGTATGGAACTTGCATTGGGA
GATGTTATGTCAATTCGAAAGCGAAACAAGAAAGTTTGTGAGATACCATTCAATTCAACA
AACAAATATCAGGTTTCAATTCATGAGACAGAAGATGCAAATGATCCTCGTTACTTGATG
GTAATGAAAGGAGCCCCTGAACGCATCTTAGATAGATGTTCTACAATTTTTATTGGTGGC
AAGGAGAAAGTTTTGGATGAAGAAATGAAAGAAGCTTTCAATAATGCTTATCTTGAACTG
GGTGGCCTAGGAGAACGTGTACTTGGTTTTTGTGACTTTACACTTCCCACAGATAAATTC
CCTCCAGGTTTTACGTTTGATTCTGATGATCCTAATTTCCCTTTGAGCGGTCTTCGTTTT
GTTGGACTTATGTCGATGATTGATCCTCCTCGAGCTGCTGTGCCAGATGCTGTAGCAAAA
TGTCGTTCAGCTGGTATAAAAGTTATCATGGTGACAGGTGATCATCCTATCACAGCCAAG
GCCATTGCTAAATCTGTTGGAATCATCTCTGAAGGCAATGAAACTGTGGAAGATATTGCG
CAACGATTGAACATCCCAGTGTCCGAGGTGAATCCCCGTGAAGCAAAAGCAGCTGTGGTT
CATGGCACAGAGCTTCGTGATCTTAACTCAGATCAGCTAGATGAGATTCTCAGGTACCAC
ACAGAAATAGTGTTTGCCCGGACGTCACCACAGCAGAAGCTGATTATTGTGGAAGGCTGC
CAGCGAATGGGTGCAATTGTAGCTGTGACTGGTGATGGTGTAAATGATTCTCCTGCTTTG
AAAAAAGCTGATATTGGTGTTGCGATGGGGATAGCTGGCTCCGATGTTTCAAAACAGGCT
GCTGATATGATACTGTTGGATGACAATTTTGCTTCAATTGTCACTGGCGTTGAAGAAGGA
AGACTAATCTTCGACAACCTGAAGAAATCAATTGCCTATACACTGACATCTAACATCCCT
GAAATCTCACCTTTCCTTGCATTCATCTTGTGTGACATTCCTCTACCCCTTGGCACGGTT
ACAATTTTGTGCATTGATTTGGGAACTGACATGGTCCCTGCCATTTCCCTGGCCTATGAG
GAAGCAGAGTCTGATATCATGAAGAGACAGCCTCGAAATCCTTTCACAGATAAGCTCGTA
AATGAAAGGCTTATATCTATGGCTTATGGCCAGATTGGTATGATACAAGCAGCAGCTGGT
TTCTTCGTATATTTTGTAATTATGGCAGAAAATGGATTTTTACCTTTGAAATTGTTTGGA
ATTCGAAAGCAATGGGATTCTAAGGCTGTTAATGATCTTCCTGACTCTTATGGCCAAGAA
TGGACATACCAGGACAGAAAGAAATTGGAGTATACTTGCCACACTGCCTTCTTCGTAACT
ATTGTGATTGTGCAGTGGGCTGATTTGATCATTTGTAAGACACGCCGCAACTCCATCATT
CATCAAGGAATGAGGAACTGGGCCTTGAATTTTGGTCTCGTGTTTGAGACTGCTTTAGCT
GCCTTTTTGTCCTATTGTCCTGGGATGGACAAAGGTCTACGAATGTACCCTCTGAAGTTT
GTGTGGTGGCTGCCTGGACTGCCATTCTCCCTTGCTATCTTCATCTATGATGAGGTACGC
CGTTTCTACCTGCGCCGAAACCCAGGAGGCTGGTTGGAACAGGAGACATATTACTAG
>Chrotogonus_hemipterus sodium potassium ATPase, alpha 1 subunit
AACAAGACGGCCGACGGCAAGGCTAAGTCTCGTCGGAAAGAGCCAAGTAAGAAGCAGAAG
AAAGCAGATAACTTAGATGACCTCAAACAAGAATTAGATATCGACTACCATAAAATTACA
CCAGAGGAACTTTATGCTCGTTTCAACACACATCCAGAAACTGGCCTTACACATGCGAAA
GCAAAGGAAATTCTTGAGAGGGATGGACCAAATGCTCTCACGCCGCCCAAACAAACCCCA
GAGTGGGTTAAGTTTTGTAAAAACCTCTTTGGAGGTTTCGCCTTGCTTCTATGGATTGGT
GCAATTCTGTGTTTTATTGCATACTCCATCTTAGCAAGTACTGTAGAAGAGCCC------
TCTGATGACAATTTGTACCTGGGTATTGTGCTGGCTGCAGTCGTTATCGTCACTGGAATC
TTCTCATATTACCAGGAAAGCAAGAGTTCTAAAATAATGGAGTCTTTCAAAAACATGGTT
CCTCAGTTTGCGACAGTCATTCGCGGGGGTGAGAAACTAACACTTCGTGCCGAAGACATT
GTCTTGGGTGATGTTGTGGAAGTTAAGTTTGGTGACCGAATACCAGCTGATATTAGAATT
ATTGAATCTCGAGGGTTTAAAGTTGATAATTCATCATTGACTGGAGAATCTGAGCCCCAG
AGTCGTAGTCCTGAATTCACACATGAGAACCCACTAGAAACTAAAAATCTTGCCTTTTTC
TCCACCAATGCTGTTGAAGGTACTGCTAAAGGAGTGGTTATAAGCTGTGGTGACAACACT
GTAATGGGCCGAATTGCTGGTTTGGCTTCTGGGCTAGACACGGGTGAAACTCCTATTGCT
AAGGAAATTCACCATTTCATCCACTTAATTACTGGAGTTGCAGTTTTCCTGGGAGTAACA
TTTTTCATAATTGCTTTCATCCTTGGGTACCACTGGCTCGACGCTGTCATTTTCCTAATT
GGTATCATTGTAGCCAATGTACCAGAAGGTCTGCTGGCCACAGTGACAGTGTGTCTGACG
CTAACAGCGAAGAGAATGGCCTCAAAGAACTGCCTGGTGAAGAATTTGGAAGCTGTTGAA
ACTCTAGGGTCAACATCGACCATCTGCTCAGATAAGACAGGCACATTAACTCAAAACCGG
ATGACAGTAGCTCATATGTGGTTTGACAATCAGATAATCGAAGCTGATACGACAGAAGAT
CAATCAGGAGTGCAATATGATCGAACAAGCCCAGGATTTAAAGCTTTAGCCAGAATAGCA
ACCCTTTGCAACAGAGCTGAATTTAAACCAGGCCAAGAAGGAGTACCAATCCTAAAGAGG
GAAGTGAATGGTGATGCATCTGAAGCAGCTTTACTGAAGTGTATGGAACTTGCATTGGGA
GATGTAATGTCAATTAGAAAGCGGAACAAGAAAGTTTGTGAGATACCATTCAATTCAACT
AACAAATATCAGGTATCAATCCACGAGACGGAGGATGCCAATGATCCTCGTTACTTAATG
GTAATGAAAGGAGCCCCTGAACGTATCTTGGATAGATGCTCAACAATTTTCATTGGTGGC
AAAGAGAAGGTCTTGGATGAAGAAATGAAAGAAGCATTCAATAATGCATATCTTGAATTA
GGTGGTCTAGGAGAACGTGTTCTTGGTTTTTGTGACTTCATACTTCCCACAGACAAGTTT
CCTCCAGGTTTTAAGTTTGATGCTGATGAACCAAATTTCCCTTTGAGTGGCCTTCGTTTT
GTGGGACTTATGTCTATGATTGATCCACCTCGGGCTGCTGTGCCAGATGCTGTAGCTAAA
TGCCGTTCAGCTGGTATTAAAGTAATAATGGTGACAGGTGATCATCCTATCACAGCCAAG
GCTATTGCCAAGTCTGTTGGAATCATTTCTGAAGGTAATGAAACTGTGGAAGATATTGCA
CAACGCTTGAACATCCCAGTGTCGGAGGTGAATCCTCGGGAGGCAAAAGCAGCTGTCGTT
CATGGCACTGAACTCAGAGATCTTAATTCTGATCAACTAGATGAAATTCTCAGGTACCAT
ACAGAAATTGTGTTTGCACGGACTTCACCACAGCAAAAGCTGATTATTGTTGAAGGTTGT
CAGCGAATGGGTGCAATTGTTGCGGTGACTGGTGATGGTGTAAATGACTCTCCTGCTCTA
AAGAAAGCTGATATTGGTGTTGCAATGGGAATTGCTGGATCTGATGTTTCGAAGCAGGCT
GCTGATATGATACTTCTGGATGACAATTTTGCATCTATTGTCACTGGTGTGGAAGAAGGC
CGACTGATCTTCGACAACCTGAAGAAATCCATTGCCTATACTTTGACATCTAACATCCCT
GAAATTTCACCCTTCCTTGCATTCATTTTGTGTGACATTCCTCTACCCCTTGGCACAGTT
ACAATTTTGTGCATTGATTTGGGAACTGACATGGTCCCTGCCATTTCCCTGGCCTATGAA
GAAGCAGAGTCTGATATCATGAAGAGACAGCCTCGAAATCCTTTCACAGATAAGCTCGTA
AATGAAAGGCTTATCTCCATGGCTTATGGCCAGATTGGTATGATACAAGCAGCAGCTGGT
TTCTTTGTGTACTTTGTAATCATGGCAGAAAATGGATTTCTACCTTTGAAATTGTTTGGT
ATTAGAAAACAGTGGGATTCAAAAGCTGTTAATGACCTTCCAGATTCATATGGGCAAGAA
TGGACGTACCAGGACAGAAAGAAATTGGAGTATACATGCCACACTGCTTTCTTTGTAACT
ATTGTTATTGTACAGTGGGCTGATTTGATCATCTGTAAGACACGCCGAAATTCCATCATT
CATCAAGGAATGAGGAACTGGGCCTTGAACTTTGGTCTCGTGTTTGAGACTGCTTTAGCT
GCCTTTTTGTCTTATTGTCCTGGAATGGACAAAGGACTGCGGATGTATCCTCTGAAGTTC
GTGTGGTGGCTTCCTGGATTGCCTTTCTCTCTTGCTATCTTCATCTACGATGAAGTGCGC
CGTTTCTACCTTCGTCGAAACCCAGGTGGCTGGTTGGAACAGGAAACATACTACTAA
>Atractomorpha_acutipennis sodium potassium ATPase, alpha 1 subunit
AACAAGACTGCCGACGGCAAGGCGAAGTCCCGGCGGAAAGAAACTAGTAAGAAGCAGAAG
AAAGCAGACAACCTAGATGACTTGAAACAAGAATTAGATATAGACTACCATAAAATAACG
CCAGAGGAACTGTATGCACGTTTCAGCACAAATCCTGATACAGGACTAACCCACGCGAAA
GCAAAGGAAGTTCTTGAAAGAGATGGGCCAAATGCTCTTACGCCTCCCAAACAAACTCCA
GAGTGGGTTAAATTTTGTAAAAACCTGTTTGGGGGTTTTGCATTGCTCCTGTGGATTGGA
GCAATTTTGTGTTTTATTGCATACTCCATCTTAGCAAGTACTGTAGAAGAACCT------
TCTGATGACAATTTGTACCTGGGTATTGTGCTGGCTGCAGTCGTTATCGTCACTGGCATC
TTCTCATATTACCAGGAAAGCAAGAGTTCTAAAATTATGGAGTCTTTCAAAAACATGGTT
CCTCAGTTTGCAACAGTTATACGTGGTGGAGAAAAACTAACTCTTCGTGCAGAAGATATT
GTTTTGGGTGATGTTGTGGAAGTGAAATTTGGTGACCGGATACCAGCTGATATTAGAATT
ATTGAATCACGAGGCTTTAAGGTCGATAACTCATCTTTAACTGGAGAATCTGAGCCTCAG
AGCCGCAGTCCGGATTTTACACATGAAAATCCACTTGAAACTAAGAATCTTGCCTTCTTC
TCCACCAATGCTGTTGAAGGTACTGCCAAAGGAGTTGTTATAAGCTGTGGTGACAACACT
GTGATGGGCAGAATTGCTGGGTTGGCATCTGGCTTGGACACTGGTGAAACTCCTATTGCT
AAGGAAATACACCATTTCATCCACTTAATTACTGGAGTTGCAGTTTTCCTGGGAGTTACA
TTCTTTGTAATTGCTTTTATCCTGGGCTATCACTGGCTCGATGCTGTCATTTTCCTAATT
GGTATCATTGTAGCCAATGTACCGGAAGGCCTTTTGGCCACAGTGACAGTGTGTCTGACG
CTGACAGCAAAGAGAATGGCCTCGAAAAACTGCTTGGTGAAAAACTTGGAAGCTGTTGAA
ACACTTGGCTCAACTTCAACTATTTGCTCTGACAAGACTGGAACATTGACTCAGAACCGA
ATGACTGTAGCTCACATGTGGTTTGACAATCAGATAATTGAGGCTGATACTACAGAAGAT
CAATCAGGTGTGCAGTATGATCGAACGAGCCCAGGCTTCAAAGCATTGGCCAGAATAGCA
ACACTTTGCAACAGAGCTGAATTCAAACCTGGCCAAGAAGGAGTACCAATCCTAAAAAGG
GAAGTGAATGGTGATGCATCTGAAGCAGCTTTATTGAAATGTATGGAACTTGCATTGGGA
GATGTAATGTCGATTCGAAAGCGAAACAAGAAAATCTCTGAGATACCTTTCAATTCAACA
AACAAATATCAGGTATCGATCCATGAGACAGAGGATGCGAATGATCCACGTTACTTAATG
GTAATGAAAGGAGCTCCTGAACGTATCCTGGACAGATGCTCTACAATTTTCATTGGTGGC
AAGGAGAAAGTTCTAGATGAGGAAATGAAGGAAGCTTTCAATAATGCATATCTTGAATTA
GGTGGATTGGGAGAACGTGTTCTTGGATTTTGCGACTTTACACTTCCAACAGACAAGTTC
CCTCCTGGTTTTAAGTTTGATGCTGATGACCCTAATTTCCCTTTGAGTGGACTCCGCTTT
GTTGGACTCATGTCAATGATTGATCCACCTCGAGCTGCTGTGCCAGATGCTGTAGCAAAA
TGTCGTTCCGCTGGTATAAAAGTTATCATGGTGACAGGTGATCATCCTATCACAGCTAAA
GCTATTGCCAAATCTGTTGGAATCATCTCTGAAGGCAATGAAACTGTTGAAGATATTGCA
CAAAGGTTGAACATCCCAGTGTCGGAGGTGAATCCCCGTGAGGCAAAAGCAGCTGTGGTC
CATGGTACAGAACTCCGTGACCTTAACTCAGATCAGCTGGATGAAATTCTCAGGTACCAT
ACGGAAATTGTGTTTGCACGGACATCGCCACAACAGAAGCTCATTATTGTTGAAGGCTGT
CAGCGAATGGGTGCAATTGTTGCTGTAACTGGTGATGGAGTAAACGACTCTCCTGCCCTG
AAAAAAGCTGATATTGGTGTTGCTATGGGGATTGCTGGATCTGATGTTTCAAAGCAGGCT
GCTGATATGATCCTGTTGGATGACAATTTTGCATCAATTGTTACTGGTGTGGAAGAAGGA
AGATTGATCTTTGACAATCTGAAGAAATCTATTGCCTATACATTGACATCTAACATCCCT
GAAATCTCACCTTTCCTTGCATTCATCTTGTGTGACATTCCCTTACCCCTTGGCACAGTT
ACAATTTTGTGCATTGATTTGGGAACTGACATGGTCCCTGCCATTTCCCTGGCCTATGAA
GAAGCAGAGTCTGATATCATGAAGAGACAGCCTCGAAATCCTTTCACAGATAAGCTCGTA
AATGAAAGGCTTATCTCCATGGCATATGGCCAGATTGGTATGATACAAGCAGCTGCTGGT
TTCTTCGTATACTTTGTAATAATGGCAGAAAATGGCTTTCTACCTTTGAAATTGTTTGGA
ATTCGCAAACAATGGGATTCTAAGGCTGTTAATGATCTTCCAGACTCCTATGGTCAAGAA
TGGACATACCAGGACAGAAAGAAATTGGAGTATACTTGCCACACTGCTTTCTTTGTTACT
ATTGTGATAGTGCAATGGGCTGACTTGATTATCTGCAAGACCCGCCGCAACTCCATCATT
CATCAAGGAATGAGGAACTGGGCCTTGAACTTCGGTCTTGTGTTCGAGACTGCTTTAGCT
GCCTTCTTGTCATATTGTCCTGGAATGGACAAAGGACTGCGAATGTATCCTCTGAAGTTT
GTCTGGTGGCTTCCTGGGTTGCCTTTCTCTCTTGCTATCTTCATCTATGACGAGGTGCGC
CGTTTCTACCTACGCCGAAACCCTGGAGGTTGGTTAGAACAGGAGACTTACTACTAG
>Ochrophlebia_cafra sodium potassium ATPase, alpha 1 subunit
AACAAGACGGCCGACGGCAAAGCGAAGTCCCGGCGGAAAGAAACTAGTAAGAAGCAGAAG
AAAGCAGATAATTTAGATGACCTAAAACAAGAATTAGACATCGACTTCCATAAAATTACA
CCAGAGGAGCTGTATGCACGTTTTAGCACAAATCCTGAAACAGGTCTCACCCATGCGAAA
GCAAAGGAAGTTCTTGAGAGGGATGGACCAAATGCTCTTACACCTCCTAAACAAACGCCA
GAGTGGGTTAAGTTTTGTAAAAACCTGTTTGGAGGTTTTGCATTGCTTCTGTGGATTGGA
GCAATTCTGTGTTTTATTGCATACTCAATCTTAGCAAGTACTGTGGAAGAGCCT------
TCTGATGACAATTTGTACCTGGGTATTGTGCTGGCTGCAGTCGTTATCGTCACTGGCATC
TTCTCATATTACCAGGAAAGCAAGAGCTCTAAAATTATGGAGTCTTTCAAAAACATGGTT
CCTCAGTTTGCAACTGTTTTACGTGGTGGTGAGAAACTAACTCTTCGTGCAGAAGATATT
GTATTGGGTGATGTTGTTGAAGTGAAGTTTGGTGACCGGATACCAGCGGATATTAGAATT
ATTGAATCACGAGGATTTAAAGTTGATAATTCATCTCTGACTGGTGAATCTGAGCCTCAG
AGCCGCAGTCCTGAGTTTACACATGAAAACCCCCTTGAAACTAAGAATCTTGCCTTTTTC
TCCACCAATGCTGTTGAAGGAACTGCTAAAGGAGTTGTCATAAGCTGCGGTGACAATACT
GTGATGGGCAGAATTGCTGGTTTGGCATCTGGGTTAGACACTGGTGAAACTCCTATTGCT
AAAGAAATTCACCATTTCATCCACTTAATTACTGGAGTTGCAGTTTTTCTGGGAGTTACA
TTTTTCATAATTGCTTTTATCCTGGGCTATCACTGGCTCGACGCTGTAATTTTCCTCATT
GGTATCATTGTAGCCAATGTACCTGAAGGCCTTCTGGCCACAGTGACAGTGTGTCTGACG
CTGACAGCAAAGAGAATGGCTTCGAAGAACTGCCTGGTGAAAAACTTGGAAGCTGTTGAA
ACTCTTGGCTCAACCTCAACCATCTGCTCAGACAAGACAGGAACATTGACACAGAACCGA
ATGACTGTAGCTCACATGTGGTTTGACAACCAGATAATTGAGGCTGATACTACTGAAGAT
CAATCAGGAGTGCAATATGATCGAACAAGCCCAGGTTTCAAAGCACTGGCCAGAATAGCA
ACACTTTGCAACAGAGCTGAATTCAAACCTGGCCAAGATGGAGTACCAATCCTAAAGAGG
GAAGTGAATGGTGATGCCTCTGAAGCAGCTTTACTGAAGTGTATGGAACTTGCATTGGGA
GATGTAATGTCGATCCGAAAGCGAAACAAGAAAGTGTGTGAAATACCTTTTAATTCAACA
AACAAATATCAGGTATCAATCCACGAGACAGAGGATGCAAATGATCCACGTTACCTAATG
GTTATGAAAGGTGCCCCTGAACGTATCTTGGATAGATGCTCTACAATTTTCATTGGTGGC
AAGGAAAAAGTTTTGGATGAAGAAATGAAGGAAGCTTTCAATAATGCGTACCTTGAATTA
GGAGGACTGGGAGAACGTGTACTTGGTTTTTGCGACTTTACCCTTCCCACAGACAAGTTT
CCTCCAGGTTTTAAGTTCGACTCTGATGAAGCTAATTTCCCCCTGAGTGGCCTTCGTTTT
GTTGGACTTATGTCAATGATTGATCCACCTCGAGCTGCTGTGCCAGATGCTGTGGCAAAA
TGCCGATCAGCTGGTATCAAAGTTATCATGGTGACTGGTGATCATCCTATCACAGCCAAA
GCTATTGCCAAATCTGTTGGTATCATCTCTGAAGGCAATGAAACTGTGGAAGATATTGCA
CAACGGTTAAACATCCCTGTGTCGGAGGTGAATCCCCGTGAGGCAAAGGCGGCTGTGGTT
CATGGCACAGAACTCCGTGACCTTAATTCAGATCAGCTGGATGAGATTCTCAGGTACCAT
ACAGAAATCGTGTTTGCAAGGACATCACCACAACAGAAGCTCATTATTGTTGAAGGCTGT
CAGCGAATGGGTGCAATTGTTGCTGTAACTGGTGACGGAGTGAACGATTCTCCTGCACTG
AAGAAAGCAGATATTGGTGTAGCGATGGGGATCGCTGGATCGGATGTTTCAAAGCAGGCT
GCTGATATGATCCTATTGGATGACAATTTTGCATCAATTGTTACTGGTGTGGAAGAAGGG
AGACTGATCTTCGACAATCTGAAGAAATCCATTGCCTATACACTGACCTCTAACATCCCT
GAAATCTCACCTTTCCTTGCGTTCATCTTGTGTGACGTTCCCTTACCCCTTGGCACAGTT
ACAATTTTGTGCATTGATTTGGGAACTGACATGGTCCCTGCCATTTCCCTGGCCTATGAA
GAAGCAGAATCTGATATCATGAAGAGACAGCCTCGAAATCCTTTCACAGATAAGCTCGTA
AATGAAAGGCTTATCTCCATGGCATATGGTCAGATCGGTATGATACAAGCAGCAGCTGGA
TTCTTCGTGTACTTTGTAATAATGGCAGAAAATGGATTCCTACCTATGAAATTGTTTGGA
ATTCGAAAACAGTGGGATTCTAAGGCTGTTAATGATCTCCCAGACTCCTATGGCCAAGAA
TGGACATACCAGGACAGAAAGAAATTGGAGTACACTTGCCACACTGCCTTCTTCGTAACT
ATCGTGATAGTGCAGTGGGCTGATTTGATTATTTGTAAGACCCGCCGCAACTCCATCATT
CATCAAGGAATGAGGAACTGGGCCTTGAATTTCGGTCTCGTGTTTGAGACTGCTTTAGCT
GCCTTTTTGTCGTATTGTCCGGGGATGGACAAAGGACTGCGAATGTTTCCTCTGAAGTTT
GTGTGGTGGCTTCCTGGGCTGCCTTTCTCCCTTGCTATCTTCATCTATGATGAGGTGCGC
CGTTTCTACCTTCGCCGAAACCCAGGTGGCTGGCTGGAACAGGAGACGTATTACTAG
>Sphenarium_purpurascens sodium potassium ATPase, alpha 1 subunit
------------------------AAGTCCCGGCGGAAAGAACCTAGTAAGAAGCAGAAG
AAAGCAGATAACTTAGATGACCTAAAACAAGAATTAGATATCGACTACCATAAAATTACA
CCAGAGGAGCTGTATGCACGTTTCAGCACAAATCCTGAAACTGGTCTCACCCATGCGAAA
GCAAAGGAAGTTCTTGAGAGAGATGGACCAAATGCTCTTACGCCTCCCAAACAAACTCCA
GAGTGGGTTAAGTTTTGTAAAAACCTGTTTGGGGGTTTTGCATTGCTTCTGTGGATTGGA
GCAATTCTGTGTTTTATTGCATACTCCATCTTAGCAAGTACTGTAGAAGAGCCC------
TCTGATGACAATTTGTTTTTGGGTGTAGTCTTATCAGCAGTAGTGATTGTGACTGGCTGC
TTCTCATATTACCAAGAAGCAAAGTCCTCGGCGATCATGGAATCGTTTAAACATATGGTC
CCGCAGTTTGCAACTGTTTTACGTGGTGGTGAGAAACTAACTCTTCGGGCAGAAGATATT
GTGTTAGGTGATGTTGTTGAAGTGAAGTTTGGGGATCGGATACCAGCAGATATTAGAATT
ATTGAATCACGAGGATTTAAAGTTGATAATTCATCTCTGACTGGAGAATCTGAGCCTCAG
AGCCGCAGTCCTGACTTTACACATGAAAACCCACTTGAAACTAAGAATCTTGCCTTTTTC
TCCACCAATGCTGTTGAAGGTACTGCTAAGGGAGTTGTCATAAGCTGTGGTGACAACACT
GTAATGGGCAGAATTGCTGGCTTGGCATCTGGGTTAGACACCGGTGAAACTCCTATTGCT
AAGGAAATTCACCATTTCATCCACTTAATTACTGGAGTTGCAGTTTTCCTGGGAGTTACA
TTTTTTGTAATTGCTTTTATCCTGGGCTATCACTGGCTCGACGCTGTCATTTTCCTAATT
GGTATAATTGTAGCCAATGTACCAGAAGGCCTTCTGGCGACAGTGACAGTGTGTCTGACG
CTGACAGCAAAGAGAATGGCCTCAAAGAACTGCCTGGTGAAAAACTTGGAAGCTGTTGAA
ACTCTTGGCTCAACTTCAACCATCTGTTCAGACAAGACAGGAACATTGACACAGAACCGA
ATGACTGTAGCTCACATGTGGTTTGACAACCAGATAATTGAGGCTGATACTACTGAAGAT
CAATCAGGAGTGCAATATGACCGAACAAGCCCAGGTTTCAAAGCATTGGCCAGGATAGCA
ACACTTTGCAACAGAGCTGAATTCAAACCTGGCCAAGACGGAGTACCAATCCTTAAGAGG
GAAGTGAATGGTGATGCCTCTGAAGCAGCTTTACTGAAGTGTATGGAACTTGCATTGGGA
GATGTAATGTCAATTCGAAAGCGAAACAAGAAAGTTTGTGAGATACCTTTTAATTCAACA
AACAAATATCAGGTATCAATCCACGATACAGAGGATGCCAATGATCCACGTTACTTAATG
GTAATGAAAGGAGCCCCTGAACGTATCTTGGATAGGTGTTCAACAATTTTCATTGGCGGC
AAGGAGAAAGTTTTGGATGAAGAAATGAAGGAAGCTTTCAATAATGCATATCTTGAATTA
GGAGGATTGGGAGAACGTGTACTTGGCTTTTGCGACTTTATACTTCCCACAGACAAGTTT
CCTCCAGGTTTTAAGTTTGATGCTGATGAGCCTAATTACCCTTTGAGTGGCCTTCGTTTT
GTTGGACTTATGTCAATGATTGATCCACCTCGAGCTGCTGTGCCAGATGCTGTGGCAAAA
TGCCGTTCAGCTGGTATTAAAGTTATCATGGTGACAGGTGATCATCCTATCACAGCCAAA
GCTATTGCCAAATCTGTTGGAATCATATCTGAAGGCAATGAAACTGTAGAAGATATTGCA
CAACGGTTGAACATCCCTGTGTCAGAGGTGAATCCCCGCGAGGCAAAGGCAGCCGTGGTT
CATGGCACAGAACTCCGTGATCTTGACTCAGAGCAGCTGGACGAGATCCTCAGGTACCAT
ACAGAAATCGTCTTTGCACGGACATCACCGCAACAGAAGCTTATTATTGTTGAAGGCTGT
CAGCGAATGGGTGCAATTGTTGCTGTAACTGGTGATGGAGTAAACGATTCTCCTGCTCTG
AAGAAAGCAGATATTGGTGTAGCAATGGGGATTGCTGGATCGGATGTTTCAAAGCAGGCT
GCTGATATGATCCTGTTGGATGACAATTTTGCATCAATTGTTACTGGTGTGGAAGAAGGA
AGATTGATCTTCGACAATCTGAAGAAATCCATTGCCTATACACTGACATCTAACATCCCT
GAAATCTCGCCTTTCCTTGCATTCATCTTGTGTGACATTCCCTTACCCCTTGGCACAGTT
ACAATTCTGTGCATTGATTTGGGAACAGACATGGTACCAGCAATTTCCCTGGCTTACGAG
GAGGCAGAGTCTGATATAATGAAGCGACGTCCACGTAATCCTTACAAAGATAATTTGGTC
AATGAAAGGCTTATCTCCATGGCATATGGCCAGATTGGTATGATACAAGCAGCAGCTGGA
TTCTTCGTTTACTTTGTAATAATGGCAGAAAATGGATTCCTACCTTTGAAATTGTTTGGA
ATTCGAAAACAATGGGATTCTAAGGCTGTTAATGATCTTCCAGACTCCTATGGTCAAGAA
TGGACATACCAGGACAGAAAAAAATTGGAGTATACTTGCCACACTGCCTTCTTCGTAACT
ATTGTGATAGTGCAGTGGGCTGACTTGATTATTTGTAAGACCCGCCGCAACTCCATCATT
CATCAAGGAATGAGGAACTGGGCCTTGAACTTCGGTATCGTGTTTGAGACTGCTTTAGCT
GCCTTCTTGTCATATTGTCCGGGGATGGACAAAGGACTGCGAATGTATCCTCTGAAGTTT
GTCTGGTGGCTTCCTGGATTGCCTTTCTCTCTTGCTATCTTCATCTATGATGAGGTGCGC
CGTTTCTACCTACGCCGAAACCCAGGCGGCTGGCTGGAACAGGAGACATACTACTAG
>Zonocerus_elegans sodium potassium ATPase, alpha 1 subunit
AACAAGACAGCTGACGGCAAAGCGAAGTCCCGCCGGAAAGAACCCAGCAAGAAGCAGAAG
AAAGCTGACAACTTAGATGACTTAAAACAAGAATTAGATATAGACTATCATAAAATTACA
CCAGAGGAGCTTTATACGCGTTTCAGCACAAATCCTGAAACTGGTCTCACACATGCAAAA
GCAAAGGAAGTTCTCGAGAGAGATGGACCAAATGCTCTTACGCCCCCCAAACAAACTCCA
GAATGGGTTAAGTTTTGTAAAAACCTTTTCGGGGGTTTTGCGTTGCTTCTGTGGATTGGA
GCAATTTTGTGTTTTATTGCATACTCCATCTTAGCAAGTACTGTAGAAGAGCCC------
TCTGATGACAATTTGTACCTGGGTATTGTGCTGGCTGCGGTCGTTATCGTCACTGGAATC
TTCTCATATTACCAGGAAAGCAAGAGTTCTAAAATTATGGAGTCATTCAAAAACATGGTT
CCTCAGTTTGCAACTGTTTTACGTGGTGGTGAGAAATTAACTCTTCGTGCAGAAGACATT
GTGTTGGGTGATGTCGTTGAAGTGAAGTTTGGTGATCGGATACCAGCAGATATTAGAATT
ATTGAATCACGAGGATTTAAAGTTGATAATTCGTCTCTGACTGGTGAATCTGAACCTCAG
AGTCGCAGTCCTGAGTTTACACACGAAAACCCACTTGAAACTAAGAATCTTGCCTTTTTC
TCCACCAACGCTGTTGAAGGTACTGCTAAAGGAGTTGTAATTAGCTGCGGTGACAACACT
GTAATGGGCAGAATTGCTGGTTTGGCGTCTGGGTTAGACACTGGTGAAACTCCAATTGCT
AAGGAAATTCACCATTTCATCCATTTAATTACTGGAGTTGCAGTTTTCCTGGGAGTTACA
TTTTTCGTAATTGCTTTCATCCTGGGTTATCACTGGCTCGACGCTGTCATTTTCCTGATA
GGTATCATTGTAGCCAATGTACCAGAAGGCCTTCTGGCCACAGTGACAGTATGTCTGACG
CTGACTGCAAAGAGAATGGCGTCAAAGAACTGTTTGGTAAAAAACTTGGAAGCTGTAGAA
ACTCTTGGATCAACTTCAACAATCTGCTCAGACAAGACAGGAACATTGACACAGAACCGA
ATGACTGTAGCTCACATGTGGTTTGACAACCAGATAATTGAGGCTGATACTACTGAAGAT
CAGTCAGGAGTGCAGTATGATCGAACAAGCCCAGGTTTCAAGGCACTGGCCAGAATTGCA
ACACTTTGCAACAGAGCTGAATTCAAACCTGGCCAAGATGGAGTACCAATCCTAAAGAGG
GAAGTGAATGGTGATGCCTCTGAAGCAGCTTTACTGAAGTGTATGGAACTTGCATTAGGA
GATGTAATGTCTATTCGAAAGCGAAACAAGAAAGTTTGTGAGATACCTTTCAATTCAACA
AACAAATATCAGGTATCAATCCATGAGACAGAGGATGCGAATGATCCACGTTACTTAATG
GTAATGAAAGGAGCCCCGGAACGTATCTTGGATAGATGTTCTACAATTTTTATTGGCGGC
AAGGAGAAAGTGTTGGATGAAGAAATGAAGGAAGCTTTCAATAATGCATATCTTGAATTA
GGAGGATTGGGAGAACGTGTGCTTGGTTTTTGCGACTTTACTCTTCCCACGGATAAGTTT
CCTCCAGGTTTTAAGTTTGATGCTGATGAACCTAATTTCCCTTTGAGTGGCCTTCGTTTT
GTTGGACTGATGTCAATGATTGATCCACCTCGAGCTGCCGTACCAGATGCTGTGGCAAAA
TGCCGTTCAGCTGGTATTAAAGTTATCATGGTCACAGGGGATCATCCTATTACAGCCAAA
GCTATTGCCAAATCTGTTGGAATCATTTCTGAAGGAAATGAAACTGTGGAAGACATTGCA
CAACGTTTAAATATTCCTGTGTCAGAGGTGAATCCCAGAGAGGCAAAGGCAGCGGTGGTT
CATGGCACAGAACTCCGTGATCTTAACTCAGATCAGCTGGATGAGATTCTCAGGTACCAT
ACAGAAATCGTGTTTGCACGGACATCACCACAACAGAAACTTATTATTGTTGAAGGTTGT
CAGCGAATGGGTGCAATTGTTGCTGTAACTGGTGATGGTGTAAATGATTCTCCTGCACTG
AAGAAAGCTGATATTGGTGTAGCAATGGGGATTGCTGGATCTGATGTTTCAAAGCAAGCT
GCTGATATGATCCTGTTGGATGACAATTTTGCTTCAATTGTTACTGGTGTGGAAGAAGGG
AGATTGATCTTCGACAACCTGAAGAAATCCATTGCCTATACACTGACCTCTAATATCCCT
GAAATCTCACCTTTCCTTGCATTCATCTTGTGTGACATTCCCTTACCCCTGGGCACAGTT
ACAATTTTGTGCATTGATTTGGGAACTGACATGGTCCCTGCCATTTCCCTGGCCTATGAA
GAAGCTGAGTCTGATATCATGAAGAGACAGCCTCGAAATCCTTTCACAGATAAGCTCGTA
AATGAAAGGCTTATCTCCATGGCATATGGCCAGATTGGTATGATACAAGCTGCGGCAGGA
TTTTTCGTGTACTTTGTAATAATGGCAGAAAATGGGTTCCTGCCTCTGAAATTGTTTGGA
ATTCGAAAACAATGGGATTCTAAGGCTGTTAACGATCTTCCAGACTCCTATGGTCAAGAA
TGGACATACCAGGACAGAAAGAAATTGGAGTATACTTGCCACACTGCCTTCTTTGTAACT
ATTGTGATAGTGCAGTGGGCTGATTTGATTATTTGTAAGACACGCCGCAACTCCATCATT
CATCAAGGAATGAGGAACTGGGCCTTGAACTTTGGTCTCGTGTTCGAGACTGCTTTAGCT
GCCTTTTTGTCATATTGTCCTGGAATGGACAAAGGACTGCGAATGTATCCTCTGAAGTTT
GTCTGGTGGCTTCCTGGGCTGCCTTTCTCTCTTGCTATCTTCATCTACGATGAGGTGCGC
CGTTTTTACTTACGCCGAAACCCAGGCGGTTGGCTGGAACAGGAGACCTACTACTAG
>Poekilocerus_pictus_B sodium potassium ATPase, alpha 1 subunit
---AACAGCAACATGCCTGCCGACAAGTCCCGGCGGAAAGAACCTAGTAAGAAGCAGAAG
AAAGCAGATAACTTAGATGATCTCAAACAGGAATTAGATATTGACTACCATAAAATTACA
CCAGAGGAACTTTATACACGTTTCAGCACAAATCCTGAAACTGGTCTCACCCATGCGAAA
GCAAAGGAAATTCTTGAGAGAGATGGACCAAATGCTCTTACACCTCCCAAACAAACTCCA
GAGTGGGTTAAGTTTTGTAAAAACCTGTTTGGAGGCTTTGCATTGCTTCTGTGGATTGGA
GCAATTTTGTGTTTTATTGCATATTCCATCTTAGCAAGTACTGTAGAAGAACCC------
TCTGATGACAATTTGTACCTGGGTATTGTGCTGGCTGCAGTCGTTATCGTCACTGGCATC
TTCTCATATTACCAGGAAACCAAGAGCTCTAAAATTATGGAGTCTTTCAAAAACATGGTT
CCTCAGTTTGCAACAGTTTTACGTGGTGGTGAGAAACTAACCCTTCGTGCAGAAGACATT
GTGCTGGGTGATGTCGTTGAAGTCAAGTTTGGTGATCGGATACCAGCAGATATTAGAATT
ATTGAATCACGAGGATTTAAAGTTGATAATTCATCTCTGACTGGAGAATCTGAGCCTCAG
AGCCGCAGTCCAGAGTTCACACATGAAAACCCACTTGAAACTAAGAATCTTGCCTTTTTC
TCCACCAATGCTGTTGAAGGTACTGCTAAAGGAGTTGTCATAAGCTGTGGTGACAACACT
GTAATGGGCAGAATTGCTGGTTTGGCATCTGGTTTAGACACTGGTGAAACTCCTATTGCT
AAGGAAATTCACCATTTCATCCACTTAATTACTGGAGTTGCAGTTTTCCTGGGAGTTACA
TTTTTCGTTATTGCTTTTATCCTCGGCTACCACTGGCTCGACGCTGTCATTTTCCTAATA
GGTATCATTGTAGCCAATGTACCAGAAGGCCTTTTGGCCACAGTGACAGTATGTCTGACG
CTGACAGCAAAGAGAATGGCCTCAAAGAACTGCCTGGTGAAAAACTTGGAAGCTGTTGAA
ACTCTTGGCTCAACTTCAACCATCTGCTCAGACAAGACAGGAACACTGACACAGAACCGA
ATGACTGTAGCTCACATGTGGTTCGACAACCAGATAATTGAGGCTGATACTACTGAAGAT
CAGTCAGGAGTGCAGTATGATAGAACAAGTCCAGGCTTTAAAGCACTGGCCAGAATAGCA
ACACTTTGCAACAGAGCTGAATTCAAACCTGGCCAAGATGGAGTGCCAATCCTAAAGAGG
GAAGTGAATGGTGATGCCTCTGAAGCAGCTTTATTGAAGTGTATGGAACTCGCACTGGGA
GATGTAATGTCGATTCGAAAGCGAAACAAGAAAGTTTGTGAAATTCCTTTCAATTCAACA
AACAAATATCAGGTATCAATCCATGAGACAGAGGATGCGAATGATCCACGTTACTTAATG
GTAATGAAAGGAGCCCCTGAACGTATCTTGGATAGATGTTCAACTATTTTTATTGGCGGC
AAGGAGAAAGTTTTGGATGAAGAAATGAAGGAAGCTTTCAATAATGCATATCTTGAATTA
GGAGGACTGGGAGAACGTGTACTTGGCTTTTGCGACTTTATACTTCCCACAGACAAGTTT
CCTCCAGGTTTTAAGTTTGATGCTGATGAACCTAATTTCCCTTTGAGTGGCCTTCGTTTT
GTTGGACTTATGTCAATGATTGACCCACCTCGAGCTGCTGTGCCAGATGCTGTGGCAAAA
TGTCGTTCAGCGGGTATTAAAGTAATCATGGTGACAGGTGATCATCCTATTACAGCCAAA
GCTATTGCTAAATCTGTTGGAATCATCTCTGAAGGCAATGAAACTGTCGAAGATATTGCA
CAACGGCTGAACATACCTGTGTCAGAGGTGAATCCCCGTGAGGCAAAGGCAGCTGTGGTT
CATGGCACAGAACTCCGTGATCTTAACTCAGATCAGCTGGATGAGATTCTCAGGTACCAT
ACAGAAATCGTATTTGCACGGACATCACCACAACAGAAACTTATTATTGTCGAAGGCTGC
CAGCGCATGGGTGCAATTGTTGCTGTAACTGGTGATGGTGTAAATGATTCTCCTGCACTG
AAGAAAGCTGATATTGGTGTAGCAATGGGGATTGCTGGATCTGATGTTTCAAAGCAGGCT
GCTGATATGATCCTATTGGATGACAATTTTGCATCAATTGTTACTGGTGTGGAAGAAGGG
AGATTGATCTTTGATAATCTGAAGAAATCCATTGCCTATACACTTACATCTAATATCCCT
GAAATCTCACCTTTCCTTGCATTCATCTTATGTGACATTCCCTTACCCCTTGGCACAGTT
ACAATTTTGTGCATTGATTTGGGAACTGACATGGTCCCTGCCATTTCTTTGGCCTATGAA
GAAGCAGAGTCTGACATCATGAAGAGACAGCCTCGAAATCCTTTCAAAGATAATTTGGTC
AATGAAAGGCTTATCTCCATGGCATATGGCCAGATTGGAATGATTCAAGCAGCAGCTGGA
TTCTTTGTTTACTTTGTAATAATGGCAGAAAATGGATTCCTGCCTTTGAAATTGTTTGGA
ATTCGAAAACAGTGGGATTCTAAGGCCGTTAATGATCTTCCAGACTCCTATGGTCAAGAA
TGGACATACCAGGACAGAAAGAAGTTGGAGTATACATGCCACACTGCCTTCTTTGTAACT
ATTGTGATAGTGCAATGGGCCGATTTGATTATTTGCAAGACCCGCCGAAACTCTATCATT
CATCAAGGAATGAGGAACTGGGCCTTGAACTTTGGTCTCGTATTTGAGACTGCTTTAGCT
GCCTTTTTGTCATATTGTCCTGGAATGGACAAAGGATTGCGGATGTATCCTCTGAAGTTT
GTCTGGTGGCTTCCTGGGTTGCCATTCTCTCTTGCTATCTTCATCTATGATGAGGTGCGC
CGTTTCTACCTACGCCGAAACCCAGGCGGCTGGCTGGAACAGGAGACGTATTACTAG
>Phymateus_leprosus_B sodium potassium ATPase, alpha 1 subunit
---AACAGCAACATGCCTATCGACAAGTCCCGGCGGAAAGAACCTAGTAAGAAGCAGAAG
AAAGCAGATAACTTGGATGATCTCAAACAGGAATTAGATATTGACTACCATAAAATCTCT
CCTGAGGAATTTTACGCACGTTTCAGCACAAATCCTGAAACTGGTCTCACCCATGCGAAA
GCAAAGGAAATTCTGGAGAGAGATGGACCAAATGCTCTTACGCCTCCCAAACAAACTCCC
GAGTGGGTTAAGTTTTGTAAAAATCTGTTTGGGGGCTTTGCATTGCTTCTGTGGATTGGA
GCAATTTTGTGTTTCATTGCATACTCCATCTTAGCAAGTACTGTAGAAGAACCC------
TCTGATGACAATTTGTACCTGGGTATTGTGCTGGCTGCAGTCGTTATCGTCACTGGCATC
TTCTCATATTACCAGGAAAGCAAGAGCTCTAAAATTATGGAGTCTTTCAAAAACATGGTT
CCTCAGTTTGCAACAGTTTTACGTGGTGGTGAGAAACTAACCCTTCGTGCAGAAGACATT
GTGCTGGGTGATGTCGTTGAAGTGAAGTTTGGTGATCGGATACCAGCAGATATTAGAATT
ATTGAATCACGAGGATTTAAAGTTGATAATTCATCTCTGACTGGAGAATCTGAGCCTCAG
AGCCGCAGTCCGGATTTCACACATGAAAACCCACTTGAAACTAAGAATCTTGCCTTTTTC
TCCACCAACGCTGTTGAAGGTACCGCTAAAGGAGTTGTCATAAGCTGTGGTGACAACACT
GTAATGGGCAGAATTGCTGGTTTGGCGTCTGGGTTAGACACTGGTGAAACTCCTATTGCC
AAGGAAATTCACCATTTCATCCACTTAATTACTGGAGTTGCAGTTTTTCTGGGAGTTACA
TTTTTCCTTATTGCTTTTATCCTTGGATACCACTGGCTGGATGCTGTCATTTTCCTAATA
GGTATCATTGTAGCTAATGTACCAGAAGGCCTTCTGGCCACAGTGACAGTGTGTCTAACA
CTGACAGCAAAGAGAATGGCCTCAAAGAACTGCCTGGTGAAAAACTTGGAAGCTGTTGAA
ACTCTTGGCTCAACTTCAACCATATGCTCAGACAAGACAGGAACATTGACACAGAACAGA
ATGACTGTAGCTCATATGTGGTTCGACAACCAGATAATTGAGGCTGATACTACTGAAGAT
CAGTCAGGAGTGCAGTATGATCGAACAAGTCCAGGCTTTAAAGCACTGGCGAGAATAGCA
ACACTTTGCAACAGAGCTGAATTCAAACCTGGCCAAGATGGAGTGCCGATCCTAAAGAGA
GAAGTCAATGGTGATGCCTCTGAAGCAGCTCTACTGAAGTGTATGGAACTCGCATTGGGA
GATGTAATGTCGATTCGAAAGCGAAACAAGAAAGTTTGTGAAATACCTTTCAATTCAACA
AACAAATATCAGGTATCAGTCCATGAGACAGAGGATGCAAATGATCCACGTTATTTAATG
GTAATGAAAGGAGCCCCTGAACGTATTTTGGATAGATGTTCAACCATTTTCATTGGTGGC
AAAGAGAAAGTTTTGGATGAAGAAATGAAGGAAGCGTTCAATAATGCATATCTTGAATTA
GGAGGACTGGGAGAACGTGTACTTGGCTTTTGCGACTTTATACTTCCCACAGACAAGTTT
CCTCCAGGTTTTAAGTTTGATGCTGATGAACCTAATTTCCCTTTGAGTGGGCTTCGTTTT
GTTGGACTTATGTCAATGATTGATCCACCTCGAGCTGCTGTGCCAGATGCTGTGGCAAAA
TGCCGTTCAGCTGGTATTAAAGTTATCATGGTGACAGGTGATCATCCTATTACAGCCAAA
GCTATTGCCAAATCTGTTGGAATCATCTCTGAAGGCAATGAAACTGTGGAAGATATTGCA
CAACGGCTGAACATACCTGTGTCAGAGGTAAATCCCCGTGAGGCAAAGGCAGCTGTGGTT
CATGGCACAGAACTCCGTGATCTTAACTCAGATCAACTGGATGAGATTCTCAGGTACCAT
ACAGAAATCGTATTTGCACGGACATCACCACAACAGAAGCTTATTATTGTCGAAGGCTGT
CAGCGCATGGGTGCAATTGTTGCTGTAACTGGTGATGGTGTAAATGATTCTCCTGCGCTG
AAAAAAGCTGATATTGGTGTAGCGATGGGTATTGCTGGATCTGATGTTTCAAAGCAGGCT
GCTGATATGATCCTGTTGGATGACAATTTTGCATCAATTGTTACTGGTGTGGAAGAAGGG
AGATTGATCTTTGACAATCTGAAGAAATCCATTGCCTATACACTTACATCTAATATCCCT
GAAATCTCACCTTTCCTTGCATTCATCTTGTGTGACATTCCCTTACCCCTTGGCACAGTT
ACAATTTTGTGCATTGATTTGGGAACTGACATGGTCCCTGCCATTTCCCTGGCCTATGAA
GAAGCAGAGTCTGATATAATGAAGAGACAGCCTCGAAATCCTTTCACAGATAAGCTCGTA
AATGAAAGGCTTATCTCGATGGCATATGGCCAGATTGGAATGATTCAAGCAGCAGCTGGA
TTCTTTGTGTACTTTGTAATAATGGCAGAAAATGGATTCCTGCCTTTGAAATTGTTTGGA
ATTCGAAAACAGTGGGATTCTAAGGCTGTTAATGATCTTCCAGACTCCTATGGTCAAGAA
TGGACATACCAGGACAGAAAGAAACTGGAGTATACATGTCACACTGCATTCTTTGTAACT
ATTGTGATAGTGCAGTGGGCCGATTTGATTATTTGTAAGACCCGCCGCAACTCCATCATC
CATCAAGGAATGAGGAACTGGGCCTTGAACTTTGGTCTCGTATTTGAGACTGCTTTAGCT
GCCTTTTTGTCGTACTGTCCTGGAATGGACAAAGGATTGCGGATGTATCCTCTGAAGTTT
GTCTGGTGGCTTCCTGGGTTGCCATTCTCTCTTGCTATCTTCATCTATGATGAGGTGCGC
CGTTTCTACCTACGCCGAAACCCAGGTGGTTGGCTGGAACAGGAGACGTACTACTAG
>Poekilocerus_pictus_A sodium potassium ATPase, alpha 1 subunit
AACAAGACGGCCGACGGCAAGGCGAAGTCCCGGCGGAAAGAACCTAGTAAGAAGCAGAAG
AAAGCAGATAACTTAGATGATCTCAAACAGGAATTAGATATCGACTACCATAAAATTTCA
CCAGATGAACTTTATGCACGTTTTGGCACAAATCCTGAAACTGGTCTCACTCATGCGAAA
GCAAAGGAAATTCTTGAGAGAGATGGACCAAATGCTCTTACGCCTCCCAAGCAAATTCCT
GAGTGGGTTAAGTTTTGTAAAAACCTGTTTGGGGGTTTTGCATTGCTTCTGTGGATTGGA
GCAATTTTGTGTTTTATTGCATACTCCATCTTAGCAAGTACTACAGAAGAATCTGCAGAC
TCAGATGACCATTTGTACCTGGGCATTGTGCTGGCTGCAGTTGTTATCATCACTGGCATC
TTCTCATATTACCAGGAGAGCAAGAGTTCTAAAATTATGGAGTCATTTAAGAGCATGGTT
CCTCAGTTTGCAACAGTTATACGTAGTGGTGAGAAACTATCCATTCGTGCAGAAGAAATT
GTGCTGGGTGATGTCGTTGAAGTCAAGTTTGGTGATCGGATACCGGCAGACATTAGAATT
GTTGAAGCACAAGGATTTAAAGTTGATAATTCATCTCTGACTGGAGAATCTGAGGCTCAG
AGCCGCAGTCCAGAGTTTACACATGAAAACCCACTTGAAACTAAGAATCTTGCCTTTTTC
TCCACCAACGCTGTTGAAGGTACCGCTAAAGGAGTTGTCATAAGCTGTGGTGACAACACT
GTAATGGGTAGAATTGCTGGTTTGGCATCTGGGTTAGACACTGGTGAAACTCCTATTGCT
AAAGAAATTCACCATTTCATCCACATAATTACTGGAGTTGCAGTTTTTCTGGGAGTTACA
TTTTTCATAATTGCTTTTATCCTGGGCTACCACTGGCTTGATGCTGTAGTTTTCCTAATC
GGTATCATTGTAGCCAATGTACCAGAAGGGCTTCTGGCCACAGTGACAGTGTGCCTGACA
CTGACAGCAAAGAGAATGGCCTCAAAGAACTGCCTTGTGAAAAACTTGGAAGCTGTTGAA
ACTCTTGGCTCAACTTCAACCATCTGCTCAGACAAGACAGGAACACTGACACAGAACCGA
ATGACTGTAGCTCATATGTGGTTCGACAATCAGATAATTGAGGCTGATACTACTGAAGAT
CAGTCAGGAGTGCAGTACGATCGAACAAGCCCAGGCTTCAAAGCACTGGCCAGAGTAGCA
ACACTTTGCAACAGAGCTGAATTCAAACCTGGGCAAGAGGGCGTGCCGATCCTAAAGAGA
GAAGTGAATGGTGATGCCTCTGAAGCAGCTCTACTGAAGTGTATGGAACTTGCATTGGGA
GATGTAATGTCAATTCGGAAGCGAAACAAGAAAATTTGTGAAATACCTTTCAATTCAACA
AACAAATATCAGGTATCTATCCATGAGACAGAGGATGCAAATGATCCACGTTACTTATTA
GTAATGAAAGGTGCCCCTGAACGTATCTTGGATAGATGTTCAACCATTTTCATTGGTGGC
AAGGAGAAAATTTTAGATGAAGAAATGAAGGAAGCTTTCAATAGTGCATATCTTGAATTA
GGAGGACTGGGAGAACGTGTACTTGGTTTTTGCGACCTTATACTTCCCACAGACAAGTTT
CCTCCAGGTTTCAAGTTTGATAATGATGAACCTAATTTTCCTTTGAGTGGCCTTCGTTTT
GTTGGACTTATGTCAATGATTGATCCACCTCGAGCTGCTGTGCCAGATGCTGTGGCAAAA
TGCCGTTCAGCTGGCATTAAAGTGATCATGGTGACAGGTGATCATCCTATCACAGCCAAA
GCTATTGCCAAATCTGTTGGAATTATCTCCGAAGGCAATGAAACTGTGGAAGATATTGCA
CAACGGTTGAATATTCCTGTGTCGGAGGTGAATCCTCGTGAGGCAAAGGCAGCTGTGGTT
CATGGCACAGAACTCCGTGATCTTAGCTCAGATCAGTTGGATGAGATTCTCAGGTATCAT
ACAGAAATTGTGTTTGCACGGACGTCTCCACAACAGAAGCTTATTATTGTCGAAGGTTGT
CAGCGAATGGGTGCAATTGTTGCTGTAACTGGTGATGGTGTAAACGATTCTCCTGCGCTG
AAGAAAGCTGATATTGGTGTAGCGATGGGAATTGCTGGATCTGATGTTTCAAAGCAGGCT
GCTGATATGATCCTGTTGGATGACAATTTTGCATCAATTGTTACTGGTGTGGAAGAAGGG
AGATTGATCTTCGACAATCTGAAGAAATCCATTGCCTATACACTGACATCTAACATTCCT
GAAATCTCACCTTTCCTTGCATTCATGTTGTGTAACATTCCGTTACCTCTTGGCACAGTT
ACAATTTTGTGCATTGATTTGGGAACTGACATGGTCCCTGCCATTTCTTTGGCCTATGAA
GAAGCAGAGTCTGACATCATGAAGAGACAGCCTCGAAATCCTTTCACAGATAAGCTCGTA
AATGAAAGGCTTATCTCCATGTCATATGGCCAGATTGGAATGATCCAAGCAGCAGCTGGA
TTCTTCGTGTACTTTGTAATAATGGCAGAAAATGGATTCCTACCTTTGAAATTGTTTGGA
ATTCGACACCAGTGGGAGTCTAAGGCCATTAATGATCTTCCAGACTCCTATGGTCAAGAA
TGGACATACCAGGACAGAAAGAAATTGGAATACACTTGCCACACTGCCTTCTTTGTGACC
ATTGTGATAGTGCAGTGGGCTGATTTGATTATTTGTAAGACCCGTCGTAACTCCATCGTT
CATCAAGGCATGAGGAACTGGGCATTGAACTTTGGCCTCATGTTTGAGACTGCTTTAGCT
GCCTTTTTGTCGTACTGTCCTGGAATGGACAAAGGATTGAGGATGTATCCTTTGAAGTTT
GTGTGGTGGCTTCCTGGATTACCTTTCTCTCTTGCCATCTTCATTTACGATGAGGTGCGC
CGTTTCTACCTACGCCGAAACCCAGGTGGCTGGTTGGAACAAGAGACATACTACTAG
>Phymateus_leprosus_A sodium potassium ATPase, alpha 1 subunit
AACAAGACGGCCGACGGCAAGGCGAAGTCCCGGCGGAAAGAACCTAGTAAGAAGCAGAAG
AAAGCAAATAACTTAGATGATCTCAAACAGGAATTAGATATAGACTACCATAAAATTACA
CCAGAAGAACTTTACGCACGTTTTAGCACAAATCCGGAAACTGGTCTCACACATGCGAAA
GCAAAGGAAATTTTCGAGAGAGATGGACCAAATGCTCTTACGCCTCCCAAACAAACTCCC
GAGTGGGTTAAGTTTTGTAAAAATCTGTTTGGGGGCTTTGCATTGCTTCTGTGGATTGGA
GCAATTTTGTGTTTTATTGCATACTCCATCTTAGCAAGTACTACAGAAGAATCCACAGAC
ACGGAGAACCATTTGTACCTGGGTATTGTGCTGGCTGCAGTCGTTATCATCACTGGCATC
TTCTCATATTACCAGGAGAGCAAGAGTTCTAAAATTATGGAGTCATTCAAAAGCATGGTT
CCTCAGTTTGCAACAGTTATACGTAGTGGTGAGAAACTATCCATTCGTGCAGAAGAAATT
GTGCTGGGTGATGTCGTCGAAGTCAAGTTTGGTGATCGGATACCGGCAGACATTAGAATT
ATTGAAGCACAAGGATTTAAAGTTGATAATTCATCTCTGACTGGAGAATCTGAGGCTCAG
AGCCGCAGTCCAGAGTTTACACATGAAAACCCACTTGAAACTAAGAATCTTGGCTTTTTC
TCCACGAACGCTGTTGAAGGTACTGCTAAAGGAGTTGTCATAAGCTGTGGTGACAACACT
GTAATGGGCAGAATTGCTGGTTTGGCGTCTGGGTTAGACACTGGTGAAACTCCTATTGCC
AAAGAAATTCACCATTTCATCCACATAATTGGTGGAGTTGCAGTTTTTCTGGGAGTTACA
TTTTTCATAATTGCTTTTATCCTGGGCTACCACTGGCTTGACGCTGTAGTTTTCCTAATT
GGTGTCATTGTAGCCAATGTACCAGAAGGGCTTCTGGCCACAGTGACAGTGTGTCTGACA
CTGACAGCAAAGAGAATGGCCTCAAAGAACTGCCTTGTGAAAAACTTGGAAGCTGTTGAA
ACTCTAGGCTCAACTTCAACAATCTGCTCGGACAAGACAGGAACATTGACACAGAACCGA
ATGACTGTAGCTCATATGTGGTTCGACAACCAGATAATTGAGGCTGATACTACTGAAGAT
CAGTCAGGAGTGCAGTATGATCGAACAAGCCCAGGCTTTAAAGCATTGGCCAGAGTAGCA
ACACTTTGCAACAGAGCTGAATTCAAACCTGGACAAGATGGCGTCCCGATCCTAAAGAGA
GAAGTCAATGGTGATGCCTCTGAAGCAGCTCTACTGAAGTGTATGGAACTTGCATTGGGA
GATGTAATGTCAATTCGAAAGCGAAACAAGAAAATTTGTGAAATACCTTTCAATTCAACA
AACAAATATCAGGTATCAGTCCATGAGACAGAGGATGCAAATGATCCACGTTACTTATTA
GTAATGAAAGGTGCTCCTGAACGTATCTTGGACAGATGTTCAACCATTTTCATTGGTGGC
AAGGAGAAAGTTCTGGATGAAGAAATGAAGGAAGCTTTCAATAATGCATATCTTGAATTA
GGAGGACTGGGAGAACGTGTACTTGGTTTTTGCGACTTCATACTTCCCACAGACAAGTTT
CCTCCAGGTTTCAAGTTTGATAATGATGATCCTAATTTCCCTTTGAGTGGCCTTCGTTTT
GTTGGACTTATGTCAATGATTGATCCACCTCGAGCTGCTGTGCCAGATGCTGTGGCAAAA
TGCCGTTCAGCTGGTATTAAAGTTATCATGGTGACAGGTGATCATCCTATCACAGCCAAA
GCTATTGCCAAATCTGTTGGAATTATTTCTGAAGGCAATGAAACTGTGGAAGATATTGCA
CAACGGTTGAATATTCCTGTCTCGGAGGTGAATCCTCGTGAGGCAAAAGCAGCTGTGATT
CATGGCACAGAACTCCGTGATCTTAGCCCAGAGCAGCTGGATGAGATTCTCAGGTATCAT
ACAGAAATTGTGTTTGCACGGACGTCTCCACAACAGAAGCTTATTATTGTCGAAGGCTGT
CAGCGGATGGGTGCAATTGTTGCTGTAACTGGTGATGGTGTAAACGATTCTCCTGCGCTG
AAGAAAGCTGATATTGGTGTAGCGATGGGAATTGCTGGATCTGATGTTTCAAAGCAGGCT
GCTGATATGATCCTGTTGGATGACAATTTTGCATCAATTGTTACTGGTGTGGAAGAAGGG
AGATTGATCTTTGACAATCTGAAGAAATCCATTGCCTATACACTGACATCTAACATTCCT
GAAATCTCACCTTTCCTTGCATTCATGTTGTGTAACATTCCCCTACCCCTTGGCACAGTT
ACAATTCTGTGCATTGATTTGGGAACTGACATGGTCCCTGCCATTTCCCTGGCCTATGAA
GAAGCAGAGTCTGACATCATGAAGAGACAGCCTCGAAATCCGTTCACAGATAAGCTCGTA
AATGAAAGGCTTATCTCCATGTCATATGGCCAGATTGGAATGATTCAAGCAGCAGCTGGA
TTCTTCGTGTACTTTGTAATAATGGCAGAAAATGGATTTCTACCTATGAAGTTGTTTGGA
ATTCGACACCAGTGGGAGTCAAAGGCCATTAATGATCTTCCGGACTCCTATGGTCAAGAA
TGGACATACCAGGACAGAAAGAAATTGGAACATACTTGCCACACTGCCTTCTTTGTGACC
ATTGTGATAGTGCAGTGGGCTGATTTGATTATTTGTAAGACCCGCCGCAACTCAATCGTT
CATCAAGGAATGAGGAACTGGGCCTTGAACTTCGGTCTCGTGTTTGAGACTGCTTTAGCT
GCCTTTTTGTCGTACTGTCCTGGAATGGACAAAGGATTGCGGATGTATCCTTTGAAGTTT
GTCTGGTGGCTTCCTGGATTGCCTTTCTCTCTTGCCATCTTCATCTACGATGAGGTGCGC
CGTTTCTACCTACGCCGAAACCCAGGTGGCTGGCTGGAACAGGAGACGTACTACTAG
>Mantis_religiosa sodium potassium ATPase, alpha 1 subunit
---------GACAACAAGACAGCTGATGGGCGGGACAAGTCACGGAAAGCGAAAGCCAAA
AAGACAGACAACTTAGATGACCTGAAACAAGAATTGGATATTGATTTTCACAAAATTTCA
GTAGAAGAACTTTACCAACGTTTCCAAACAAATCCAGAAACTGGTCTCACGCATGCGAAA
GCAAAGGAGAACCTCGAGCGAGATGGCCCTAATGCCCTCACTCCTCCTAGACAAACTCCA
GAATGGGTCAAATTCTGCAAAAATTTGTTTGGAGGTTTCGCATTGTTACTGTGGATTGGT
GCAATCCTTTGTTTCATTGCATATTCCATTCAGGCTAGTACTGTGGAAGAACCT------
GCAGATGACAACTTGTTCCTGGGTATTGTATTGGCTGCTGTCGTTATCGTCACTGGTATC
TTTTCCTATTATCAAGAGAGCAAGAGCTCCAAAATTATGGAATCATTCAAGAACATGGTG
CCTCAGTTTGCCACAGTGCTGCGAGAAGGTGAGAAGCTGACATTACGTGCTGAAGATATA
GTCTTGGGTGATGTCGTGGAAGTCAAATTTGGTGACAGAATTCCTGCTGACATTCGTATC
ATTGAATCACGAGGCTTTAAGGTAGACAACTCCTCACTGACTGGAGAATCTGAACCACAG
AGCCGTGGCCCGGAATTCACACATGAGAATCCCTTGGAAACAAAGAATCTGGCATTCTTC
TCCACTAATGCTGTTGAAGGTACTGCAAGAGGTGTTGTCATTAGTTGTGGTGATCACACA
GTCATGGGTAGAATTGCTGGTTTGGCATCAGGTTTGGACACTGGAGAAACCCCCATTGCC
AAGGAAATCCATCATTTTATCCATCTCATTACTGGTGTTGCTGTGTTTTTGGGAGTAACT
TTCTTTGTCATTGCCTTCATCCTTGGTTACCACTGGCTTGATGCTGTTATTTTCCTCATT
GGTATTATTGTGGCTAATGTACCAGAAGGTCTGCTGGCTACTGTAACTGTGTGTCTGACC
CTGACTGCCAAGCGTATGGCCTCCAAAAACTGCTTGGTTAAGAACTTGGAAGCTGTAGAA
ACCCTGGGTTCCACTTCCACCATCTGCTCTGATAAGACCGGCACATTGACACAAAATAGA
ATGACTGTGGCTCATATGTGGTTTGACAACCAGATCATTGAGGCTGATACCACTGAGGAT
CAATCTGGTGTTCAGTATGACAGAACAAGTCCAGGTTTCAAAGCACTTGCCAGAATTGCA
ACACTGTGTAACCGAGCTGAATTCAAACCTGGACAAGATGGTGTACCAATTCTGAAGAAG
GAAGTTAACGGTGATGCATCAGAAGCTGCCCTGTTGAAGTGTATGGAACTGGCTCTTGGA
GATGTCATGAGCATTCGAAAACGCAACAAGAAGGTGATGGAAATCCCCTTCAACTCCACT
AACAAATATCAAGTGTCTATCCACGAAACAGAAGATCCCAATGATCCTCGATATCTTATG
GTCATGAAGGGAGCCCCAGAAAGGATTTTAGACAAGTGCACTACCATCTTCATTGGTGGC
AAGGAGAAGGTTTTGGATGAAGAAATGAAGGAAGCTTTCAACAACGCTTACTTGGAGCTT
GGAGGATTGGGAGAGCGAGTATTGGGTTTCTGTGACTTCATGCTGCCCTCAGACAAATTT
CCTCTTGGATTCAAGTTCGATTCTGATGATCCCAACTTCCCTCTCTCTGGACTTCGATTT
GTTGGACTCATGTCTATGATTGATCCTCCTCGAGCTGCTGTACCAGATGCTGTAGCCAAG
TGCAGATCGGCTGGTATCAAGGTCATTATGGTCACTGGTGATCATCCCATTACTGCTAAA
GCTATTGCCAAGTCAGTAGGAATTATTTCTGAAGGTAATGAAACTGTTGAGGATATTGCA
CAGAGGCTGAATATTCCTGTATCAGAAGTGAACCCTCGTGAAGCAAAGGCTGCTGTTGTC
CACGGAACTGAACTCAGGGATTTGAGTTCTGATCAACTTGATGAAATTTTGAGATACCAC
ACAGAAATTGTGTTCGCTCGTACTTCACCTCAGCAGAAACTGATAATTGTGGAAGGTTGC
CAGAGAATGGGTGCCATTGTAGCTGTGACTGGTGATGGTGTAAATGATTCTCCTGCCTTG
AAGAAAGCTGATATTGGTGTTGCTATGGGCATTGCTGGATCTGATGTGTCAAAGCAAGCT
GCAGATATGATCCTGTTAGATGACAACTTTGCCTCCATTGTAACTGGCGTTGAGGAAGGG
CGACTTATCTTTGACAACCTGAAGAAATCTATTGCTTACACCCTGACATCTAACATTCCT
GAGATTTCACCATTCTTGGCTTTCATTCTTTGTGATATTCCACTTCCTCTTGGCACTGTC
ACCATTTTGTGCATTGATTTGGGAACTGACATGGTCCCTGCAATTTCCTTGGCCTATGAA
GAAGCAGAGTCCGATATCATGAAGCGTCAGCCTCGAAACCCTTTCACAGATAAACTCGTA
AATGAAAGGCTCATTTCCATGGCATATGGACAGATTGGAATGATCCAAGCTGCTGCAGGT
TTCTTTGTATATTTTGTCATCATGGCAGAGAATGGATTCTTACCTCTTCATCTATTTGGT
ATTCGAAAAATGTGGGACTCAAAAGCTGTGAATGACTTGACAGACTCTTATGGACAGGAA
TGGACCTATCGTGACAGGAAGAAGCTGGAGTACACTTGCCACACTGCTTTCTTCGTCAGT
ATTGTAATTGTGCAGTGGGCTGACTTGATTATTTGTAAAACTCGCAGAAACTCCATTGTA
CACCAAGGAATGAGGAACTGGGCTCTGAATTTCGGTCTCGTTTTTGAAACTCTTCTGGCT
GCATTCTTGTCATATTGCCCTGGAATGGACAAGGGTTTGAGGATGTACCCTCTGAAGTTT
GTGTGGTGGCTCCCAGCAATCCCATTCTGTCTGTCAATCTTCATCTATGATGAGGTACGC
CGTTTCTACCTACGTAGGAATCCAGGTGGCTGGCTAGAACAGGAAACCTACTACTAA
>Bemisia_tabaci sodium potassium ATPase, alpha 1 subunit
------------------------------------------------------------
CGGACTGATAACTTGGACGATTTAAAACAAGAATTGGATATAGATTTTCACAAAATTACA
GTTGAAGAATTATATCAGCGATTTAGTACACATCCTGAAACAGGTCTTACACATGCGAAA
GCAAAAGAAAATTTGGAACGAGATGGTCCCAACGCCCTTACCCCTCCTAAAACAACGCCC
GAATGGGTGAAATTTTGTAAGCAACTTTTTGGTGGTTTCGCCATGTTACTATGGATTGGA
GCATTCCTTTGTTTCATCGCTTATGGTATTGAAAGTTCTACGATAGAAGAACCA------
GCAGATGATAATTTATATCTTGGTATAGTATTAACAGCTGTAGTTATTGTAACTGGTATT
TTCTCATATTATCAAGAAGCTAAATCTTCTGCCATTATGGATTCTTTCAAAAATTTAGTT
CCACAGTTTGCAACAGTTCTTAGGCAAGGAGAAAAATTAACGCTCCGAGCAGAAGATATA
GTTCTAGGTGATGTTGTTGAAGTTAAGTTTGGAGATCGTATTCCTGCCGATATTCGAATT
ATAGAATCTAGAGGTTTTAAAGTTGACAATTCATCACTGACTGGAGAATCAGAGCCGCAA
AGTAGGGGTGTTGATTTCACGCACGAAAACCCACTGGAAACGAAAAATTTAGCTTTCTTC
TCAACGAATGCTGTTGAAGGCACTGCCAAAGGAGTCGTTATTAGCTGTGGTGACAACACT
GTAATGGGTCGTATCGCTGGTCTGGCGTCAGGTTTGGACACCGGTGAAACTCCCATTGCC
AAAGAAATCAACCATTTCATCCATTTGATCACTGGTGTTGCTGTGTTTTTGGGTGTATCC
TTCTTCACTATTGCTTTTATTTTGGGCTACCATTGGCTCGAGGCTGTGATTTTCCTTATT
GGTATCATTGTAGCCAATGTGCCCGAAGGTCTGCTCGCTACTGTCACAGTGTGTCTGACT
TTGACAGCCAAGCGAATGGCATCCAAGAACTGTTTGGTCAAGAACTTGGAAGCTGTAGAA
ACCTTGGGTTCTACATCTACCATCTGCTCAGATAAGACTGGTACCTTAACACAAAATCGA
ATGACTGTTGCTCACATGTGGTTCGACAACCAAATTATTGAAGCTGACACAACTGAGGAT
CAATCAGGAGTTCAATATGATCGCACAAGTCCAGGGTTCAAAGCTCTTGCACGGATTGCA
ACTCTATGTAACAGAGCCGAATTCAAACCTGGTCAGGAAGGTGTTTCAATTCTAAAGAAA
GAAGTCAATGGTGATGCATCAGAAGCTGCTCTTCTTAAATGTATGGAACTGGCTCTCGGA
GACGTTATGTCCATCAGGAGGAGGAACCGTAAAGTCTGTGAAATTCCTTTCAACTCTACG
AACAAATATCAGGTGTCTATTCATGAAACTGAAGATGCCAATGATCCTCGACACTTGATG
GTCATGAAGGGAGCTCCCGAAAGGATATTGGACAAGTGCTCAACCATTTTCATTGGAGGC
AAAGAGAAATTATTGGACGAGGAAATGAAGGAAGCCTTCAACAATGCTTACCTTGAGCTT
GGAGGTCTTGGTGAACGTGTGTTAGGTTTCTGTGACTTCATGCTCCCGTCTGACAAATTC
CCTCTGGGCTTCAAATTCGACTGTGATGACCCCAACTTCCCACTGAGCGGCATGCGTTTT
GTTGGTTTGATGTCCATGATTGACCCACCGAGAGCTGCCGTCCCAGACGCTGTAGCCAAG
TGTCGCTCAGCCGGAATCAAAGTTATCATGGTCACTGGTGATCATCCTATCACTGCCAAA
GCTATCGCCAAATCTGTCGGTATTATTTCCGAAGGTAATGAAACCGTCGAAGACATTGCT
CAAAGACTGAACATTCCTGTATCAGAAGTTAACCCTCGTGAAGCTAAAGCTGCTGTTATT
CATGGATCTGAACTGCGTGATCTGTCACCTGAACTGTTGGACGAAATCTTAAGGTACCAC
ACGGAAATCGTTTTCGCCAGAACTTCTCCGCAGCAAAAATTGATCATTGTTGAAGGTTGC
CAACGCATGGGTGCCATCGTAGCTGTGACTGGTGATGGTGTCAATGACTCGCCAGCCTTG
AAGAAAGCGGATATTGGTGTTGCCATGGGTATTGCTGGTTCTGACGTATCAAAGCAAGCC
GCTGACATGATCTTGTTGGATGATAACTTTGCCTCCATCGTTACTGGAGTGGAAGAGGGA
CGACTGATTTTTGACAATTTGAAGAAATCCATTGCATACACACTGACCTCTAATATTCCC
GAAATCTCGCCATTCTTGGCATTTGTACTGCTGGACATTCCATTGCCTTTGGGTGTTGTC
ACTATTCTGTGCATTGACTTGGGAACTGACATGATGCCAGCTATTTCACTGGCTTATGAG
GCACCAGAGAGCGACATAATGAAGAGACAACCAAGAAATCCCTATAAAGATAACTTGGTC
AATCACAGATTGATCTCAATGGCATATGGTCAGATTGGTATGATTCAAGCTGCAGCTGGG
TTCTTCGTATACTTTGTGATCATGGCAGAAAATGGATTCCTTCCCATGAAATTGTTTGGA
TTACGTAAACGCTGGGACTCCAAAGCTGTCAATGATCTCTCCGATTCCTATGGTCAAGAA
TGGACTTACAGAGACAGGAAAGCTTTGGAATTCACGTGTCATACTGCGTTCTTCGTCTCA
ATTGTCGTTGTGCAATGGGCTGATTTGATTGTTTGTAAGACTCGGCGGAATTCAATCATC
CATCAAGGAATGAGGAACTGGGCGCTCAACTTTGGTCTTGTCTTTGAAACGGCTCTTGCT
TGCTTCTTGTCGTACACTCCCGGCATGGACAAAGGTCTCCGAATGTACCCTCTCAAATTC
GTCTGGTGGTTACCTCCCCTACCGTTCATGATTTCCATTTTCATTTATGATGAAGTAAGA
AGATTCTACATACGTCGTAATCCTGGAGGATGGCTGGAACAAGAGACCTATTACTAA
>Nilaparvata_lugens sodium potassium ATPase, alpha 1 subunit
GACAACAAGACAGCTGACGGCAAGGTCAAGTCGAGGCGGAAACCTCCAACGAAAAAGCAG
AAAAAAGGAGACTTAGATGATCTTAAACAAGAATTAGATATCGATCATCACAAAATCTCA
GTAGAAGAATTATATCAAAGATTTCAAACACATCCTGAAACCGGTTTGACGCACGCAAAG
GCGAAAGAAAATTTAGAAAGAGATGGACCGAATGCATTGACGCCACCAAAGACAACGCCA
GAATGGGTGAAATTCTGCAAACAACTATTTGGTGGCTTCGCCCTTTTACTATGGATCGGT
TCCATTCTTTGCTTCATAGCCTATTCTATACAAGCGACCACGGTTGAAGAGCCA------
GCGGATGATAATTTATACCTGGGAATAGTATTGGCAGCAGTGGTAATTGTGACTGGAATC
TTCTCATACTACCAAGAAAACAAGAGCTCTCGTATTATGGAGTCCTTCAAAAGTATGGTA
CCCCAGTTCGCGACCGTTATAAGACAAGGCGAGAAGCTGACTCTGAGAGCGGAAGACATT
GTATTGGGAGATGTGGTTGAGGTGAAATTTGGAGACAGAATTCCGGCCGATATTCGTATC
ATTGAAGCGCGAGGATTCAAAGTGGACAACTCGTCTCTCACTGGAGAATCTGAGCCTCAG
AGCCGAGGCATTGATTTCACTCACGAAAACCCGCTCGAAACCAAGAATCTGGCTTTCTTC
TCTACGAATGCTGTTGAGGGTACTGCTAAGGGTGTTGTGATCAGCTGCGGAGACAACACT
GTGATGGGCAGGATCGCTGGTCTGGCCTCAGGTCTGGACACCGGTGAGACACCCATCGCC
AAGGAAATCCACCATTTCATCCACATCATCACCGGTGTTGCCGTCTTCCTCGGAGTCTCC
TTCTTCATGATTGCCTTCGTTCTAGGTTACCATTGGTTGGATGCTGTCATCTTCTTGATT
GGTATCATTGTCGCGAACGTGCCCGAAGGTCTGTTGGCCACTGTAACAGTGTGCCTGACG
CTGACCGCCAAGCGAATGGCCTCGAAGAACTGTCTGGTGAAGAACTTGGAAGCTGTGGAG
ACGCTCGGCTCAACCTCGACCATTTGCTCAGACAAGACCGGCACACTCACCCAGAACCGG
ATGACTGTCGCTCACATGTGGTTCGACAACCAGATCATCGAGGCTGACACCACTGAAGAT
CAATCTGGTGTTCAATACGACAGGACCAGTCCAGGCTTCAAGGCTCTTGCTAGGATTGCT
ACTCTGTGTAACCGAGCTGAATTCAAGGGAGGCCAGGAGGGTGTTCCAATTCTCAAGAAG
GAAGTGAACGGCGACGCATCGGAGGCAGCCCTACTGAAGTGCATGGAACTGGCGTTGGGC
GACGTGATGTCGATTCGTCGACGCAACCGCAAGGTGTGCGAAGTGCCGTTCAACTCGACC
AACAAGTACCAGGTGTCCATTCACGAGACCGAGGACGCCAACGACCCGCGCCACCTCATG
GTCATGAAGGGTGCACCCGAACGCATCCTCGACCGCTGCTCCACCATCTTCATTGGCGGC
AAGGAAAAGCTGTTGGACGAGGAGATGAAGGAGGCCTTCAACAACGCCTACCTCGAACTG
GGTGGACTCGGTGAACGTGTGTTGGGATTCTGCGACTTCCTGCTGCCATCCGACAAGTTC
CCGCTGGGCTTCAAGTTCGACTGCGACGACCCGAACTTCCCCATCTCTGGACTGCGATTC
GTCGGCCTCATGTCGATGATTGACCCCCCGCGAGCAGCCGTGCCCGACGCGGTCGCCAAG
TGCCGATCAGCTGGTATCAAGGTCATCATGGTCACCGGAGACCATCCCATCACCGCCAAG
GCCATTGCCAAGTCTGTCGGAATCATTTCCGAAGGAAATGAGACTGTTGAAGACATTGCT
CAACGACTGAACATCCCCATCTCGGAAGTGAACCCACGTGAAGCGAAGGCCGCCGTCATC
CACGGATCTGAACTCAGAGACATCGCCTCCGAACAACTCGACGAAATCCTCAGGTACCAC
ACTGAAATCGTGTTCGCCCGTACCTCACCGCAGCAGAAACTGATCATCGTGGAGGGTTGC
CAGCGCAGGGGAGCCATTGTCGCTGTCACTGGAGATGGAGTCAACGATTCGCCTGCCCTC
AAGAAAGCCGATATCGGTGTTGCCATGGGTATTGCTGGATCTGACGTATCGAAACAGGCT
GCCGACATGATTCTGTTGGACGACAACTTTGCGTCGATTGTGACTGGAGTCGAGGAGGGT
CGGCTGATTTTCGACAACCTCAAGAAATCCATCGCCTACACACTCACATCCAACATTCCC
GAAATCTCGCCGTTCTTGGCTTTTATTCTCTTGGATATTCCTCTTCCTCTCGGCACGGTC
ACTATCCTCTGCATCGATCTGGGAACAGACATGGTACCTGCTATATCTCTGGCCTATGAG
GAAGCGGAGTCAGATATCATGAAGCGCCAACCTCGAAACCCTTTCAAAGATAAACTCGTG
AACGAAAGGTTGATCTCAATGGCATACGGACAGATTGGTATGATTCAGGCGGCAGCTGGC
TTCTTTGTGTACTTCGTGATCATGGCTGAGAACGGATTCCTGCCGATGCACCTGTTTGGG
CTGCGTAAGCAGTGGGACTCAAAGGCCATCAACGATCTCACCGACTCTTATGGACAGGAA
TGGACCTACCGAGACAGAAAGGCTTTGGAATTCACCTGCCACACAGCCTTCTTCGTATCG
ATTGTCGTTGTACAATGGGCCGATCTGATCATCTGTAAAACACGACGAAACTCGATCATC
CACCAGGGAATGAGGAACTGGGCATTGAACTTTGGTCTAGTATTCGAAACAGCTCTGGCA
GCTTTCTTGTCGTACACTCCCGGAATGGACAAAGGTCTTCGCATGTATCCTCTCAAATTT
GTGTGGTGGTTGCCGGCTATTCCATTCATGATTGCCATTTTCGTGTACGACGAGGTGCGT
CGCTTCTACCTGCGCAGAAATCCAGGCGGCTGGCTGGAACAGGAGACATACTACTAA
>Rhodnius_prolixus sodium potassium ATPase, alpha 1 subunit
------------------------------------------------------------
AGAAAAGGCGATTTAGATGATCTCAAGCAAGAGTTAGATATTGACCACCATAAAATATCT
GTAGAAGAATTATATCAACGCTTTAGTACCCATCCGGAGACAGGACTGACACATGCTAAA
GCCAAGGAAAACCTGGAGAGGGATGGTCCGAATGCGCTCACACCACCCAAAACTACACCA
GAATGGGTAAAATTTTGCAAGCAGCTGTTCGGAGGGTTCGCACTGCTACTGTGGGTTGGC
GCCATACTATGTTTCATTGCCTACTCCATCCAGGCTAGCACGGTTGAAGAACCC------
TCTGATGATAATCTGTATTTAGGAATCGTATTGGCCGCCGTAGTTATAGTGACAGGCATT
TTTTCGTATTACCAAGAAAGTAAAAGTTCAAGAATTATGGAATCATTTAAAAATATGGTG
CCTCAGTTTGCCACAGTGATTAGACAAGGCGAAAAGCTAACTCTTCGCGCAGAAGATATT
GTGTTAGGCGATGTGGTTGAGGTGAAATTTGGCGACCGAATACCGGCAGATATTCGTATT
ATTGAAGCGCGTGGTTTCAAAGTAGATAACTCCTCGCTAACTGGTGAATCCGAGCCACAA
AGTCGAGGCGTTGAGCTTACCAACGACAACCCATTGGAGACTAAAAATCTGGCTTTTTTC
TCTACAAATGCTGTTGAAGGCACTGCTAAAGGAGTTGTGATCAGTTGTGGTGACAATACT
GTGATGGGCCGTATTGCTGGATTGGCGTCAGGACTGGACACTGGTGAGACACCTATCGCT
AAGGAAATACACCATTTCATTCACATCATCACGGGTGTGGCTGTCTTCCTTGGCGTTTCC
TTCTTCATTATCGCCTTTATACTTGGCTACTATTGGCTGGATGCTGTCATTTTCCTCATT
GGTATCATTGTTGCCAACGTGCCCGAGGGATTGCTGGCTACTGTAACGGTATGTTTAACA
CTGACTGCCAAGAGAATGGCTTCAAAGAACTGCCTGGTGAAGAATTTGGAAGCTGTCGAA
ACTTTAGGTTCAACTTCAACTATCTGTTCCGATAAGACTGGCACATTAACACAGAATAGG
ATGACTGTAGCGCATATGTGGTTTGACAATCAGATCATTGAAGCAGATACTACGGAAGAT
CAGTCTGGCGTCCAGTACGACAGGACCAGTCCTGGATTTAAAGCATTGGCAAGAATTGCG
ACACTTTGTAACCGTGCTGAGTTCAAAGGTGGTCAGGAAGGTGTACCGATATTGAAAAAG
GAAGTAAACGGTGATGCTTCTGAGGCTGCTCTACTGAAATGTATGGAACTTGCTCTTGGA
GATGTCATGTCCATCCGTAGAAGGAATAGGAAAGTTTGTGAGATTCCGTTTAATTCAACT
AATAAATATCAGGTATCAATCCATGAAACTGAAGATCCAAACGATCCAAGACATGTAATG
GTAATGAAAGGTGCACCGGAGAGGATCTTGGATAGATGTTCCACCATCTTTATCGGCGGC
AAGGAGAAACTTTTGGATGAGGAAATGAAGGACGCTTTCAACAACGCTTACTT-------
-----------------------------CTGCGACTTAATGCTGCCATCAGATAAATTT
CCACTTGGCTTTAAATTTGATTGCGACGACCCTAATTTCCCATTGACTGGCATGAGATTT
GTCGGTTTGATGTCTATGATTGACCCGCCGAGAGCTGCCGTACCGGATGCTGTAGCTAAG
TGTAGATCAGCTGGTATCAAGGTAATCATGGTGACTGGAGATCATCCGATCACAGCTAAG
GCAATCGCGAAATCTGTTGGCATTATCTCAGAAGGTAATGAAACTGTCGAAGACATTGCC
CAGAGATTGAATATACCAGTGTCTGAAGTGAATCCTAGGGAAGCTAAAGCTGCTGTTGTC
CACGGCACAGAGCTGAGGGACACTGGCCCAGATCAGTTAGACGAAATTCTGAGATATCAC
ACTGAGATTGTATTTGCTCGTACTTCCCCACAACAGAAGCTGATCATCGTAGAAGGTTGT
CAAAGGATGGGCGCCATTGTTGCGGTGACAGGGGACGGAGTAAATGATTCACCGGCTCTG
AAGAAAGCTGACATTGGTGTTGCGATGGGTATAGCCGGCTCAGATGTGTCCAAACAGGCG
GCCGATATGATCCTGTTGGACGATAATTTCGCCTCTATTGTTACTGGCGTCGAAGAGGGC
CGTTTAATTTTTGATAATTTGAAAAAATCCATTGCCTACACTCTGACATCAAATATCCCT
GAGATCTCTCCTTTCCTGGCATTCATCCTTCTAGACATTCCCCTACCGCTCGGCACTGTA
ACCATTCTCTGTATTGATTTAGGAACCGATAT----------------------------
------------------------------------------------------------
-----GAGGTTGATATCCATGGCATACGGACAGATTGGTATGATCCAAGCTGCGGCCGGA
TTTTTTGTATATTTTGTAATTATGGCTGAAAATGGTTTCCTGCCGATGAAACTCTTTGGC
ATTAGAAAACAGTGGGATTCAAAAGCTGTAAACGATTTGACTGATTCCTATGGCCAAGAA
TGGACGTATCGGGACCGCAAAGCATTGGAATATACCTGCCACACAGCTTTCTTCGTGTCC
ATCGTTGTGGTGCAGTGGGCTGACTTGATCATTTGTAAGACCAGGCGTAACTCTATCCTA
CACCAAGGCATGAGG---TGGGCACTTAATTTTGGATTAGTATTTGAAACTGCACTTGCC
GCATTCCTATCTTATACTCCAGGCATGGACAAAGGTTTGAGGATGTATCCACTAAAGTTC
GTATGGTGGTTGCCAGCAATACCATTCTGTATTTCCATCTTTGTGTACGATGAAGTGCGT
AGATTTTACCTAAGACGTAACCCAGGTGGCTGGCTTGAACAAGAAACTTACTAT---
>Lygus_hesperus sodium potassium ATPase, alpha 1 subunit
GATAACAAGACTGCTGATGGAAAGGTTAAGTCGCGGCGGAAGCCGGCCACAAAGAAGCAG
AGAAAGGGAGATTTAGAAGATTTAAAACAAGAATTGGATATAGATCATCACAAAATTTCA
GTAGAAGAATTATATCAACGATTTAGTACCCATCCTGAAACAGGGCTGACACATGCGAAA
GCAAAAGAAAATTTAGAAAGAGATGGCCCTAACGCCCTTACCCCTCCGAAAACCACCCCC
GAATGGGTTAAATTTTGTAAACAACTCTTCGGTGGGTTTGCCTTGCTGTTATGGGTCGGC
GCCATCCTATGTTTTATAGCGTATTCTATTCAAGCTAGTACTGTAGAAGAGCCT------
GCAGATGACAATTTATATTTAGGTATTGTATTGGCTGCCGTTGTTATTGTTACTGGCATT
TTCTCGTACTACCAAGAAAGTAAAAGCTCAAGAATTATGGAATCTTTCAAAAACATGGTC
CCGCAGTTTGCTACCGTGCTTCGACAAGGAGAAAAACTCACTCTGAGAGCTGAAGACATC
GTATTAGGTGATGTTGTAGAAGTGAAATTTGGAGACAGGATTCCTGCTGATATTCGTATT
ATTGAAGCTAGGGGTTTCAAGGTCGACAACTCATCACTGACTGGAGAATCTGAACCTCAA
AGCAGAGGTGTGGATTTGACTAACGAAAACCCTTTGGAAACCAAGAACTTGGCTTTCTTC
TCCACTAATGCAGTTGAAGGAACGGCTAAAGGAGTTGTGATCAGCTGTGGTGATAACACT
GTCATGGGTCGAATTGCTGGTCTGGCCTCAGGTTTGGATACTGGAGAGACGCCCATTGCC
AAAGAAATTCACCATTTCATCCACATAATCACTGGAGTTGCTGTATTTCTCGGCGTATCT
TTCTTCATTATTGCCTTCATCCTTGGTTACTACTGGCTCGATGCTGTGATTTTCCTGATT
GGCATCATTGTAGCTAATGTACCTGAAGGTCTTTTGGCCACTGTCACTGTGTGCCTTACC
CTTACTGCCAAGAGAATGGCATCCAAGAACTGTCTTGTCAAGAATCTTGAAGCTGTAGAG
ACCTTGGGGTCCACATCCACAATCTGTTCCGACAAAACTGGTACCCTCACTCAAAATCGT
ATGACTGTCGCCCACATGTGGTTCGATAACCAAATCATTGAAGCTGATACAACTGAAGAT
CAATCTGGTGTACAATACGACCGTACCAGCCCAGGATTTAAAGCTTTAGCTCGCATTGCT
ACCTTGTGCAACAGGGCCGAATTCAAAGGAGGTCAAGAAGGTGTTCCAATCTTGAAGAAG
GAAGTCAATGGTGATGCCTCAGAAGCTGCTCTCTTGAAATGCATGGAGCTGGCTTTGGGT
GATGTTTTGTCTATCAGGAGGAGGAATAGGAAAGTTTGTGAAATTCCATTCAACTCCACC
AATAAGTACCAGGTTTCAATCCACGAAACTGAAGATCCTAATGATCCTAGACATCTGATG
GTAATGAAGGGAGCACCTGAGAGGATTTTGGACCGTTGCTCAACCATCTTTATTGGTGGA
AAGGAGAAGCTGTTGGATGAGGAGATGAAGGAAGCTTTCAACAATGCTTACCTTGAACTG
GGAGGTCTCGGAGAGCGTGTTTTGGGATTCTGTGACATGATGCTTCCATCTGACAAGTTT
CCTCTCGGATTCAAATTTGACTGTGATGATCCCAACTTTCCTCTTTCCGGAATGAGGTTC
GTTGGCCTCATGTCTATGATTGACCCTCCAAGAGCTGCTGTACCCGATGCTGTTGCGAAG
TGCCGATCTGCTGGAATCAAAGTCATCATGGTCACTGGTGATCATCCTATTACTGCTAAG
GCCATTGCCAAATCCGTTGGAATAATTTCAGAAGGAAACGAAACTGTTGAGGATATTGCT
CAGAGGTTGAACATTCCTGTTTCTGAAGTCAACCCTCGGGAAGCTAAGGCAGCTGTTGTT
CACGGAACTGAACTCCGCGATACTGGCCCAGATCAGCTAGATGAAATTTTGAGGTACCAC
ACTGAAATTGTATTTGCCAGGACGTCCCCACAACAGAAGCTGATTATTGTAGAAGGTTGC
CAAAGGATGGGTGCCATTGTAGCTGTGACTGGTGATGGTGTCAATGACTCCCCTGCTTTG
AAGAAAGCTGACATTGGTGTTGCCATGGGTATTGCGGGCTCTGATGTCTCAAAGCAAGCT
GCTGACATGATCCTCCTTGATGATAACTTTGCTTCCATTGTGACTGGTGTAGAAGAAGGA
AGACTGATTTTCGACAACTTGAAGAAATCCATTGCCTACACCTTGACCTCGAACATTCCT
GAAATCTCTCCCTTCCTTGCTTTTATCCTGTTGGACATCCCTCTGCCCCTTGGAACTGTC
ACTATCCTGTGCATCGATTTAGGAACTGACATGGTGCCTGCTATTTCCCTGGCCTATGAA
GAAGCTGAGAGTGATATCATGAAGCGCCAGCCTCGAAATCCATTCACAGATAAACTCGTA
AACGAAAGGTTGATTTCAATGGCCTATGGACAAATCGGAATGATCCAAGCTGCTGCAGGT
TTCTTTGTATACTTTGTGATCATGGCTGAAAACGGGTTCCTACCCACCAAACTCTTTGGA
ATCAGGAAACACTGGGACTCCAAGGCTGTCAATGATCTCACCGACTCTTATGGACAGGAA
TGGACATACCGAGACAGGAAGGCCCTTGAATACACTTGCCACACAGCCTTTTTCGTCTCC
ATTGTAGTGGTACAATGGGCTGATCTGATCATCTGTAAAACGAGACGTAATTCCATCCTT
CACCAAGGAATGAGGAACTGGGCCTTGAATTTTGGAATAGTCTTTGAAACTGCCTTAGCT
GCCTTCTTATCGTACACTCCTGGAATGGACAAAGGTCTTAGGATGTACCCTTTGAAATTC
GTGTGGTGGTTGCCTGCTCTTCCATTCATGGTATCGATCTTCGTGTATGATGAAGTTCGT
AGATTCTACCTTCGACGCAATCCTGGTGGATGGCTGGAACAGGAAACGTACTACTAA
>Cimex_lectularius [gene=LOC106667156] [db_xref=GeneID:106667156] [protein=sodium/potassium-transporting ATPase subunit alpha isoform X3] [protein_id=XP_014250370.1] [location=125..3241] [gbkey=CDS]
GACAACAAAACTGCTGATGGAAAGGTCAAGTCCCGGCGAAAGCCCCCTGTAAAGAAGCAG
AGGAAAGGAGACTTAGATGATTTAAAACAAGAGTTGGACATTGACCATCATAAAATATCT
GTAGAAGAACTATACCAGCGATTCAGCACTCACCCTGAAACTGGACTCACACACGCCAAA
GCCAAAGAAAATTTAGAAAGGGATGGACCAAATGCCCTAACACCGCCTAAAACTACACCA
GAATGGGTAAAATTTTGCAAACAACTGTTTGGCGGTTTTGCCTTACTGCTCTGGGTTGGA
GCTATCCTTTGTTTTATAGCTTACTCTATACAAGCGAGTACTGTAGAAGAACCA------
TCAGATGATAATTTATATTTAGGTATTGTACTGGCGGCTGTGGTCATTGTGACAGGCATT
TTCTCGTACTATCAAGAAAGCAAAAGCTCAAGAATCATGGAGTCATTTAAAAACATGGTC
CCACAGTTTGCAACAGTCATCCGCCAAGGGGAAAAACTGACACTACGAGCAGAAGACATT
GTCCTTGGCGATGTCGTTGAAGTTAAATTTGGTGATCGAATACCTGCCGATATTCGTATT
ATTGAAGCTCGAGGCTTTAAAGTTGATAATTCATCTCTTACTGGGGAATCGGAACCTCAG
AGCAGAGGTGTTGAATTGACAAATGATAATCCATTGGAAACAAAGAATTTGGCATTTTTT
TCAACAAACGCCGTTGAAGGGACTGCAAAAGGTGTTGTAATCAGTTGTGGTGATAACACT
GTCATGGGTCGTATTGCTGGCCTTGCATCAGGGCTTGATACGGGTGAAACTCCAATCGCT
AAGGAAATTCACCATTTCATTCACATTATCACTGGTGTCGCCGTATTCCTTGGTGTATCT
TTCTTCATAATCGCATTCATTTTAGGTTATTATTGGTTGGATGCTGTCATTTTCTTGATT
GGTATCATTGTAGCAAACGTACCTGAAGGTTTGTTGGCCACTGTAACTGTGTGCCTAACA
CTAACAGCAAAACGTATGGCCTCCAAAAATTGTTTGGTAAAGAATCTTGAAGCTGTTGAA
ACATTAGGATCTACTTCCACCATTTGCTCAGATAAAACCGGTACTCTTACACAAAACAGG
ATGACCGTCGCACATATGTGGTTTGATAACCAAATTATTGAAGCAGACACGACAGAAGAC
CAGTCAGGTGTACAGTATGACAGAACGAGCCCTGGATTTAAAGCCCTTGCCAGAATAGCA
ACGCTTTGTAATAGAGCTGAATTCAAAGGTGGCCAAGAAGGTGTTCCGATATTGAAAAAA
GAGGTGAACGGTGATGCATCTGAAGCTGCTTTACTGAAGTGCATGGAATTGGCTTTGGGC
GATGTAATGTCTATCAGACGTAGGAACAGAAAAGTGTGTGAAATCCCATTTAACTCAAGC
AATAAATATCAGGTTTCCATTCATGAAACCGAGGATCCCAATGATCCAAGACATCTGATG
GTAATGAAAGGAGCACCAGAAAGGATACTCGATCGTTGCTCAACCATTTTCATTGGTGGA
AAAGAAAAGTTGTTAGATGAAGAAATGAAGGAAGCTTTCAATAACGCATATTTAGAATTG
GGAGGCCTTGGAGAAAGAGTATTGGGATTCTGTGATCTCATGCTTCCGTCTGATAAATTT
CCTCTGGGATTTAAATTTGACTGTGATGACCCTAACTTCCCTCTCACCGGAATGAGATTT
GTCGGCCTTATGTCTATGATTGATCCTCCGAGAGCGGCTGTACCAGATGCTGTAGCAAAA
TGCCGATCAGCTGGAATTAAAGTAATAATGGTTACTGGTGATCACCCTATCACTGCTAAA
GCCATCGCCAAATCTGTTGGAATTATTTCTGAAGGTAATGAGACTGTCGAAGATATTGCT
CAAAGACTGAACATCCCCGTTTCGGAAGTTAACCCCCGTGAAGCCAAAGCTGCTGTTGTT
CATGGAACTGAACTTAGGGACACTGGACCAGATCAACTTGACGAAATCCTTAGGTACCAT
ACTGAGATTGTGTTTGCCAGGACCTCACCCCAACAGAAACTGATCATTGTAGAAGGTTGC
CAACGAATGGGTGCTATCGTAGCTGTAACTGGTGATGGTGTGAATGATTCTCCTGCCCTC
AAAAAGGCTGATATTGGAGTTGCAATGGGTATTGCGGGCTCCGATGTGTCCAAACAAGCA
GCTGACATGATCCTTCTTGACGACAACTTTGCCTCAATTGTGACTGGCGTAGAAGAGGGA
CGACTTATTTTTGATAATCTCAAGAAATCTATTGCTTACACCTTGACATCCAACATTCCA
GAAATATCTCCTTTCCTTGCGTTCATTCTTCTTGATATTCCACTCCCTCTTGGAACAGTC
ACAATTCTTTGCATTGATTTGGGAACTGATATGGTTCCTGCCATTTCCCTGGCCTATGAA
GAAGCAGAAAGTGATATCATGAAGAGGCAACCTAGAAATCCGTTCACAGATAAACTCGTA
AATGAAAGGCTAATTTCTATGGCTTATGGTCAAATTGGAATGATACAAGCCGCCGCCGGA
TTTTTTGTGTATTTTGTCATTATGGCAGAAAACGGTTTCCTGCCGATGAAATTGTTCGGT
ATTAGGAAACAATGGGATTCCAAAGCCGTCAATGATCTAACAGATTCCTATGGCCAAGAA
TGGACTTACCGTGATAGAAAAGCGTTGGAGTATACTTGCCACACTGCGTTTTTTGTTTCT
ATTGTCGTTGTCCAATGGGCTGATCTCATTATTTGTAAAACAAGGCGTAACTCCATCTTA
CATCAAGGAATGAGGAACTGGGCTTTGAACTTTGGTTTAGTCTTTGAAACAGCTCTTGCT
GCCTTCCTCTCCTACACCCCTGGTATGGACAAGGGTTTGAGAATGTACCCATTGAAGTTC
GTTTGGTGGTTGCCAGCGATTCCGTTTTGCATCTCCATATTTGTATATGATGAAGTCCGT
CGTTTCTACCTGCGGCGTAATCCCGGAGGATGGTTGGAACAGGAAACATACTACTAA
>Boisea_trivittata sodium potassium ATPase, alpha 1 subunit
------------------------------------------------------------
AGAAAGGGAGATTTAGAAGATCTCAAGCAGGAATTGGACATTGACCACCACAAAATTTCT
GTTGAGGAACTCTACCAACGATTTAGCACTCACCCAGAAACGGGTCTTACCCATGCTAAA
GCAAAAGAAAATTTAGAGCGTGATGGACCTAATGCCTTAACACCACCTAAAACTACACCA
GAATGGGTTAAATTTTGTAAGCAGTTGTTTGGTGGATTTGCCTTATTGTTGTGGGTTGGT
GCTATTTTATGTTTTATTGCTTATTCTATCCAAGCCAGCACAGTAGAAGAGCCT------
TCGGATGACAATCTTTATCTGGGTATTGTACTTGCTGCAGTCGTCATTGTCACAGGTATA
TTTTCATATTATCAGGAAAGTAAAAGTTCAAGAATTATGGAGTCTTTCAAAAACATGGTT
CCTCAATTTGCAACTGTCATAAGACAAGGAGAGAAACTTACTCTCCGTGCTGAAGACATC
GTTCTTGGGGATGTTGTAGAAGTTAAATTTGGAGACCGTATTCCTGCAGATATCCGTATT
ATTGAAGCTAGAGGTTTTAAAGTTGACAATTCATCTCTTACTGGCGAATCTGAACCTCAG
AGCCGAGGTGTTGAACTCACAAACGACAATCCCCTAGAAACTAAAAATTTAGCATTCTTT
TCCACCAATGCTGTTGAAGGAACTGCTAAAGGTGTAGTGATTAGTTGTGGTGATAATACA
GTGATGGGCCGAATTGCTGGGCTGGCCTCAGGTTTGGACACAGGAGAAACTCCAATCGCA
AAAGAAATTCACCACTTTATCCATATTATTACTGGTGTAGCTGTCTTTCTTGGTGTTTCA
TTCTTTGTAATTGCATTTATCCTAGGCTATTATTGGTTAGATGCTGTTATATTTTTAATT
GGTATTATTGTAGCCAATGTGCCTGAAGGATTGTTAGCCACTGTCACTGTATGCTTAACC
CTCACTGCTAAGAGAATGGCCTCAAAGAATTGCCTTGTTAAGAATCTTGAGGCTGTTGAA
ACCCTGGGTTCCACATCTACCATCTGCTCTGATAAAACAGGAACATTAACCCAGAACAGG
ATGACAGTGGCTCACATGTGGTTTGACAATCAAATTATTGAAGCTGATACCACTGAGGAT
CAATCAGGTGTTCAATACGATCGAACAAGCCCTGGATTCAAAGCTTTGGCACGAATTGCC
ACTCTTTGCAACCGAGCTGAGTTCAAGGGAGGTCAGGAAGGTGTTCCTATTCTGAAAAAG
GAAGTCAATGGTGATGCATCTGAGGCGGCCTTATTGAAATGTATGGAGTTGGCTTTGGGT
GATGTTATGTCTATTCGAAGGCGTAACAGGAAAGTGTGTGAAATTCCATTCAACTCAACA
AATAAGTATCAGGTATCTATTCATGAAACAGAAGATGCTAATGATCCTCGACATTTGATG
GTTATGAAAGGTGCGCCCGAAAGAATTTTGGATCGATGCTCTACAATTTTCATTGGTGGC
AAGGAAAAACTGCTTGATGAAGAAATGAAAGAAGCTTTCAATAATGCTTATCTTGAACTT
GGTGGTTTGGGAGAACGAGTTTTAGGATTCTGTGATCTTATGCTTCCATCAGATAAATTT
CCATTGGGCTTCAAATTCGACTGTGATGAGCCTAACTTCCCTCTTAGTGGAATGAGGTTT
GTAGGTCTTATGTCCATGATTGATCCACCTAGAGCTGCTGTCCCTGATGCAGTTGCGAAA
TGCAGGTCTGCTGGTATAAAAGTTATTATGGTTACTGGCGATCACCCGATTACTGCCAAA
GCTATAGCCAAATCAGTAGGAATCATTTCAGAAGGTAATGAGACGGTTGAAGACATAGCT
CAGCGATTGAATATTCCTGTATCTGAAGTTAACCCACGAGAAGCAAAAGCTGCAGTTGTA
CATGGAACTGAATTGAGAGACACTGGCCCAGATCAACTTGATGAAATCCTGAGGTACCAC
ACTGAAATTGTATTTGCCAGAACTTCCCCACAGCAGAAACTCATCATTGTGGAAGGTTGT
CAGAGAATGGGTGCCATTGTGGCTGTAACTGGTGATGGTGTAAATGATTCTCCTGCCCTA
AAGAAAGCTGATATTGGAGTTGCTATGGGTATCGCTGGCTCAGATGTTTCTAAACAAGCA
GCTGACATGATTTTGTTGGATGACAACTTTGCCTCAATTGTTACTGGTGTTGAGGAAGGG
CGATTGATTTTTGATAATTTGAAGAAATCAATTGCATACACATTGACATCCAACATACCA
GAAATATCACCCTTCCTTGCATTTATCCTTCTTGACATCCCTCTTCCCCTTGGCACTGTC
ACTATTCTATGCATTGATTTGGGAACAGACATGGTGCCTGCAATATCCCTGGCTTATGAG
GAAGCAGAAAGTGATATCATGAAGCGGCAACCACGAAACCCATTCACTGATAAACTCGTA
AATGAAAGGCTTATCTCCATGGCATATGGCCAAATTGGTATGATTCAAGCAGCTGCTGGA
TTCTTTGTTTACTTTGTGATTATGGCTGAAAATGGATTCCTGCCCACTAAACTGTTTGGC
ATTAGAAAGCAATGGGACTCAAAGGCAGTTAATGATCTCACTGATTCATACGGCCAAGAA
TGGACATACCGTGACAGAAAAGCTCTGGAATACACATGTCATACTGCATTCTTTGTTTCA
ATTGTGGTTGTCCAGTGGGCAGATTTAATCATTTGTAAGACAAGAAGGAATTCAATTTTG
CATCAAGGAATGAGGAACTGGGCTTTGAACTTCGGTCTCGTATTTGAAACGGCTCTTGCA
GCTTTCCTATCATATACCCCTGGAATGGACAAGGGACTCAGAATGTATCCATTGAAGTTT
GTGTGGTGGTTACCCGCTCTTCCATTCATGATCTCAATCTTCGTTTATGATGAAGTTAGG
AGATTCTACCTCCGCCGAAATCCAGGAGGATGGCTAGAACAAGAAACATACTATTAA
>Leptocoris_trivittatus sodium potassium ATPase, alpha 1 subunit
GACAACAAAACAGCTGATGGAAAGGCCAAGTCACGGAGGAAACCTCCTGTGAAGAAACAG
AGAAAGGGAGATTTAGAAGATCTCAAGCAGGAATTGGACATTGACCACCACAAAATTTCT
GTTGAGGAACTCTACCAACGATTTAGCACTCACCCAGAAACGGGTCTTACCCATGCTAAA
GCAAAAGAAAATTTAGAGCGTGATGGACCTAATGCCTTAACACCACCTAAAACTACACCA
GAATGGGTTAAATTTTGTAAGCAGTTGTTTGGTGGATTTGCCTTATTGTTGTGGGTTGGT
GCTATTTTATGTTTTATTGCTTATTCTATCCAAGCCAGCACAGTAGAAGAGCCT------
TCGGATGACAATCTTTATCTGGGTATTGTACTTGCTGCAGTCGTCATTGTCACAGGTATA
TTTTCATATTATCAGGAAAGTAAAAGTTCAAGAATTATGGAGTCTTTCAAAAACATGGTT
CCTCAATTTGCAACTGTCATAAGACAAGGAGAGAAACTTACTCTCCGTGCTGAAGACATC
GTTCTTGGGGATGTTGTAGAAGTTAAATTTGGAGACCGTATTCCTGCAGATATCCGTATT
ATTGAAGCTAGAGGTTTTAAAGTTGACAATTCATCTCTTACTGGCGAATCTGAACCTCAG
AGCCGAGGTGTTGAACTCACAAACGACAATCCCCTAGAAACTAAAAATTTAGCATTCTTT
TCCACCAATGCTGTTGAAGGAACTGCTAAAGGTGTAGTGATTAGTTGTGGTGATAATACA
GTGATGGGCCGAATTGCTGGGCTGGCCTCAGGTTTGGACACAGGAGAAACTCCAATCGCA
AAAGAAATTCACCACTTTATCCATATTATTACTGGTGTAGCTGTCTTTCTTGGTGTTTCA
TTCTTTGTAATTGCATTTATCCTAGGCTATTATTGGTTAGATGCTGTTATATTTTTAATT
GGTATTATTGTAGCCAATGTGCCTGAAGGATTGTTAGCCACTGTCACTGTATGCTTAACC
CTCACTGCTAAGAGAATGGCCTCAAAGAATTGCCTTGTTAAGAATCTTGAGGCTGTTGAA
ACCCTGGGTTCCACATCTACCATCTGCTCTGATAAAACAGGAACATTAACCCAGAACAGG
ATGACAGTGGCTCACATGTGGTTTGACAATCAAATTATTGAAGCTGATACCACTGAGGAT
CAATCAGGTGTTCAATACGATCGAACAAGCCCTGGATTCAAAGCTTTGGCACGAATTGCC
ACTCTTTGCAACCGAGCTGAGTTCAAGGGAGGTCAGGAAGGTGTTCCTATTCTGAAAAAG
GAAGTCAATGGTGATGCATCTGAGGCGGCCTTATTGAAATGTATGGAGTTGGCTTTGGGT
GATGTTATGTCTATTCGAAGGCGTAACAGGAAAGTGTGTGAAATTCCATTCAACTCAACA
AATAAGTATCAGGTATCTATTCATGAAACAGAAGATGCTAATGATCCTCGACATTTGATG
GTTATGAAAGGTGCGCCCGAAAGAATTTTGGATCGATGCTCTACAATTTTCATTGGTGGC
AAGGAAAAACTGCTTGATGAAGAAATGAAAGAAGCTTTCAATAATGCTTATCTTGAACTT
GGTGGTTTGGGAGAACGAGTTTTAGGATTCTGTGATCTTATGCTTCCATCAGATAAATTT
CCATTGGGCTTCAAATTCGACTGTGATGAGCCTAACTTCCCTCTTAGTGGAATGAGGTTT
GTAGGTCTTATGTCCATGATTGATCCACCTAGAGCTGCTGTCCCTGATGCAGTTGCGAAA
TGCAGGTCTGCTGGTATAAAAGTTATTATGGTTACTGGCGATCACCCGATTACTGCCAAA
GCTATAGCCAAATCAGTAGGAATCATTTCAGAAGGTAATGAGACGGTTGAAGACATAGCT
CAGCGATTGAATATTCCTGTATCTGAAGTTAACCCACGAGAAGCAAAAGCTGCAGTTGTA
CATGGAACTGAATTGAGAGACACTGGCCCAGATCAACTTGATGAAATCCTGAGGTACCAC
ACTGAAATTGTATTTGCCAGAACTTCCCCACAGCAGAAACTCATCATTGTGGAAGGTTGT
CAGAGAATGGGTGCCATTGTGGCTGTAACTGGTGATGGTGTAAATGATTCTCCTGCCCTA
AAGAAAGCTGATATTGGAGTTGCTATGGGTATCGCTGGCTCAGATGTTTCTAAACAAGCA
GCTGACATGATTTTGTTGGATGACAACTTTGCCTCAATTGTTACTGGTGTTGAGGAAGGG
CGATTGATTTTTGATAATTTGAAGAAATCAATTGCATACACATTGACATCCAACATACCA
GAAATATCACCCTTCCTTGCATTTATCCTTCTTGACATCCCTCTTCCCCTTGGCACTGTC
ACTATTCTATGCATTGATTTGGGAACAGACATGGTGCCTGCAATATCCCTGGCTTATGAG
GAAGCAGAAAGTGATATCATGAAGCGGCAACCACGAAACCCATTCACTGATAAACTCGTA
AATGAAAGGCTTATCTCCATGGCATATGGCCAAATTGGTATGATTCAAGCAGCTGCTGGA
TTCTTTGTTTACTTTGTGATTATGGCTGAAAATGGATTCCTGCCCACTAAACTGTTTGGC
ATTAGAAAGCAATGGGACTCAAAGGCAGTTAATGATCTCACTGATTCATACGGCCAAGAA
TGGACATACCGTGACAGAAAAGCTCTGGAATACACATGTCATACTGCATTCTTTGTTTCA
ATTGTGGTTGTCCAGTGGGCAGATTTAATCATTTGTAAGACAAGAAGGAATTCAATTTTG
CATCAAGGAATGAGGAACTGGGCTTTGAACTTCGGTCTCGTATTTGAAACGGCTCTTGCA
GCTTTCCTATCATATACCCCTGGAATGGACAAGGGACTCAGAATGTATCCATTGAAGTTT
GTGTGGTGGTTACCCGCTCTTCCATTCATGATCTCAATCTTCGTTTATGATGAAGTTAGG
AGATTCTACCTCCGCCGAAATCCAGGAGGATGGCTAGAACAAGAAACATACTATTAA
>Pyrrhocoris_apterus sodium potassium ATPase, alpha 1 subunit
------------------------------------------------------------
------------------------------------------------------------
------------------------------------------------------------
------------------------------------------------------------
------------------------------------------CTTTTGTTATGGGTTGGA
GCCATATTATGTTTCATAGCCTACTCCATCCAAGCCAGTACTGTTGAGGAGCCT------
TCCGATGACAATTTATACCTTGGTATTGTGTTAGCTGCTGTAGTAATTGTAACTGGTATA
TTTTCATATTATCAAGAAAGTAAAAGTTCTCGAATTATGGAATCCTTCAAAAACATGGTG
CCCCAGTTTGCTACTGTAATAAGGCAAGGAGAAAAACTTACACTCCGAGCTGAAGATATC
GTTCTAGGTGATGTTGTGGAAGTTAAATTTGGTGACCGTATCCCAGCTGATATACGAATA
ATTGAAGCAAGAGGTTTCAAGGTAGATAACTCATCTCTTACTGGAGAATCTGAACCACAA
AGCCGAGGTATTGAACTGACAAATGACAATCCCCTAGAAACTAAAAATCTTGCATTCTTC
TCAACGAATGCTGTTGAAGGTACTGCTAAAGGTGTAGTTATCAGCTGTGGTGACAATACT
GTAATGGGAAGAATCGCTGGACTAGCCTCCGGTTTAGACACAGGAGAGACACCAATTGCA
AAAGAAATTCACCATTTTATTCATATAATTACTGGGGTAGCTGTGTTTCTTGGTGTTTCA
TTTTTTATAATTGCCTTCATACTTGGATATTACTGGTTGGATGCAGTAATCTTTTTGATT
GGTATTATTGTAGCTAATGTGCCAGAAGGTTTGTTGGCAACTGTCACCGTTTGTTTAACT
CTCACTGCCAAACGAATGGCCTCAAAGAACTGCCTTGTGAAAAATCTTGAAGCTGTAGAG
ACATTAGGATCAACATCAACAATTTGTTCTGATAAAACTGGAACATTGACTCAAAACAGA
ATGACTGTTGCTCACATGTGGTTTGACAATCAAATTATTGAAGCAGATACTACTGAAGAT
CAATCAGGTGTTCAATATGATAGAACCAGCCCTGGTTTCAAAGCATTGGCAAGGATAGCT
ACACTATGCAACCGAGCGGAATTCAAGGGTGGCCAAGAAGGCGTACCAATTTTGAAAAAG
GAAGTAAATGGGGATGCTTCTGAAGCCGCTTTATTGAAATGTATGGAATTAGCTTTAGGC
GACGTCATGTCTATAAGAAGGCGGAACCGGAAAGTTTGTGAAATTCCTTTTAATTCCACC
AACAAATATCAAGTCTCAATTCATGAAACTGAAGATCCAAATGATCCTCGACATCTTATG
GTCATGAAGGGAGCTCCTGAACGAATTCTTGATCGTTGTTCCACAATTTTCATTGGAGGA
AAAGAAAAATTACTTGATGAGGAAATGAAAGAAGCATTCAACAATGCATATCTAGAACTT
GGCGGTCTAGGTGAAAGAGTGTTGGGTTTCTGTGATCTTATGCTTCCATCTGACAAATTC
CCTCTGGGTTTTAAATTTGATTGTGATGATCCAAATTTCCCACTTAGTGGAATGAGATTT
GTGGGGCTTATGTCTATGATTGATCCACCTAGGGCTGCTGTACCAGATGCTGTTGCTAAG
TGCCGATCTGCTGGTATTAAAGTAATTATGGTAACTGGTGACCATCCTATCACTGCTAAA
GCAATTGCAAAGTCAGTTGGAATTATATCTGAAGGTAATGAGACAGTTGAAGATATTGCT
CAAAGATTAAACATTCCTGTATCTGAAGTTAATCCACGGGAAGCAAAAGCAGCAGTTGTG
CATGGAACTGAGTTGCGAGATACTGGTCCAGACCAACTCGATGAAATTCTTCGATATCAT
ACAGAAATTGTATTCGCACGGACATCTCCGCAGCAAAAACTAATCATTGTAGAAGGATGC
CAAAGGATGGGAGCTATTGTGGCAGTAACAGGAGACGGAGTTAATGATTCACCAGCTTTA
AAGAAAGCTGATATTGGAGTTGCTATGGGCATTGCTGGTTCAGATGTGTCTAAACAAGCA
GCTGATATGATTTTGCTTGATGATAATTTTGCTTCTATTGTTACTGGAGTTGAGGAAGGA
AGATTGATTTTTGATAACTTGAAAAAATCAATTGCTTACACATTGACATCTAATATTCCT
GAAATTTCTCCTTTCCTTGCTTTCATCCTACTTGATATTCCACTTCCTCTGGGTACTGTT
ACAATTTTATGCATAGACTTGGGTACACATGG----------------------------
------------------------------------------------------------
------------------------------------------------------------
------------------------------------------------------------
------------------------------------------------------------
------------------------------------------------------------
------------------------------------------------------------
------------------------------------------------------------
------------------------------------------------------------
------------------------------------------------------------
---------------------------------------------------------
>Dysdercus_cingulatus sodium potassium ATPase, alpha 1 subunit
CGGCCAATTTGTGTAACCATGTCGGATGCGTCGCGGCGTAAACCTCCTGTCAAAAAGCAG
CGAAAAGGAGATTTAGATGACCTGAAACAAGAATTAGATATTGACCATCACAAGATATCT
GTAGAAGAGCTTTATCAGCGTTTTAGTACACATCCTGAAACAGGTCTTACTCATGCAAAA
GCAAAAGAAAATCTAGAACGTGATGGACCTAATGCATTAACACCACCCAAAACCACTCCA
GAATGGGTTAAATTTTGTAAACAACTTTTCGGAGGTTTCGCACTTTTGCTGTGGGTTGGA
GCCATATTATGTTTCATAGCCTACTCCATTCAAGCTAGTACGGTTGAAGAGCCT------
TCTGATGACAATTTATACCTTGGTATTGTACTAGCCGCTGTAGTTATTGTAACTGGTATA
TTTTCGTACTATCAGGAAAGTAAAAGTTCTCGAATTATGGAATCTTTTAAAAACATGGTA
CCCCAGTTTGCTACTGTAATAAGACAAGGAGAAAAACTTACTCTCCGAGCCGAAGATATC
GTTCTAGGTGATGTTGTAGAGGTTAAATTTGGTGACCGTATCCCAGCCGATATAAGAATA
ATTGAAGCTCGAGGTTTTAAGGTAGATAATTCATCTCTTACTGGGGAATCTGAACCACAA
AGTAGAGGCATTGAACTGACAAATGACAATCCTTTAGAAACTAAAAATCTCGCTTTCTTT
TCTACAAATGCTGTAGAAGGTACTGCTAAGGGTGTAGTTATCAGTTGTGGTGACAACACT
GTAATGGGAAGAATTGCTGGCCTTGCTTCAGGTTTAGACACGGGAGAAACGCCTATTGCA
AAAGAAATTCACCATTTTATTCACATAATCACTGGTGTAGCTGTATTTCTTGGTGTTTCA
TTTTTTATAATTGCATTTATACTTGGATATTACTGGTTGGATGCAGTAATATTTTTGATT
GGTATTATCGTGGCTAATGTGCCAGAAGGATTGTTGGCAACTGTCACTGTATGTTTGACT
CTCACTGCAAAACGAATGGCCTCAAAGAACTGTCTTGTCAAAAATCTTGAAGCTGTAGAG
ACATTAGGATCAACGTCAACTATTTGTTCTGACAAAACTGGAACATTGACTCAAAACAGA
ATGACTGTTGCTCACATGTGGTTTGACAATCAAATCATTGAGGCAGATACTACTGAAGAT
CAATCAGGTGTTCAATACGATAGAACAAGTCCTGGTTTCAAAGCTTTGGCAAGAATAGCT
ACACTCTGCAACCGAGCTGAATTCAAAGGTGGCCAAGAAGGCGTGCCAATTTTGAAGAAA
GAAGTTAATGGCGATGCTTCTGAAGCTGCTTTGTTAAAATGTATGGAACTGGCTTTAGGA
GATGTAATGTCAATTAGAAGGCGGAACAGGAAAGTTTGTGAAATTCCATTTAATTCCACA
AACAAATATCAAGTTTCTATTCATGAAACTGAAGATCCGAATGACCCTCGACATCTGATG
GTAATGAAAGGAGCACCCGAACGAATTCTTGATCGTTGTTCCACCATATTCATTGGTGGA
AAGGAAAAACTACTTGATGAAGAAATGAAAGAAGCATTCAACAATGCATACCTAGAACTT
GGTGGTCTAGGTGAAAGAGTCTTAGGTTTCTGTGACCTTATGCTTCCATCTGACAAATTT
CCTCTTGGCTTTAAATTTGACTGTGATGAACCGAATTTCCCACTCAGCGGAATGAGATTT
GTGGGACTTATGTCCATGATTGATCCGCCTAGAGCTGCTGTACCGGATGCCGTTGCCAAG
TGTCGATCTGCCGGTATCAAAGTAATAATGGTAACTGGTGACCACCCTATTACTGCTAAA
GCTATCGCAAAGTCAGTTGGAATTATATCAGAAGGTAATGAAACAGTTGAAGATATTGCC
CAAAGATTGAATATTCCAGTATCTGAGGTTAACCCACGGGAAGCAAAAGCAGCAGTCGTG
CACGGAACTGAGTTGCGTGATACTGGTCCAGACCAACTCGATGAAATCCTTCGATACCAT
ACCGAAATTGTATTTGCCAGAACGTCTCCGCAGCAGAAACTAATCATTGTTGAAGGATGT
CAAAGAATGGGAGCCATTGTAGCAGTAACAGGAGATGGTGTCAATGATTCACCAGCTTTA
AAGAAAGCTGATATAGGAGTTGCTATGGGAATTGCTGGTTCAGATGTATCTAAGCAAGCA
GCTGACATGATCTTGCTTGACGATAATTTTGCTTCTATTGTTACTGGGGTGGAAGAAGGA
AGATTGATTTTTGATAACTTGAAAAAATCAATTGCTTATACATTGACATCTAATATTCCT
GAAATTTCTCCTTTCTTAGCTTTCATCCTACTTGATATTCCACTTCCTCTGGGTACTGTT
ACAATTTTATGCATTGATTTGGGAACTGATATGGTGCCTGCTATTTCCCTGGCCTATGAA
GAAGCTGAAAGTGATATCATGAAGCGGCAACCTCGAAATCCATTCACTGATAAACTCGTC
AATGAAAGGCTCATATCTATGGCATACGGTCAAATTGGAATGATCCAAGCTGCTGCAGGC
TTCTTTGTATACTTTGTCATTATGGCTGAGAATGGATTTTTACCAATGAAACTCTTTGGT
ATAAGGAAACAGTGGGATTCAAAGGCAGTTAATGATCTGACAGATTCCTATGGACAAGAA
TGGACCTACCGAGACAGAAAAGCATTGGAGTACACATGTCATACAGCGTTCTTTGTTTCA
ATTGTTGTAGTACAATGGGCTGATTTGATTATTTGTAAAACAAGAAGAAATTCTATTCTT
CATCAAGGAATGAGAAATTGGGCATTGAATTTTGGACTTGTATTTGAAACAGCCTTAGCA
GCATTTCTTTCATACACGCCAGGAATGGACAAAGGACTTAGGATGTACCCCTTGAAGTTT
GTGTGGTGGTTACCTGCTATTCCTTTTATGATCTCAATATTTGTTTATGATGAAGTCAGA
AGATTTTATCTTCGCCGAAATCCAGGAGGATGGCTCGAACAAGAAACATACTACTAA
>Dysdercus_fasciatus sodium potassium ATPase, alpha 1 subunit
GACAACAAAACTGCTGATGGAAAGGCTAAGTCGCGGCGTAAACCTCCTGTCAAAAAGCAG
CGGAAAGGAGATTTAGATGACCTGAAACAAGAATTAGATATTGACCATCACAAGATATCT
GTAGAAGAGCTTTATCAGCGTTTTAGCACACATCCTGAAACCGGTCTTACTCATGCAAAA
GCAAAAGAAAATTTAGAACGCGATGGACCTAATGCATTAACACCACCAAAAACTACTCCA
GAATGGGTTAAATTTTGTAAACAACTTTTCGGAGGCTTCGCACTTTTGCTATGGGTTGGA
GCCATATTATGTTTCATAGCCTACTCCATTCAAGCTAGTACGGTTGAAGAGCCT------
TCTGATGACAATTTATACCTTGGTATTGTGTTAGCCGCTGTAGTTATTGTAACTGGTATA
TTTTCGTACTATCAGGAAAGTAAAAGTTCTCGAATTATGGAATCCTTTAAAAACATGGTA
CCCCAGTTTGCTACTGTAATAAGACAAGGAGAAAAACTGACTCTCCGAGCGGAAGATATC
GTACTAGGTGATGTTGTAGAGGTTAAATTTGGTGACCGTATCCCAGCCGATATAAGAATA
ATTGAAGCCAGAGGTTTTAAGGTAGATAATTCATCTCTTACTGGGGAATCTGAACCACAA
AGTAGAGGAATTGAATTGACAAATGACAATCCTTTAGAAACTAAAAATCTCGCTTTCTTT
TCTACAAATGCTGTTGAAGGTACTGCTAAGGGTGTAGTTATCAGTTGTGGCGACAACACT
GTAATGGGAAGAATTGCTGGCCTCGCTTCAGGTTTAGACACGGGAGAAACGCCTATTGCA
AAAGAAATTCACCATTTTATTCATATAATTACTGGTGTAGCTGTATTTCTTGGTGTTTCA
TTTTTTATAATTGCATTTATACTTGGATATTACTGGTTGGATGCTGTAATATTTTTGATT
GGTATTATCGTAGCTAATGTGCCAGAAGGATTGTTGGCAACTGTCACTGTCTGCTTGACT
CTCACAGCAAAACGAATGGCCTCAAAGAACTGTCTTGTCAAAAATCTTGAAGCTGTAGAA
ACATTAGGATCAACATCAACTATTTGTTCTGACAAAACTGGAACATTAACTCAAAATAGA
ATGACTGTTGCTCACATGTGGTTTGACAATCAAATTATCGAGGCAGATACTACTGAAGAT
CAGTCAGGTGTTCAATACGACAGAACAAGTCCCGGTTTCAAAGCTTTGGCAAGGATAGCT
ACACTCTGCAACCGAGCTGAATTCAAAGGTGGCCAAGAAGGCGTGCCAATTTTGAAGAAA
GAAGTTAATGGTGACGCTTCTGAAGCTGCTTTGTTAAAATGTATGGAACTGGCTTTAGGA
GATGTAATGTCAATTAGAAGGCGGAACAGGAAAGTTTGTGAAATTCCCTTCAATTCCACA
AACAAATATCAAGTTTCTATTCATGAAACTGAAGATCCGAATGACCCTCGACATCTGATG
GTAATGAAAGGAGCACCCGAACGAATTCTTGATCGTTGTTCCACAATATTCATTGGTGGA
AAGGAAAAACTACTTGATGAAGAAATGAAAGAAGCATTCAACAATGCATACCTAGAACTT
GGTGGTCTAGGTGAAAGAGTCTTAGGTTTCTGTGATCTTATGCTTCCATCTGACAAATTT
CCTCTTGGCTTTAAATTTGACTGTGATGAACCGAATTTCCCACTCAGCGGAATGAGATTT
GTGGGACTTATGTCCATGATTGATCCGCCCAGAGCTGCTGTACCAGATGCCGTTGCCAAG
TGTCGATCTGCCGGTATTAAAGTAATAATGGTAACTGGTGACCACCCTATTACTGCTAAA
GCTATCGCAAAATCAGTTGGAATTATATCAGAAGGTAATGAAACGGTTGAAGATATTGCC
CAAAGATTGAATATTCCAGTATCTGAGGTTAACCCACGGGAAGCAAAAGCAGCAGTCGTT
CATGGAACTGAGTTGCGTGATACTGGTCCAGACCAGCTCGATGAAATCCTTCGATACCAT
ACAGAAATTGTATTTGCCAGAACGTCTCCACAGCAGAAACTAATCATTGTTGAAGGATGT
CAAAGAATGGGAGCTATTGTAGCAGTAACAGGAGATGGTGTCAATGATTCACCAGCTTTA
AAGAAAGCTGATATAGGAGTCGCTATGGGAATTGCTGGTTCAGATGTATCTAAACAAGCA
GCTGACATGATCTTGCTTGACGATAATTTTGCTTCTATTGTTACTGGAGTGGAGGAAGGA
AGACTGATTTTTGATAACTTGAAAAAATCAATTGCTTACACATTGACATCTAATATTCCT
GAAATTTCTCCCTTCCTAGCTTTCATCCTACTTGATATTCCACTTCCTCTGGGTACTGTT
ACAATTTTATGCATTGACTTGGGAACTGATATGGTGCCTGCTATTTCCCTGGCCTATGAA
GAAGCTGAAAGTGATATCATGAAGCGGCAACCTCGAAATCCATTCACTGATAAACTCGTC
AATGAAAGGCTCATATCTATGGCATATGGTCAAATTGGAATGATCCAAGCTGCTGCAGGC
TTCTTTGTATATTTTGTCATTATGGCTGAGAATGGATTTTTACCAATGAAACTTTTTGGT
ATAAGGAAACAGTGGGATTCAAAGGCAGTTAATGATCTGACAGATTCCTATGGACAAGAA
TGGACCTACCGAGACAGAAAAGCATTGGAGTATACATGTCATACAGCGTTCTTTGTTTCA
ATTGTTGTAGTACAATGGGCTGATTTGATTATTTGTAAAACAAGAAGAAATTCTATTCTT
CATCAAGGAATGAGAAATTGGGCATTGAATTTTGGACTTGTATTTGAAACAGCCTTAGCA
GCATTTCTTTCATACACACCAGGAATGGACAAAGGTCTTAGGATGTACCCCTTGAAGTTT
GTGTGGTGGTTACCTGCTATTCCTTTTATGATCTCAATATTTGTTTACGATGAAGTCAGA
AGATTTTACCTCCGCCGAAATCCAGGAGGATGGCTTGAACAAGAAACATACTATTAA
>Macrocheraia_grandis sodium potassium ATPase, alpha 1 subunit
GACAACAAAACAGCTGATGGGAAGGCTANGTCACGGCGTAAACCTCCGGTTAAAAAGCAG
CGAAAAGGGGATTTAGATGACTTGAAGCAAGAATTAGATATCGATCATCATAAAATTTCT
GTAGAAGAGCTTTATCAACGGTTTGGCACTCATCCTGACACTGGACTTACTCATGCTAAA
GCAAAAGAAAACCTTGAACGTGATGGTCCTAATGCCTTAACACCACCCAAAACTACACCA
GAATGGGTTAAATTTTGTAAACAACTTTTTGGAGGATTTGCACTATTGCTGTGGGTAGGA
GCTATTTTATGTTTTATTGCATATTCTATTGAAACAAGCACAGTTGAAGAACCT------
TCTGATGATAACCTGTACCTTGGTGTTGTATTAGCCGCTGTAGTTATCGTGACTGGCATA
TTTTCATATTATCAAGAAAGTAAAAGCTCAAGAATTATGGAATCGTTCAAAAATATGGTA
CCCCAGTTTGCTACTGTTATCCGGCAAGGAGAAAAGCTTACCCTTCGAGCAGAAGATATT
GTCGTAGGTGATGTAGTTGAAGTTAAATTTGGTGACCGAATCCCTGCCGATATTCGGATA
ATAGAAGCAAGAGGTTTTAAAGTAGACAATTCTTCTCTTACGGGAGAATCTGAACCACAA
AGTCGAGGCGTCGAACTTACAAATGACAATCCATTAGAAACTAAGAATCTTGCTTTCTTT
TCCACAAATGCTGTTGAAGGTACTGCTAAAGGTGTCGTCATTAGTTGTGGTGATAACACA
GTCATGGGAAGAATTGCTGGACTGGCGTCTGGTTTAGACACAGGAGAAACACCAATTGCT
AAAGAAATTCACCACTTCATTCACATTATTACAGGTGTTGCAGTTTTTCTTGGTGTTTCA
TTTTTCATTATTGCATTCATTCTTGGCTATTACTGGCTGGATGCAGTCATCTTTTTAATT
GGTATTATTGTAGCCAATGTACCAGAAGGATTACTTGCTACTGTCACTGTGTGCTTAACC
CTTACTGCTAAAAGAATGGCATCTAAGAATTGCCTTGTTAAAAATCTTGAAGCCGTTGAA
ACGCTGGGATCAACATCAACTATATGTTCTGATAAAACTGGAACATTAACCCAAAACAGA
ATGACTGTTGCTCACATGTGGTTTGATAACCAAATTATTGAAGCAGACACTACAGAAGAT
CAATCTGGAGTTCAATATGATCGTACTAGCCCTGGTTTTACAGCTTTGGCACGGATAGCT
ACACTTTGCAATCGAGCTGAATTTAAGGGTGGTCAAGAAGGTATTCCAATTTTGAAAAAG
GAAGTCAATGGCGATGCCTCTGAAGCAGCTTTATTAAAATGTATGGAACTTGCTTTAGGT
GATGTCAAATCAATTAGAAGAAGTAACCGAAAAGTTGGTGAAATTCCATTTAATTCAACC
AATAAATATCAAATATCTATTCATGAAACTGAAGATCCCAACGACTCTCGATATTTACTG
GTCATGAAGGGGGCTCCAGAGCGAATTTTAGAGCGTTCTTCAACAATATTTATTGGTGGT
AAAGAGAAAGCCCTTGATGATGAAATGAAGGAAGCTTTCAATAATGCTTATATTGAACTT
GGTGGTCGAGGTGAAAGAGTGTTGGGATTCTGTGATCTTATGCTTCCATCTGACAAATTT
CCTTTGGGTTTCAAATTTGATTGTGATGATCCAAATTTCCCTTTGAATGGAATGAGATTT
GTTGGATTAATGTCAATGATTGATCCACCAAGAGCAGCTGTACCCGATGCTGTAGCAAAA
TGCCGATCTGCTGGAATTAAAGTCATAATGGTTACTGGTGATCATCCTATAACTGCAAAA
GCTATTGCCAAATCAGTTGGAATTATTTCTGAAGGAAATGAGACAGTTGAAGATATTGCC
CAGAGGTTGAATATTCCTGTTTCTGAAGTAAACCCTCGTGAAGCAAAAGCAGCAGTTGTC
CATGGAACCGAATTACGAGATACTGGTCCAGATCAACTTCATGAAATTCTTAGGTATCAC
ACAGAAATAGTATTTGCAAGAACATCACCCCAACAAAAACTAATTATTGTGGAAGGTTGT
CAGAGAATGGGAGCAATTGTAGCAGTAACAGGGGATGGTGTCAATGATTCACCTGCTCTT
AAAAAAGCTGATATAGGAGTGGCCATGGGCATTGCCGGATCGGATGTATCTAAACAAGCA
GCTGACATGATTTTGCTTGATGATAACTTTGCATCAATTGTTACTGGAGTTGAAGAAGGC
AGATTGATCTTTGATAATTTGAAAAAGTCTATTGCTTATACCTTGACATCTAATATTCCT
GAAATTTCTCCTTTCCTGGCTTTTATCCTTCTTGATATTCCACTTCCTTTGGGCACTGTC
ACAATTTTATGCATAGACTTGGGAACAGACATGGTGCCTGCTATATCCCTGGCCTATGAA
GAAGCCGAAAGTGACATCATGAAGCGCCAGCCTAGAAATCCATTCACAGATAAACTCGTC
AATGAAAGGCTTATATCTATGGCATATGGACAGATTGGTATGATCCAAGCTGCAGCAGGA
TTTTTTGTATACTTTGTAATTATGGCTGAAAATGGATTTTTGCCAATGAAACTGTTTGGC
ATTAGAAAACAGTGGGACTCAAAAGCAGTTAACGATTTGTCAGATTCCTATGGTCAAGAA
TGGACATACCGGGACAGAAAAGCTTTGGAGTATACATGCCACACAGCTTTCTTTGTGTCA
ATTGTAGTTGTACAATGGGCTGATTTAATAATTTGTAAAACAAGACGAAATTCTATTCTC
CACCAAGGGATGAGAAACTGGGCGTTGAATTTTGGAATTGTATTTGAAACGGCCCTTGCA
GCATTTCTGTCATACACCCCAGGAATGGACAAGGGACTTAGGATGTACCCCTTAAAATTT
GTCTGGTGGTTACCTGCTATTCCTTTTATGATCTCAATATTTGTTTATGATGAAGTAAGA
CGATTTTACCTTCGCCGAAACCCAGGAGGCTGGCTTGAACAAGAAACTTACTATTAA
>Largus_californicus sodium potassium ATPase, alpha 1 subunit
GACAACAAAACGGCTGATGGAAAGGCGAAGTCTCGGCGTAAACCTCCTGTGAAAAAACAG
CGGAAAGGAGATTTAGATGACTTGAAGCAAGAATTAGATATCGATCATCATAAAATATCT
GTTGAAGAACTTTATCAGCGTTTTGGCACACACCCTGAAACTGGCCTTACTCATGCAAAA
GCGAAAGAAAATCTCGAACGTGATGGTCCTAATGCTTTAACACCACCTAAAACTACTCCA
GAATGGGTAAAATTTTGTAAACAGCTTTTTGGAGGTTTCGCCTTGTTGCTGTGGGTTGGT
GCAATTTTGTGTTTCATTGCTTATTCCATTGAAACAAGCACAGTTGAAGAACCT------
TCTGATGATAATTTATATCTCGGTGTTGTGTTAGCAGCTGTCGTCATTGTAACTGGTATA
TTTTCATATTATCAGGAAAGTAAAAGCTCTCGAATTATGGAATCATTTAAGAATATGGTA
CCTCAGTTTGCTACTGTCATTCGGCAAGGAGAAAAACTCACGCTTCGTGCTGAAGATATT
GTAGTAGGCGATGTAGTAGAAGTAAAATTTGGTGACAGAATTCCTGCTGATATACGTATA
ATTGAAGCTAGAGGATTCAAAGTAGATAATTCATCTCTTACTGGAGAATCTGAACCACAA
AGCCGAGGTATCGAACTCACAAATGAAAATCCATTGGAAACCAAGAATCTTGCTTTCTTT
TCTACTAATGCAGTTGAAGGCACTGCAAAAGGCGTAGTTATTAGTTGTGGTGATAATACA
GTAATGGGAAGAATTGCTGGGTTAGCCTCTGGTTTAGATACAGGAGAGACACCAATAGCT
AAAGAAATTCACCATTTTATTCACATAATTACTGGTGTAGCTGTTTTTCTTGGTGTTTCA
TTTTTTATAATTGCATTTATTCTAGGCTACTATTGGTTGGATGCAGTCATCTTTTTAATT
GGTATCATTGTAGCTAATGTGCCTGAAGGATTGTTAGCTACTGTTACTGTATGCTTAACA
CTTACTGCCAAGAGAATGGCTTCCAAGAATTGTCTTGTAAAAAATTTAGAAGCTGTAGAA
ACTTTAGGTTCAACATCAACTATTTGCTCTGATAAAACAGGAACATTGACCCAAAACAGA
ATGACTGTTGCTCATATGTGGTTTGACAATCAAATTATTGAAGCAGATACTACAGAAGAT
CAATCAGGCGTTCAATATGATCGCACAAGCCCAGGTTTCAAGGCTTTGGCAAGAATTGCA
ACACTATGTAATCGAGCTGAATTTAAGAGTGGACAGGAAGGTGTACCAATTTTGAAAAAG
GAAGTTAATGGTGACGCATCTGAAGCTGCTTTGTTGAAATGCATGGAACTTGCTTTGGGC
GACGTGATGTCAATTAGAAGACGTAACCGAAAAGTTTGTGAAATTCCTTTCAATTCAACA
AATAAATACCAAGTATCAATCCATGAAACTGAAGATCCTAATGATCCACGCCATTTGATG
GTTATGAAAGGAGCTCCTGAACGAATTTTAGATCGTTGTTCTACTATATTTATTGGTGGT
AAAGAGAAATTATTAGATGAAGAAATGAAAGAAGCCTTTAACAATGCATATTTAGAACTT
GGTGGTCTTGGGGAAAGGGTGTTAGGATTTTGTGATCTTATGTTGCCATCTGATAAATTT
CCACTGGGTTTCAAATTTGATTGTGACGATCCAAATTTCCCCTTGATTGGAATGAGATTC
GTTGGATTAATGTCAATGATTGATCCTCCTAGAGCAGCTGTACCTGATGCTGTTGCAAAA
TGTCGTTCTGCTGGAATAAAAGTTATAATGGTTACTGGTGATCATCCCATCACTGCTAAA
GCTATTGCTAAGTCTGTAGGAATAATATCTGAAGGAAATGAGACAGTAGAAGATATTGCT
CAAAGATTGAACATTCCTGTTTCTGAAGTTAATCCACGTGAAGCAAAGGCTGCTGTTGTT
CATGGAACTGAATTACGAGATACTGGTCCAGACCAGCTTAATGAAATTTTGAGGTACCAC
ACAGAAATTGTATTTGCCAGAACTTCTCCCCAGCAAAAGCTAATTATTGTAGAGGGATGC
CAGAGAATGGGAGCAATTGTAGCAGTCACAGGGGATGGGGTCAATGATTCACCTGCTCTT
AAAAAAGCTGATATAGGAGTAGCTATGGGCATTGCTGGTTCTGATGTATCTAAACAGGCT
GCTGATATGATTTTACTAGATGATAATTTTGCATCAATTGTTACTGGTGTGGAAGAAGGA
CGATTGATCTTTGACAACTTGAAAAAGTCTATTGCTTACACCTTAACATCTAATATTCCT
GAAATTTCTCCTTTCCTTGCTTTCATCCTTCTAGATATACCACTTCCTCTGGGTACTGTC
ACAATTTTATGCATAGACTTGGGAACAGACATGGTGCCTGCCATTTCCCTGGCCTATGAA
GAAGCAGAAAGTGATATCATGAAGCGGCAGCCTCGAAATCCATTCACTGATAAACTCGTC
AATGAAAGGCTTATATCTATGGCATATGGCCAGATCGGTATGATACAGGCTGCAGCAGGC
TTCTTCGTGTACTTTGTAATTATGGCTGAAAATGGGTTTTTACCAATGAAATTATTTGGA
ATAAGAAAACAGTGGGATTCAAAAGCTGTTAATGATCTTGCAGATTCTTATGGCCAAGAA
TGGACATACCGGGACCGAAAAGCATTGGAATATACGTGCCATACAGCCTTCTTTGTTTCA
ATTGTTGTTGTTCAATGGGCAGATTTAATTATTTGTAAAACTAGGAGAAATTCTATTCTC
CATCAAGGAATGAGGAATTGGGCGTTGAATTTTGGTCTAGTATTTGAAACAGCTCTTGCA
GCATTCCTTTCATATACACCAGGAATGGACAAAGGCCTTAGGATGTATCCATTGAAATTT
GTTTGGTGGTTACCCGCACTTCCTTTTATGATCTCGATATTTGTTTATGATGAAGTGAGG
CGATTTTACCTTCGCCGAAATCCTGGTGGATGGCTTGAACAAGAAACTTACTATTAA
>Largus_sp. sodium potassium ATPase, alpha 1 subunit
------------------------------------------------------------
------------------------------------------------------------
------------------------------------------------------------
------------------------------------------------------------
-----------------TAARAATCTTTTTGGGGGTTTTGCCTTGTTGCTGTGGGTTGGT
GCAATTTTGTGTTTCATTGCTTATTCCATTGAAACAAGCACAGTTGAAGAACCT------
TCTGATGATAATTTATATCTCGGTGTTGTGTTAGCAGCTGTCGTCATTGTAACTGGTATA
TTTTCATATTATCAGGAAAGTAAAAGCTCTCGAATTATGGAATCATTTAAGAATATGGTA
CCTCAGTTTGCTACTGTCATTCGGCAAGGAGAAAAACTCACGCTTCGTGCTGAAGATATT
GTAGTAGGCGATGTAGTAGAAGTAAAATTTGGTGACAGAATTCCTGCTGATATACGTATA
ATTGAAGCTAGAGGATTCAAAGTAGATAATTCATCTCTTACTGGAGAATCTGAACCACAA
AGCCGAGGTATCGAACTCACAAATGAAAATCCATTGGAAACCAAGAATCTTGCTTTCTTT
TCTACTAATGCAGTTGAAGGCACTGCAAAAGGCGTAGTTATTAGTTGTGGTGATAATACA
GTAATGGGAAGAATTGCTGGGTTAGCCTCTGGTTTAGATACAGGAGAGACACCAATAGCT
AAAGAAATTCACCATTTTATTCACATAATTACTGGTGTAGCTGTTTTTCTTGGTGTTTCA
TTTTTTATAATTGCATTTATTCTAGGCTACTATTGGTTGGATGCAGTCATCTTTTTAATT
GGTATCATTGTAGCTAATGTGCCTGAAGGATTGTTAGCTACTGTTACTGTATGCTTAACA
CTTACTGCCAAGAGAATGGCTTCCAAGAATTGTCTTGTAAAAAATTTAGAAGCTGTAGAA
ACTTTAGGTTCAACATCAACTATTTGCTCTGATAAAACAGGAACATTGACCCAAAACAGA
ATGACTGTTGCTCATATGTGGTTTGACAATCAAATTATTGAAGCAGATACTACAGAAGAT
CAATCAGGCGTTCAATATGATCGCACAAGCCCAGGTTTCAAGGCTTTGGCAAGAATTGCA
ACACTATGTAATCGAGCTGAATTTAAGAGTGGACAGGAAGGTGTACCAATTTTGAAAAAG
GAAGTTAATGGTGACGCATCTGAAGCTGCTTTGTTGAAATGCATGGAACTTGCTTTGGGC
GACGTGATGTCAATTAGAAGACGTAACCGAAAAGTTTGTGAAATTCCTTTCAATTCAACA
AATAAATACCAAGTATCAATCCATGAAACTGAAGATCCTAATGATCCACGCCATTTGATG
GTTATGAAAGGAGCTCCTGAACGAATTTTAGATCGTTGTTCTACTATATTTATTGGTGGT
AAAGAGAAATTATTAGATGAAGAAATGAAAGAAGCCTTTAACAATGCATATTTAGAACTT
GGTGGTCTTGGGGAAAGGGTGTTAGGATTTTGTGATCTTATGTTGCCATCTGATAAATTT
CCACTGGGTTTCAAATTTGATTGTGACGATCCAAATTTCCCCTTGATTGGAATGAGATTC
GTTGGATTAATGTCAATGATTGATCCTCCTAGAGCAGCTGTACCTGATGCTGTTGCAAAA
TGTCGTTCTGCTGGAATAAAAGTTATAATGGTTACTGGTGATCATCCCATCACTGCTAAA
GCTATTGCTAAGTCTGTAGGAATAATATCTGAAGGAAATGAGACAGTAGAAGATATTGCT
CAAAGATTGAACATTCCTGTTTCTGAAGTTAATCCACGTGAAGCAAAGGCTGCTGTTGTT
CATGGAACTGAATTACGAGATACTGGTCCAGACCAGCTTAATGAAATTTTGAGGTACCAC
ACAGAAATTGTATTTGCCAGAACTTCTCCCCAGCAAAAGCTAATTATTGTAGAGGGATGC
CAGAGAATGGGAGCAATTGTAGCAGTCACAGGGGATGGGGTCAATGATTCACCTGCTCTT
AAAAAAGCTGATATAGGAGTAGCTATGGGCATTGCTGGTTCTGATGTATCTAAACAGGCT
GCTGATATGATTTTACTAGATGATAATTTTGCATCAATTGTTACTGGTGTGGAAGAAGGA
CGATTGATCTTTGACAACTTGAAAAAGTCTATTGCTTACACCTTAACATCWAATATTCCT
GAAATTTCTCCTTTCCTTGCTTTCATCCTTCTAGATATACCACTTCCTCTGGGTACTGTC
ACAATTTTATGCATAGACTTG---------------------------------------
------------------------------------------------------------
------------------------------------------------------------
------------------------------------------------------------
------------------------------------------------------------
------------------------------------------------------------
------------------------------------------------------------
------------------------------------------------------------
------------------------------------------------------------
------------------------------------------------------------
---------------------------------------------------------
>Jalysus_sp sodium potassium ATPase, alpha 1 subunit
CTTCTCACCTAAACCATGTCTGATGCTGATGCGCGGCGGAAACCCCCTGTGAAGAAACAG
AGGAAAGGGGACCTAGATGACCTAAAACAAGAATTAGATATCGATCACCATAAAATCTCT
GTAGAAGAATTATACCAGAGATTTGGAACCCACCCAGAAACAGGGCTCACGCATGCAAGG
GCGAAAGAGATTTTAGAACGCGATGGACCTAATGCCCTAACCCCACCTAAAACAACCCCA
GAATGGGTTAAATTTTGTAAACAGTTATTTGGAGGTTTCGCCCTTCTTTTATGGGTCGGC
GCTATATTATGTTTCATCGCTTACTCCATCCAAGCGAGCACCGTCGAGGAACCA------
TCAGACGACAATTTGTACCTGGGTATCGTTTTAGCCGCTGTAGTTATTGTAACTGGTATT
TTCTCGTATTACCAAGAAAGCAAGAGTTCCCGTATTATGGAGTCCTTCAAAAACATGGTC
CCTCAGTTTGCTACGGTCATCAGGCAGGGGGAGAAACTGACTCTCCGGGCAGAGGACATC
GTCCTCGGAGATGTAGTCGAAGTCAAATTCGGTGATCGAATCCCCGCAGACGTCCGAATC
ATTGAAGCACGAGGTTTCAAAGTGGATAACTCCTCATTGACTGGTGAATCCGAGCCGCAG
AGTCGAGGTGTTGAGCTTACAAACGAAAACCCCCTTGAAACAAAGAACCTCGCTTTCTTC
TCTACAAATGCAGTTGAAGGGACAGCCAAGGGTGTGGTAATAAGTTGCGGTGATAACACA
GTGATGGGGAGGATCGCGGGACTGGCTTCTGGACTCGATACTGGTGAAACACCAATTGCA
AAAGAAATTCACCATTTTATTCATATTATTACTGGAGTTGCTGTTTTTCTTGGTGTTTCA
TTTTTCATAATCGCCTTTATCTTGGGCTACTATTGGTTGGACGCTGTAATCTTCTTGATT
GGAATTATTGTAGCCAATGTGCCTGAAGGTTTGTTGGCCACTGTAACTGTCTGCTTGACA
CTCACTGCCAAGCGAATGGCTTCGAAGAACTGTCTTGTGAAAAATCTTGAAGCTGTAGAA
ACCCTGGGGTCAACCTCAACTATTTGTTCTGACAAAACTGGCACATTGACCCAGAACAGA
ATGACAGTTGCCCATATGTGGTTTGACAACCAAATTATTGAAGCAGATACTACTGAGGAT
CAATCTGGTGTTCAGTATGATCGGACCAGCCCTGGATTCAAAGCTTTGGCTAGAATTGCT
ACACTCTGCAACCGAGCTGAATTTAAAGGCGGTCAAGAGGGCGTGCCAATATTGAAAAAG
GAAGTGAATGGAGACGCTTCAGAAGCTGCTTTACTAAAATGTATGGAGCTTGCTCTGGGT
GATGTCTTGTCCATCAGGAGACGAAATAGGAAAGTTTGTGAAATCCCCTTCAATTCAACA
AACAAATATCAGGTCTCGATTCATGAGACTGAAGATCCAAATGATCCAAGACATCTTATG
GTTATGAAGGGTGCACCTGAACGAATTTTGGATCGGTGTTCTACCATATTCATTGGTGGC
AAAGAGAAACTCCTTGATGAAGAAATGAAGGAAGCTTTTAACAATGCTTATCTTGAGCTT
GGAGGCTTGGGAGAGAGAGTATTGGGCTTTTGTGATCTAATGCTCCCAGCTGACAAATAC
CCTCTCGGCTTCAAGTTTGACTGTGATGAACCTAACTTCCCTCTGAATGGTATGAGATTT
GTTGGTCTCATGTCAATGATTGATCCTCCTCGAGCTGCTGTTCCAGATGCTGTTGCCAAA
TGCCGATCTGCAGGGATAAAAGTTATCATGGTTACAGGTGATCATCCCATCACCGCAAAA
GCCATTGCTAAATCTGTTGGAATCATATCAGAAGGCAATGAAACTGTTGAAGATATTGCT
CAGAGGCTGAATATTCCGGTCTCAGAAGTGAACCCTCGTGAGGCAAAGGCTGCAGTCGTT
CACGGAACAGAATTGAGAGATACTGGTCCAGATCAACTTGATGAAATTCTTAGATACCAC
ACAGAAATTGTATTCGCTAGAACTTCTCCCCAACAGAAACTCATTATTGTGGAAGGTTGT
CAGAGAATGGGGGCTATTGTGGCTGTAACTGGTGATGGTGTAAATGATTCTCCTGCTCTC
AAGAAAGCTGATATTGGTGTTGCTATGGGTATTGCTGGTTCTGATGTTTCCAAACAAGCT
GCTGACATGATTCTGCTTGACGATAACTTTGCATCAATTGTAACCGGTGTCGAAGAAGGC
CGTTTGATCTTCGACAATTTGAAGAAATCTATTGCTTACACCTTGACTTCCAACATCCCT
GAAATTTCACCCTTCCTCGCTTTTATCCTTCTAGATATCCCTCTTCCTCTTGGCACTGTC
ACTATTCTGTGCATTGATCTGGGAACTGACATGGTGCCTGCCATTTCCCTGGCCTATGAA
GAAGCTGAGAGTGACATTATGAAGCGACAGCCACGAAACCCATTCACTGATAAACTCGTT
AATGAAAGGCTCATCTCAATGGCTTATGGTCAAATTGGTATGATCCAAGCAGCTGCCGGC
TTCTTTGTATACTTTGTCATAATGGCAGAGAATGGATTTTTGCCTAAGCAATTATTCGGT
ATCAGGAAGCAATGGGATTCCAAAGCAGTGAATGATCTCACAGATTCTTATGGACAAGAA
TGGACCTACAGAGACAGAAAGGCATTGGAATATACTTGCCACACAGCTTTCTTTGTCTCA
ATTGTGGTAGTGCAGTGGGCTGATTTGATCATCTGCAAAACCAGAAGGAATTCCATCCTG
CACCAGGGAATGAGAAATTGGGCTCTGAATTTTGGCCTGGTATTTGAAACCGCTCTTGCT
GCTTTCCTTTCTTATACTCCTGGAATGGACAAAGGTCTAAGGATGTACCCATTGAAATTT
GTGTGGTGGTTACCAGCTATCCCCTTTATGATCTCAATCTTCGTCTATGATGAAGTCAGA
AGATTTTATCTCCGTAGAAATCCAGGAGGCTGGTTGGAGCAAGAAACATACTACTAA
>Metatropis_rufescens sodium potassium ATPase, alpha 1 subunit
-------------------------------------------------------AACAG
AGGAAAGGGGACCTCGATGACTTGAAGCAGGAGTTAGATATCGACCATCACAAAATCTCT
GTTGAAGAGTTATACCAGAGATTTGGAACCCACCCTGAAACAGGTCTCACACATGCAAGA
GCAAAAGAAATCCTAGAGCGCGATGGACCGAATGCCCTAACCCCTCCTAAAACAACACCA
GAATGGGTTAAATTTTGTAAACAGTTATTTGGAGGTTTTGCCCTCCTTTTATGGGTCGGC
GCCATATTATGTTTTATCGCCTATTCCATTCAAGCTAGCACTGTCGAAGAACCA------
TCGGACGACAATTTGTACCTGGGTATAGTATTAGCG------------------------
------------------------------------------------------------
------------------------------------------------------------
------------------------------------------------------------
------------------------------------------------------------
------------------GG-AACGAAAATCCCCTGGAAACCAAGAACCTCGCTTTCTTC
TCAACGAATGCCGTCGAGGGTACAGCCAAAGGAGTCGTAATTAGCTGTGGTGATAACACT
GTGATGGGTAGGATTGCGGGGCTGGCCTCGGGTCTTGACACTGGCGAGACACCAATTGCT
AAAGAAATTCATCATTTTATTCATATCATCACTGGTGTCGCTGTCTTTCTTGGTGTTTCA
TTTTTTGTAATCGCCTTCATCTTGGGCTACTATTGGTTAGATGCTGTTATCTTCTTGATT
GGTATTATTGTAGCTAATGTACCCGAAGGTTTGTTGGCCACTGTAACTGTCTGCTTGACC
CTCACTGCCAAGAGAATGGCTTCAAAGAATTGTCTTGTTAAAAATCTTGAAGCTGTAGAA
ACCTTGGGGTCAACCTCTACCATTTGTTCTGATAAAACTGGCACATTGACCCAGAACAGA
ATGACAGTTGCCCATATGTGGTTTGACAACCAAATCATAGAAGCAGATACTACAGAAGAT
CAATCCGGTGTTCAATATGACCGCACTAGCCCTGGATTTAAAGCTTTGGCCAGAATTGCT
ACACTTTGCAACCGTGCAGAATTCAAAGGTGGTCAAGAAGGTGTGCCAATTTTGAAGAAG
GAAGTGAATGGAGATGCTTCAGAAGCAGCATTACTGAAATGTATGGAACTTGCTTTAGGT
GATGTCTTGTCAATTAGGAGACGAAATAGGAAAGTTTGTGAAATACCCTTCAACTCCACA
AATAAATACCAGGTCTCAATTCATGAAACAGAAGATCCAAATGATCCAAGGCATCTAATG
GTTATGAAGGGAGCTCCTGAACGAATTTTGGACAGATGCTCAACAATATTCATCGGTGGC
AAAGAAAAACTTCTTGATGAAGAAATGAAGGAAGCATTCAACAATGCTTATCTTGAGCTG
GGAGGCTTGGGAGAGAGAGTGCTAGGCTTCTGCGATCTTATGCTCCCTGCTGATAAATAC
CCGCTTGGCTTTAAATTTGACTGTGATGATCCTAATTTTCCACTCAGTGGAATGAGATTT
GTTGGTCTAATGTCTATGATTGACCCACCTCGAGCTGCTGTCCCTGACGCTGTAGCCAAA
TGCCGATCTGCAGGAATAAAAGTTATCATGGTCACTGGGGATCATCCTATCACTGCTAAA
GCCATTGCTAAATCTGTTGGGATAATATCTGAAGGCAATGAGACTGTTGAAGATATTGCT
CAGAGACTAAATATTCCTGTTTCGGAAGTGAATCCACGTGAAGCGAAGGCTGCAGTTGTT
CACGGGACTGAATTGAGAGATACTGGCCCAGATCAACTTGATGAAATTCTTAGGTACCAC
ACTGAAATTGTATTTGCCAGAACCTCACCACAACAGAAACTCATTATTGTGGAAGGTTGC
CAGAGAATGGGGGCCATTGTGGCTGTAACTGGTGATGGTGTGAACGATTCTCCTGCTCTC
AAGAAAGCTGATATTGGTGTTGCTATGGGAATCGCTGGTTCAGATGTGTCCAAACAAGCT
GCTGACATGATTCTGCTTGATGATAACTTTGCATCCATTGTAACTGGTGTCGAAGAAGGC
CGTTTGATTTTTGACAACTTGAAGAAATCTATCGCTTACACCTTGACTTCCAACATCCCT
GAAATTTCCCCTTTCCTAGCCTTCATCCTTCTTGATATCCCTCTTCCTCTAGGCACTGTC
ACTATTTTGTGCATTGATCTTGGAACTGACATGGTGCCTGCCATTTCCCTGGCCTATGAA
GAAGCTGAGAGTGACATAATGAAGCGACAACCTCGAAACCCATTCACTGATAAACTCGTA
AATGAAAGGCTCATTTCAATGGCGTATGGACAAATTGGTATGATCCAAGCTGCTGCAGGC
TTCTTTGTATACTTTGTCATTATGGCAGAGAATGGATTTTTGCCGATGAAGTTGTTTGGC
ATCAGGAAACAGTGGGATTCTAAAGCTGTGAATGATCTCACCGATTCTTACGGACAAGAA
TGGACATACCGAGACAGAAAGGCTTTGGAATACACTTGTCACACTGCTTTCTTTGTCTCG
ATTGTGGTTGTGCAGTGGGCAGATTTGATTATCTGTAAAACCCGAAGGAATTCTATCTTG
CACCAAGGAATGAGGAATTGGGCTCTGAATTTTGGGATTGTATTCGAAACTGCTCTTGCA
GCCTTCCTCTCTTACACACCGGGAATGGACAAAGGTCTTAGAATGTACCCATTGAAATTT
GTGTGGTGGTTACCAGCAATTCCTTTTATGATCTCAATCTTTGTGTATGATGAAGTAAGG
AGATTTTACCTTCGCCGAAACCCAGGAGGATGGTTGGAGCAAGAAACATACTACTAA
>Ischnodemus_falicus sodium potassium ATPase, alpha 1 subunit
CGGCCTTCACTCCCAACCATGTCAGACGCGGCTCGACGAAAACCCCAAACTAAGAAACAG
AGGAAGGGAGATTTAGATGACTTGAAACAAGAATTAGATATTGACCATCATAAAATTTCT
GTAGAAGAACTTTATCAGCGATTTGGAACACATCCTGAAACAGGTCTGACACATGCTAAA
GCCAAAGAAAACTTGGAACGAGATGGGCCTAATGCACTGACCCCACCAAAAACAACACCA
GAATGGGTTAAATTTTGTAAACAATTATTTGGTGGTTTTGCCCTTCTGCTATGGGTTGGC
GCCATTTTATGTTTTATCGCTTACTCAATTCAAGCTAGCACTGTTGAAGAACCT------
GCAGACGACAATTTATATCTTGGAATCGTATTAGCCGCTGTAGTCATTGTTACTGGTATA
TTTTCATACTATCAGGAAAGTAAAAGCTCTCGAATTATGGAATCTTTCAAGAACATGGTC
CCACAGTTTGCAACTGTCATCAGGCAAGGAGAAAAGCTCACTCTACGAGCTGAGGACATT
GTTCTTGGAGATGTAGTAGAAGTTAAATTTGGTGACCGTATTCCTGCTGATATTCGTATA
ATTGAAGCTCGAGGATTTAAAGTTGATAATTCTTCTCTAACTGGAGAATCTGAGCCTCAA
AGTAGAGGCACTGAACTGACAAATGAGAATCCCTTAGAAACTAAAAATCTTGCTTTCTTT
TCAACTAATGCTGTTGAAGGTACTGCTAAAGGTGTAGTTATTAGTTGTGGTGATAACACT
GTCATGGGCAGAATTGCTGGGCTGGCCTCTGGTTTGGACACTGGAGAAACACCAATTGCT
AAGGAAATCCACCATTTCATTCACATTATCACTGGTGTTGCTGTGTTTCTTGGTGTTTCA
TTTTTCATAATTGCATTTATATTAGGATATTATTGGTTGGATGCTGTTATATTCTTGATT
GGTATTATTGTCGCCAATGTACCAGAAGGTTTGTTAGCCACTGTCACAGTATGCTTAACA
CTCACAGCAAAGAGAATGGCTTCCAAGAATTGTCTAGTAAAAAATTTAGAAGCTGTAGAG
ACATTAGGATCAACATCTACAATTTGTTCTGATAAAACTGGAACCCTTACACAAAACAGA
ATGACAGTAGCCCACATGTGGTTTGACAACCAGATTATTGAAGCTGACACTACTGAAGAT
CAATCAGGTGTACAGTATGATAGAACCAGCCCTGGCTTCAAAGCATTAGCCAGAATTGCT
ACTCTTTGCAACCGTGCTGAATTCAAAGGAGGTCAGGAAGGTGTACCTATTTTGAAGAAG
GAAGTCAATGGTGATGCTTCTGAGGCTGCCCTACTGAAATGTATGGAACTTGCATTAGGG
GATGTGCTGTCCATACGCAGGCGCAATAGAAAAGTTTGTGAAATCCCCTTCAATTCAACT
AATAAGTATCAGGTTTCAATTCATGAAACTGAAGATCCTAATGATCCTCGCCATCTAATG
GTAATGAAGGGAGCTCCTGAACGAATTTTGGACCGATGTTCAACAATCTTCATTGGAGGA
AAGGAAAAACTTCTTGACGAAGAAATGAAAGAAGCATTCAATAATGCATATCTTGAACTG
GGTGGCCTTGGTGAACGAGTTTTAGGTTTCTGTGATCTTATGCTTCCATCTGACAAGTTC
CCCTTAGGCTTTAAATTTGACTGTGATGAGCCGAATTTCCCTCTCAGTGGTATGAGATTT
GTTGGCCTTATGTCAATGATTGATCCCCCAAGAGCTGCTGTACCAGATGCTGTTGCCAAG
TGCCGTTCTGCTGGAATAAAAGTTATTATGGTAACTGGAGACCACCCCATTACTGCTAAA
GCCATTGCCAAATCTGTGGGAATTATTTCTGAAGGTAATGAAACTGTTGAAGATATTGCC
CAGAGGTTAAATATTCCTGTTTCTGAAGTCAATCCGCGTGAAGCAAAAGCTGCTGTTGTT
CATGGAACTGAGTTGAGAGACACTGGTCCAGACCAACTTGATGAGATCCTCAGGTATCAT
ACTGAAATTGTGTTTGCAAGAACCTCTCCTCAGCAGAAGCTTATAATTGTGGAAGGTTGT
CAAAGAATGGGTGCTATAGTGGCTGTGACTGGTGATGGTGTAAACGACTCCCCTGCTCTC
AAGAAAGCTGATATTGGTGTTGCAATGGGTATTGCTGGTTCTGATGTGTCTAAACAAGCA
GCCGACATGATTTTGTTAGATGATAACTTTGCTTCAATTGTTACTGGAGTTGAGGAAGGC
AGACTTATTTTTGATAACTTGAAGAAATCTATTGCCTACACCCTGACATCCAACATTCCT
GAAATTTCTCCTTTCCTAGCTTTCATCCTTCTTGATATTCCTTTGCCTCTTGGCACTGTG
ACAATCCTGTGCATTGATTTAGGAACAGATATGGTGCCTGCCATTTCCCTGGCCTATGAA
GAAGCTGAAAGTGACATCATGAAGCGGCAACCTCGAAATCCATTCACTGATAAACTCGTA
AATGAAAGGCTTATTTCAATGGCATACGGTCAGATTGGTATGATTCAAGCTGCTGCTGGT
TTCTTTGTATACTTTGTGATTATGGCTGAAAATGGTTTCTTACCAATGAAGTTGTTCGGC
ATAAGGAAGCAGTGGGATTCAAAGGCTGTTAATGACCTTACAGACTCATATGGCCAAGAA
TGGACATACCGTGACAGAAAAGCTTTGGAGTATACTTGTCATACTGCTTTCTTTGTTTCA
ATTGTAGTTGTGCAATGGGCTGATTTGATCATCTGTAAAACAAGGAGAAACTCCATTTTA
CACCAAGGAATGAGAAATTGGGCCTTGAATTTTGGTATTGTTTTTGAAACAGCCCTGGCA
GCCTTCCTTTCCTATACTCCCGGAATGGACAAAGGTCTTAGAATGTACCCCTTGAAATTT
GTATGGTGGCTTCCAGCTATACCCTTTATGATCTCAATCTTCGTTTATGATGAAGTTAGA
CGATTTTACCTCCGTCGAAATCCAGGAGGATGGTTAGAACAGGAGACATACTACTAA
>Gyndes_sp sodium potassium ATPase, alpha 1 subunit
CGGCCACCTCTCCTAACAATGTCAGACTCGTCGCGAAGAAAACCTCCTGTCAAAAAACAG
AGGAAAGGAGACTTAGATGACTTGAAGCAGGAACTCGACATCGACCATCATAAAATCTCT
GTCGAAGAACTATACCAACGATTCGGAACCCACCCAGAAACAGGTCTTACACATGCTAAA
GCGAAAGAAAATTTAGAAAGAGATGGACCTAATGCGCTAACGCCACCAAAGACAACACCA
GAATGGGTTAAATTTTGTAAACAATTGTTCGGGGGCTTTGCTCTTCTATTGTGGGTCGGT
GCCATATTATGTTTTATTGCCTATTCAATCCAAGCAAGTACTGTGGAGGAACCT------
TCAGATGACAATTTATACCTTGGTATTGTGTTAGCAGCTGTAGTTATTGTTACTGGTATA
TTTTCATACTATCAGGAAAGTAAAAGCTCCAGAATCATGGAGTCCTTTAAAAACATGGTC
CCTCAATTTGCAACTGTCATCAGGCAAGGAGAAAAGCTTACATTACGAGCTGAAGACATT
GTTTTGGGAGACGTTGTAGAAGTTAAATTTGGTGACCGTATTCCTGCAGATGTAAGAATT
ATTGAAGCTAGAGGATTCAAGGTAGACAATTCTTCACTGACTGGTGAATCTGAACCTCAA
AGCCGAGGAATTGAATTAACTAATGATAATCCCTTAGAAACTAAGAATCTTGCTTTCTTT
TCTACAAATGCAGTGGAAGGAACCGCTAAAGGTGTTGTCATAAGTTGTGGTGATAACACT
GTTATGGGCAGAATTGCTGGACTGGCCTCAGGGTTGGACACTGGAGAAACACCCATTGCC
AAAGAAATTCACCATTTCATTCACATAATTACTGGAGTTGCTGTATTTCTTGGTGTTTCA
TTTTTCATAATTGCTTTCATATTGGGTTATTATTGGTTGGATGCTGTCATCTTTTTGATT
GGTATTATTGTAGCTAATGTGCCAGAGGGTCTTTTGGCAACAGTAACAGTATGTTTAACC
CTTACTGCTAAGAGGATGGCCTCTAAAAACTGCCTTGTTAAGAATCTGGAAGCTGTGGAA
ACCTTGGGATCAACTTCTACCATATGTTCTGACAAAACTGGAACACTAACCCAGAATAGG
ATGACAGTTGCACACATGTGGTTTGATAATCAAATTATCGAAGCTGACACTACAGAAGAT
CAATCTGGTGTACAATACGATCGAACTAGTCCTGGATTCAAAGCTTTGGCTAGGATCGCT
ACTCTCTGCAATCGTGCTGAATTCAAGAGCGGTCAGGAAGGTGTACCTATTTTGAAAAAG
GAAGTCAATGGAGATGCTTCTGAAGCTGCTTTATTGAAGTGTATGGAACTTGCTTTGGGA
GACGTATTGTCCATTCGAAGGCGAAACAGGAAAGTTTGTGAAATTCCATTCAACTCTACA
AATAAATACCAGGTATCAATCCATGAAACTGAAGACCCTAATGACCCTCGACATCTTATG
GTAATGAAAGGTGCCCCTGAAAGAATTTTAGATAGATGCTCAACTATTTTTATTGGTGGT
AAAGAAAAACTCTTAGATGAAGAAATGAAAGAAGCCTTCAATAATGCTTATCTGGAACTT
GGTGGCCTTGGAGAGAGAGTATTAGGATTCTGTGATCTCATGCTACCTTCAGACAAATTT
CCACTTGGCTTTAAATTCGACTGTGATGACCCTAATTTCCCCCTCAGTGGTATGAGATTT
GTTGGCCTTATGTCAATGATTGATCCACCCAGAGCTGCTGTGCCTGATGCTGTTGCTAAA
TGTCGATCTGCTGGTATAAAAGTTATTATGGTTACTGGTGATCACCCAATTACTGCAAAA
GCTATTGCTAAATCTGTAGGCATCATTTCTGAAGGTAATGAAACAGTAGAAGATATTGCC
CAGAGGTTAAACATTCCTGTTTCGGAAGTCAACCCACGTGAAGCAAAAGCTGCGGTAGTA
CACGGTACTGAGTTGCGAGACACTGGCCCAGATCAACTTGACGAGATTCTCAGATATCAC
ACAGAAATAGTATTTGCTAGAACTTCACCACAGCAGAAACTGATTATTGTAGAAGGTTGC
CAAAGAATGGGTGCTATTGTTGCTGTAACTGGTGATGGTGTGAATGACTCTCCTGCCCTC
AAAAAGGCTGATATTGGTGTTGCCATGGGTATTGCTGGTTCTGATGTATCTAAACAAGCT
GCTGACATGATTTTATTGGATGATAACTTTGCATCTATTGTTACTGGAGTGGAAGAGGGG
AGACTTATTTTCGACAACTTGAAGAAATCTATTGCCTACACACTAACATCAAATATTCCT
GAAATTTCTCCTTTCCTGGCTTTTATCCTTCTTGATATCCCCTTGCCCCTTGGCACTGTC
ACAATTCTGTGCATTGACTTGGGGACAGACATGGTGCCTGCCATTTCCCTGGCCTATGAG
GAAGCAGAAAGTGACATTATGAAGCGGCAACCACGAAACCCATTCACTGATAAACTCGTA
AATGAAAGGCTAATTTCAATGGCTTATGGCCAAATTGGTATGATCCAAGCTGCTGCTGGT
TTCTTTGTATATTTTGTGATCATGGCTGAAAATGGATTTTTGCCAATGAAATTATTTGGC
ATAAGAAAACAATGGGATTCAAAAGCTGTGAATGACCTAACGGATTCCTATGGACAAGAA
TGGACATACAGGGATAGGAAAGCTTTGGAGTATACCTGTCATACTGCTTTCTTCGTTTCT
ATTGTCGTTGTGCAGTGGGCTGATTTGATCATCTGTAAAACTAGGAGAAATTCAATTGTA
CACCAAGGAATGAGGAACTGGGCTTTGAATTTTGGACTTGTTTTTGAGACAGCTCTTGCA
GCTTTTCTGTCATACACCCCTGGAATGGACAAAGGCCTGAGAATGTACCCCTTGAAATTT
GTTTGGTGGCTACCAGCACTTCCATTTATGATCTCAATCTTTGTTTATGATGAAGTCAGA
AGATTCTACCTCCGTCGAAATCCTGGAGGGTGGTTAGAACAAGAAACATATTACTAA
>Geocoris_sp sodium potassium ATPase, alpha 1 subunit
CGACCTCCACACCTAACCATGTCAGACGCGTCACGGCGAAAACCTCCTGTGAAGAAACAG
CGGAAAGGAGATTTAGAAGATTTAAAACAAGAATTAGATATCGACCATCATAAAATTTCT
GTAGAAGAATTATATCAAAGATTTGGAACTCATCCGGAAACAGGTCTCACACATGCAAAA
GCGAAAGAGAATCTAGAACGAGATGGTCCTAATGCCCTAACCCCACCAAAAACTACTCCA
GAATGGGTTAAATTTTGTAAACAGTTATTTGGAGGTTTCGCCCTCTTATTGTGGGTAGGA
GCCATTTTATGTTTTATTGCCTATTCAATTCAGGCTAGCACAGTTGAAGAACCA------
TCAGACGATAATTTATATCTCGGAATTGTATTAGCAGCTGTAGTCATTGTTACTGGCATA
TTTTCATATTATCAAGAAAGTAAAAGCTCTAGAATTATGGAATCTTTCAAAAACATGGTG
CCTCAATTTGCCACAGTAATCAGGCAAGGAGAAAAGCTTACACTCAGAGCTGAGGATATT
GTCTTGGGAGATGTAGTTGAAGTTAAATTTGGTGATAGAATTCCTGCAGATGTCCGTATT
ATTGAAGCTCGTGGATTTAAAGTTGATAACTCCTCTCTAACAGGAGAGTCTGAGCCACAA
AGTCGAGGCATTGAACTTACTAATGATAATCCCTTGGAGACTAAAAATCTGGCTTTCTTT
TCTACTAATGCTGTGGAAGGTACTGCAAAAGGAGTAGTTATTAGCTGTGGTGATAACACT
GTCATGGGGAGAATTGCTGGGCTAGCCTCAGGACTTGACACTGGAGAAACCCCAATTGCC
AAAGAAATCCACCATTTCATTCACATCATCACTGGTGTCGCTGTATTTCTTGGTGTTTCA
TTTTTCATAATTGCTTTCATTTTGGGATACTACTGGTTGGATGCTGTGATTTTCTTGATT
GGCATTATTGTAGCTAATGTGCCAGAAGGATTACTGGCAACAGTTACTGTGTGCTTGACA
TTGACTGCTAAGAGAATGGCTTCCAAGAACTGTCTTGTAAAAAATTTGGAAGCTGTAGAA
ACATTGGGATCTACATCCACTATCTGCTCGGACAAAACAGGGACACTAACTCAAAATAGA
ATGACTGTTGCTCATATGTGGTTTGATAATCAAATCATTGAGGCTGACACTACTGAAGAT
CAGTCTGGTGTTCAATACGATCGAACAAGCCCTGGATTCAAAGCCTTAGCCAGAATAGCT
ACTCTTTGCAATCGGGCTGAATTCAAAGGTGGTCAGGAAGGAGTACCAATTTTGAAGAAG
GAAGTAAATGGAGATGCTTCTGAAGCAGCCTTATTGAAATGTATGGAACTGGCATTGGGT
GATGTAATGTCAATTCGTCGACGAAACAGGAAAGTTTGTGAAATTCCATTCAACTCCACT
AATAAATACCAGGTATCAATTCATGAGACTGAAGATCCCAATGATCCTCGCCATTTGATG
GTAATGAAGGGTGCACCTGAAAGAATCTTGGACCGATGCTCAACTATTTTTATTGGTGGC
AAGGAAAAATTATTGGATGAGGAAATGAAAGAAGCTTTTAATAATGCTTATCTTGAACTT
GGTGGCCTTGGAGAAAGAGTTTTAGGATTTTGTGATCTCATGCTTCCATCTGACAAATTC
CCCCTAGGTTTTAAGTTTGACTGTGATGAACCTAACTTCCCTCTTAGTGGTATGAGATTT
GTTGGCCTGATGTCCATGATTGACCCTCCTAGAGCTGCTGTCCCTGATGCTGTTGCTAAA
TGCAGATCTGCTGGTATAAAAGTTATTATGGTTACTGGAGATCACCCTATTACTGCAAAA
GCCATTGCAAAATCTGTTGGTATTATTTCTGAAGGAAATGAAACAGTAGAAGACATTGCT
CAGCGCCTGAACATTCCAGTTTCTGAAGTTAACCCTCGAGAGGCAAAGGCTGCAGTTGTA
CACGGCACTGAATTGCGAGACACTGGCCCAGAACAACTTGATGAAATCCTCAGGTATCAT
ACAGAAATTGTCTTTGCAAGAACATCACCACAACAGAAATTGATTATAGTTGAGGGTTGC
CAAAGGATGGGTGCTATTGTTGCTGTGACTGGTGATGGTGTCAATGATTCCCCTGCCTTG
AAGAAAGCTGATATTGGTGTTGCCATGGGTATTGCTGGCTCTGATGTATCCAAACAAGCT
GCTGACATGATTTTGTTGGATGATAACTTTGCATCAATTGTTACTGGTGTTGAGGAAGGC
AGATTGATCTTCGATAACTTGAAGAAATCAATTGCTTACACATTGACTTCCAATATTCCT
GAAATTTCTCCTTTCCTGGCATTTATCCTTCTCGATATTCCTCTTCCCTTAGGCACTGTT
ACGATTTTATGCATTGACTTAGGAACAGACATGGTGCCTGCCATTTCCCTGGCCTATGAG
GAAGCTGAAAGTGACATCATGAAGCGGCAACCACGAAACCCATTCACAGATAAACTCGTA
AATGAAAGGCTTATCTCCATGGCTTATGGCCAAATTGGTATGATCCAAGCTGCTGCAGGA
TTCTTTGTATACTTTGTTATAATGGCTGAAAATGGGTTTTTACCAAGGAAGCTGTTTGGC
ATCAGAAAACAATGGGATTCCAAGGCTGTAAATGATCTCACGGATTCATATGGCCAAGAA
TGGACTTACAGGGATCGAAAAGCTTTGGAATACACTTGCCATACTGCGTTCTTTGTCTCG
ATTGTTGTTGTGCAATGGGCTGATTTGATCATCTGTAAAACCAGGAGAAATTCAATTTTG
CACCAAGGAATGAGGAATTGGGCTTTAAATTTTGGATTAGTTTTTGAAACAGCTCTGGCA
GCGTTCCTCTCATACACTCCTGGAATGGACAAAGGTCTTAGGATGTACCCCTTGAAGTTT
GTTTGGTGGCTACCAGCTCTTCCATTCATGATCTCCATCTTCGTTTATGATGAAGTTAGG
CGATTCTATCTTCGGCGGAATCCAGGGGGATGGCTTGAACAAGAAACATACTACTAA
>Oncopeltus_fasciatus_D sodium potassium ATPase, alpha 1 subunit
GAGTCAATGAACAAGTACCCCATAGTGTATAGAAAATACATGGAATACAATAAAGTCCAA
CCTGTGGTGTCATACACTTCAGTTGCGTCGGGAATAAAAAAAACTACAGCAATGAATGTG
TTCAGGCTGAAATCAGTGAAACTGCTGGAGATGTGTCTAGGAGGTCTTACACATGCTAAA
GCAAAAGAAATCCTAGAACGAGATGGACCAAATGCATTGACCCCTCCTAAAACTACTCCG
GAATGGGTGAAATTCTGTAAACAATTATTTGGTGGCTTCGCCCTACTTTTGTGGGTCGGA
TCAATTTTATGTTTTATTGCATACTCTATACAAGCTACCACTGTGGAAGAACCA------
TCTGATGATCATTTATGTCTTGGAATTGTATTAGCTGCTGTGGTCATTGTTACTGGCATT
TTTTCATATTACCAAGAAAGTAAAAGTTCAAGGATTATGGAATCATTCAAGAATATGGTA
CCACAGTTTGCAACTGTTGTAAGACAGGGTGAAAAATTAACACTTCGAGCTGAAGATATT
GTATTAGGAGATGTTGTTGAAGTTAAATTTGGTGATCGTATCCCAGCTGATATTCGTATT
ATTGAAGCTAGAGGTTTTAAAGTAGATAATTCATCACTTACTGGTGAGTCTGAACCTCAA
AGTCGAGGTGTTGAACTTACAAATGAAAATCCTTTAGAAACAAAAAACCTTGCTTTCTTT
TCAACAAATGCAGTTGAAGGCACTGCTAAAGGTGTAGTAATTAGTTGTGGCGATAACACT
GTAATGGGTAGAATCGCTGGGCTAGCCTCAGGTCTCGACACAGGAGAAACACCAATTGCA
AAAGAAATCCACCATTTCATTCACATTATCACTGGTGTTGCTGTTTTTCTGGGTGTTTCA
TTTTTCTTAATTGCATTTATCCTTGGATACTACTGGCTGGATGCTGTTATCTTCTTGATT
GGATTGATTGTAGCTAATGTGCCGGAAGGATTGTTGGCAACAGTCACAGTGTGTTTAACA
TTAACAGCTAAAAGAATGGCAGCTAAAAACTGTCTAGTAAAAAATCTTGAAGCTGTTGAG
ACTTTGGGATCAACCTCTACTATTTGTTCTGATAAAACTGGGACATTAACACAAAACAGA
ATGACTGTGGCCCACATGTGGTTTGATAATCAAATTATAGAAGCTGATACTACTGAAGAC
CAGTCTGGAGTCCAGTATGATCGAACTAGCCCTGGATTTAAAGCATTAGCTCGTATTGCA
ACCTTATGCAACAGAGCTGAATTCAAAGGTGGTCAAGAAGGAGTACCCATTTTGAAAAAG
GAAGTCAATGGTGATGCTTCTGAAGCAGCTTTATTAAAATGCATGGAACTTGCATTGGGT
GATGTGCTGTCAATTCGAAGACGCAACAGAAAAGTTTGTGAAATTCCGTTCAACTCAACT
AATAAGTACCAGGTATCAATTCATGAAACTGAAGATCCTAACGACCCCCGTCATCTTATG
GTTATGAAAGGTGCACCAGAACGAATTTTAGACAGGTGTTCAACAATATTTATTGGTGGA
AAAGAAAAATTACTGGATGAAGAAATGAAAGAAGCTTTTAATAACGCTTATCTTGAACTT
GGTGGTCTTGGAGAAAGAGTTTTAGGATTCTGTGATCTCATGCTTCCTTCAGACAAGTTT
CCTCTAGGATTTAAATTTGACAGTGATGAACCTAATTTCCCAGTGAGTGGAATGAGATTC
GTTGGTCTAATGTCTATGATAGATCCTCCTAGAGCTGCTGTCCCTGATGCTGTTGCTAAG
TGCCGATCAGCTGGAATTAAAGTTATTATGGTAACTGGGGATCATCCTATCACTGCAAAG
GCCATTGCTAAATCAGTTGGAATAATATCAGAAGGTAATGAAACAGTCGAAGATATTGCC
CAAAGATTGAATATTCCTGTTTCTGAAGTTAATCCTCGTGAGGCAAAAGCTGCAGTTGTT
CATGGAACTGAATTGCGTGACACTGGTCCAGATCAACTTGATGAAATCCTGAGGTACCAC
ACTGAAATTGTATTTGCCAGAACCTCACCTCAACAAAAACTAATAATTGTGGAGGGTTGC
CAAAGAATGGGTGCAATTGTTGCTGTAACTGGAGATGGTGTGAATGATTCCCCTGCTCTA
AAAAAAGCAGATATTGGTGTTGCTATGGGAATTGCTGGTTCTGATGTCTCAAAGCAAGCA
GCTGATATGATTTTGTTGGATGACAACTTTGCCTCTATTGTTACTGGTGTTGAAGAAGGG
AGATTGATTTTTGATAACTTGAAGAAGTCTATTGCCTATACTTTAACATCCAATATTCCA
GAAATTTCTCCTTTCTTGGCATTCATACTTCTTGATATCCCACTTCCACTTGGCACAGTG
ACTATTTTATGTATCGACCTGGGAACAGACATGGTACCTGCCATTTCTCTGGCATATGAG
GAAGCAGAAAGTGATATTATGAAGAGACAACCACGAAACCCATTTACTGACAAGCTTGTA
AATGAAAGGCTCATCTCAATGGCTTATGGCCAAATTGGTATGATACAAGCTGCAGCCGGT
TTCTTTGTATACTTTGTAATAATGGCCGAAAATGGTTTTCTGCCTGTGAAGTTATTTGGA
ATCAGGAAACAGTGGGACTCAAAAGCTGTGAATGACTTAACAGATTCCTATGGCCAAGAA
TGGACCTATCAAGATAGGAAGGCTTTAGAATATACTTGTCATACTGCATTCTTTGTTTCA
ATCGTTGTTGTACAATGGGCTGATTTAATCATCTGCAAAACTAGACGAAATTCAATTCTA
CATCAAGGAATGAGAAATTGGGCCCTTAATTTTGGGTTAGTTTTTGAAACTGCTCTTGCA
GCATTACTCTCATATACTCCTGGAATGGATAAAGGTCTCAGAATGTATCCGCTAAAATTT
GTGTGGTGGTTGCCAGCCTTTCCATTCATGATCTCAATCTTTGTTTATGATGAAGTAAGG
CGATTCTACCTCCGCAGAAATCCAGGGGGATGGCTGGAACAAGAAACATATTACTAA
>Oncopeltus_fasciatus_C sodium potassium ATPase, alpha 1 subunit
-----GCTGTCACATGTACATATTGATTCAGCTCCAGTAAGGAAACCTGTGAAGAAACAA
AGAAAAGGAGATTTAGATGATCTAAAACAGGAATTAGATATTGACCATCATAAGATCTCT
GTTGAAGAACTTTATCAAAGATTTAGTACACATCCTGACTCTGGGCTGACCCATGCAAAA
GCAAAAGAAAACCTTGAACGCGATGGACCTAATGCACTTACTCCTCCCAAAACCACACCA
GAATGGGTTAAATTTTGTAAACAGCTGTTTGGAGGATTCGCACTTCTACTATGGGTTGGA
GCTATATTATGTTTCATTGCTTATTCGATCCAGGCTACAACTGTTGAAGAACCA------
TCAGATGACCACCTATACCTAGGTATTGTATTAGCCACAGTAGTCATAATCACCGGCATA
TTTTCCTACTACCAAGAAAGCAAAAGCTCAAGGATTATGGAATCTTTCAAAAACATGGTG
CCCCAGTTTGCCACTGTCGTCAGACAGGGTGAAAAATTAACAATTCGAGCTGAAGACATT
GTCCTGGGGGATGTAGTAGAGGTGAAGTTTGGTGATAGGATCCCAGCGGATATTCGAATC
ATTGAAGCCCGAGGATTCAAAGTAGATAACTCATCACTCACAGGTGAATCTGAGCCTCAG
AGTCGAGGAGTTGAAAATACCCATGAGAACCCACTTGAAACCAAAAACCTTGCTTTCTTC
TCAACCAATGCTGTGGAAGGCACTGCTAAAGGAGTGGTCATAAGCTGTGGTGATAACACT
GTCATGGGAAGGATTGCAGGTCTCGCCTCTGGTTTGGACACAGGTGAAACACCAATCGCC
AAAGAGATCCACCACTTCATCCACATAATCACCGGTGTTGCCATCTTTCTTGGTATTACA
TTCTTTATAATTGCTTTCCTCCTGGGTTACTACTGGTTAGATGCAGTCATCTTCTTGATT
GGTATAATTGTCGCTAATGTACCTGAAGGTCTGCTAGCCACCGTCACTGTGTGCCTGACT
CTCACAGCCAAAAGAATGGCCGCCAAGAACTGTCTTGTGAAGAATCTGGAAGCTGTGGAG
ACTCTGGGCTCCACATCCACCATATGCTCAGACAAAACTGGAACCTTGACTCAGAACAGA
ATGACTGTAGCTCACATGTGGTTTGATAATCAAATCATTGAAGCAGACACAACTGAAGAT
CAATCTGGTGTTCAATATGATCGTACTAGCCCAGGATTCAAAGCCTTGGCTAGAATAGCA
ACATTATGTAACCGAGCAGAATTTAAGGGTGGACAAGAAGGTGTTCCTATTTTAAAGAAG
GAAGTTAATGGAGATGCATCTGAAGCAGCTCTGTTGAAGTGCATGGAACTGGCTCTAGGA
GATGTCTTATCCATTAGAAGGAGGAATAGAAAAGTTTGCGAAATTCCATTCAACTCTACT
AATAAATATCAGGTTTCAATCCACGAAACTGAAGATCCTAATGACCCAAGGCATCTTATG
GTAATGAAGGGTGCACCAGAAAGAATTCTGGATCGCTGCTCAACAATATTTATTGGTGGC
AAGGAAAAACTACTTGATGAGGAGATGAAAGAAGCTTTCAACAATGCTTATCTCGAGCTT
GGTGGGCTCGGTGAAAGAGTTTTAGGATTTTGCGATCTCATGCTTCCCTCAGACAAGTTC
CCTCTAGGTTTCAAATTCGACTGTGATGACCCCAACTTCCCTCTCAGTGGATTGAGATTT
GTAGGCCTGATGTCAATGATTGACCCACCAAGAGCTGCTGTGCCTGATGCTGTTGCCAAG
TGTCGGTCAGCAGGAATAAAAGTCATCATGGTGACAGGCGACCATCCTATTACTGCTAAA
GCAATTGCCAAATCTGTCGGAATTATTTCTGAAGGTAACGAAACTGTTGAAGACATTGCA
CAGAGATTGAACATACCAGTATCTGAGGTTAATCCTCGAGAAGCTAAAGCAGCAGTTGTA
CACGGCACTGACCTTCGAGACACCAGCCCTGAACAACTTGATGAAATCCTCAGGTATCAC
ACAGAAATTGTGTTTGCCAGAACCTCTCCACAACAAAAACTAATTATAGTGGAGGGTTGT
CAAAGAATGGGTGCGATTGTAGCTGTAACTGGTGATGGTGTGAATGATTCTCCAGCTCTT
AAAAAAGCCGACATTGGTGTTGCTATGGGTATTTCTGGCTCTGATGTGTCTAAACAAGCA
GCAGACATGATTCTATTGGATGACAATTTTGCATCTATTGTAACTGGCGTCGAAGAAGGA
AGGCTCATTTTTGACAATTTAAAGAAATCCATTGCTTATACACTGACTTCCAATATTCCT
GAAATTTCACCTTTCCTGGCTTTCATGATTCTTGATATCCCACTACCTCTCGGGTCTGTC
ACTATTTTGTGCATTGACTTGGGAACAGATATGATGCCTGCTATATCTCTGGCATATGAA
GCCCCTGAGTCGGATATTATGAAAAGACAGCCAAGGGATCCCTACAGGGATAAGCTTGTG
AACAAAAGACTTATCTCAATGGCTTATGGACAGATTGGAATGATTCAAGCAGCTGCTGGA
TTCTTTGTGTATTTTGTAATAATGGCTGAAAATGGATTCTTACCAATGAAGTTGTTTGGC
CTCAGGAAATCATGGGATTCAAAAGCTGTAAATGATCTTTTGGATTCCTATGGTCAAGAA
TGGACTTATCAAGATAGAAAAGCGCTTGAGTATACATGTCACACAGCTTTCTTTGTTTCC
ATTGTTGTTGTGCAGTGGGCTGACTTGATCATCTGTAAAACACGACGAAATTCTATTTTC
CATCAAGGAATGAGAAATTGGCCACTAAATTTTGGCTTAGTGTTTGAAACTGCTCTGGCT
GCACTCCTTTCATACACTCCTGGAATGGATAAGGGCCTCAGAATGTACCCTTTGAAATTC
GTTTGGTGGCTACCAGCTCTTCCATTCATGATAACTATTTTCATTTATGATGAAGTGAGA
CGTTTCTACCTCCGCCGAAATCCAGGAGGTTGGTTGGAACAAGAAACATACTACTAA
>Lygaeus_kalmii_C sodium potassium ATPase, alpha 1 subunit
------------------------------------------------------------
-----------TTTAGATGATCTGAAGCAGGAATTAGATATCGACCATCATAAGATCTCT
GTAGAAGAACTTTACCAAAGATTTGGTACACATCCAGAATCGGGACTGACTCATGCAAAG
GCAAAAGAAAACCTCGAACGAGACGGACCTAATGCTCTAACTCCTCCCAAAACCACACCG
GAATGGGTTAAATTTTGTAAGCAGCTGTTCGGAGGTTTCGCCCTTCTGCTATGGGTTGGA
GCTATTTTGTGTTTCATTGCATATTCCATCCAGGCTACAACAGTTGAAGAACCA------
TCAGATGACCACTTATACCTTGGTATTGTGTTAGCCACAGTAGTCATAATTACTGGCATA
TTTTCCTACTACCAGGAGAGTAAGAGCTCAAGGATTATGGAATCATTCAAGAACATGGTG
CCCCAGTTTGCCACTGTGGTCAGACAGGGAGAGAAGCTGACTATCCGAGCAGAAGACATT
GTACTGGGGGATGTGGTTGAGGTGAAATTCGGTGACAGGATCCCAGCGGACATTCGTATC
ATCGAAGCTCGAGGGTTCAAGGTGGACAACTCTTCACTCACAGGAGAATCTGAACCCCAA
AGCCGTGGCATTGAGAATACTCACGAGAACCCTCTTGAAACGAAAAATCTTGCTTTCTTC
TCGACCAATGCTGTGGAAGGGACGGCAAAAGGTGTGGTGATAAGCTGCGGCGATAACACT
GTAATGGGAAGAATTGCCGGTCTCGCTTCAGGCCTGGACACTGGAGAAACACCGATCGCA
AAAGAAATCCACCATTTCATCCACATCATCACCGGTGTTGCTATATTCCTGGGTATCACA
TTCTTCATCATTGCTTTCCTCCTCGGCTATTACTGGTTAGACGCGGTCATCTTCTTGATT
GGTATCATTGTCGCTAACGTACCAGAAGGACTGCTTGCTACTGTAACAGTATGCCTGACC
CTTACAGCCAAGAGAATGGCTGCTAAAAACTGTCTCGTGAAGAATCTGGAAGCTGTGGAG
ACTCTGGGCTCTACGTCCACCATATGCTCAGACAAAACCGGCACCTTGACTCAGAATAGG
ATGACCGTGGCTCACATGTGGTTTGATAACCAGATTATTGAAGCAGACACCACAGAAGAT
CAATCTGGTGTTCAATATGATCGTACAAGTCCTGGATTCAAGGCGTTGGCGCGAATCGCT
ACATTGTGCAACCGAGCCGAGTTTAAAGGTGGACAAGAAGGTGTTCCTATCTTAAAGAAG
GAGGTGAATGGGGATGCGTCAGAGGCAGCTCTCTTGAAGTGCATGGAGCTTGCTTTAGGA
GATGTCTTGTCAATTAGGAGAAGGAACAGAAAAGTATGCGAAATTCCATTTAACTCCACA
AACAAATACCAGGTTTCAATTCACGAGACTGAAGATCCTAATGACCCACGGCATCTAATG
GTAATGAAGGGTGCTCCGGAAAGGATTCTGGATCGCTGCTCGACAATATTTATTGGAGGC
AAAGAGAAGCTTCTTGACGAAGAAATGAAAGAAGCTTTCAACAACGCCTATCTCGAGCTT
GGCGGACTCGGCGAAAGAGTTTTAGGATTTTGCGATCTGATGCTTCCTTCAGACAAGTTC
CCTCTGGGATTTAAATTTGACTGTGACGATCCCAACTTCCCACTCAGTGGACTGAGGTTC
GTGGGGTTAATGTCTATGATTGACCCGCCGAGAGCAGCTGTGCCGGATGCTGTTGCCAAG
TGCCGATCTGCTGGAATAAAGGTCATCATGGTGACAGGCGACCATCCCATCACCGCAAAA
GCCATTGCTAAATCTGTTGGAATTATTTCGGAAGGTAACGAAACTGTTGAAGACATTGCA
CAGAGATTGAACATACCTGTGTCTGAGGTTAATCCTCGAGAAGCAAAAGCAGCAGTGGTA
CACGGCACTGAACTTCGAGACACCAGCCCTGAACAACTTGATGAAATCCTCAGGTATCAC
ACAGAAATTGTTTTTGCCAGAACCTCCCCACAGCAGAAATTAATTATAGTGGAGGGTTGT
CAGAGAATGGGTGCAATTGTAGCTGTAACTGGTGATGGTGTGAATGACTCTCCAGCTCTT
AAAAAGGCGGACATTGGAGTTGCTATGGGCATTGCTGGTTCTGATGTGTCCAAACAAGCA
GCAGACATGATTCTATTAGATGACAACTTTGCTTCTATTGTCACTGGTGTTGAAGAAGGA
AGACTGATCTTCGATAATTTAAAGAAATCCATTGCCTATACACTGACTTCCAATATTCCT
GAAATTTCTCCTTTCCTGGCTTTTATGATTCTTGATATCCCACTTCCTCTCGGGTCTGTC
ACAATTTTGTGCATTGACTTGGGAACTGATATGATGCCTGCTATATCTCTGGCATATGAA
GCCCCTGAGTCGGATATTATGAAAAGACAGCCAAGGGATCCCTACAGGGATAAGCTTGTA
AACAAAAGGCTAATCTCTATGGCTTATGGACAGATTGGTATGATTCAAGCTGCTGCTGGA
TTCTTTGTCTATTTTGTGATCATGGCTGAAAATGGATTCTTACCAATGGAATTGTTTGGT
CTCAGAAAAGCATGGGATTCAAAAGCTGTGAATGATCTTTTGGATTCCTATGGTCAAGAA
TGGACTTATCAAGACAGGAAAGCCCTTGAGTATACCTGTCATACTGCTTTCTTTGTTTCC
ATTGTGGTTGTACAGTGGGCAGACTTGATCATTTGTAAAACGAGACGAAATTCCATTTTT
CATCAAGGAATGAGGAATTGGCCACTAAATTTTGGCTTAGTGTTTGAAACTGCTCTGGCC
GCATTCCTTTCATATACTCCTGGAATGGATAAGGGCCTCAGAATGTACCCTTTGAAATTT
GTTTGGTGGCTACCAGCTCTTCCATTCATGGTCACTATTTTCATTTATGATGAAGTAAGA
CGATTCTACCTCCGCCGAAATCCAGGAGGTTGGCTGGAACAAGAAACATACTACTAA
>Oncopeltus_fasciatus_B sodium potassium ATPase, alpha 1 subunit
------------------------------------------------------------
------------------------------------------------------------
------------------------------------------GGACTTACACATGCCAAA
GCCAAAGAGCTTCTTGAACGAGATGGGCCTAACGCTTTAACCCCTCCAAAAACCACACCG
GAATGGGTGAAGTTTTGCAAACAGTTATTTGGAGGTTTTGCTTTATTGTTGTGGGTTGGC
GCTGCATTATGCTTCATCGCTTACTTTATTACATCCAACACAGAGGAAGAATCC------
TCAGATGATCATATGTACCTAGGTCTTGTATTGGCTGGAGTTGTGATTATTACTGGTATA
TTTTCATATTATCAGGAAAACAAAAGCTCAAGAATAATGGAGTCATTCAAAAACATGGTG
CCACAGTTTGCTATTGCTGTTCGACAAGGTGAAAAAGTCACTATTCGTGCAGAGGAAATA
GTTTTAGGAGATGTTGTGGAAGTTAAGTTCGGTGATCGAATTCCAGCTGACATTCGTATT
ATTGAAGCTCGAGGATTCAAAGTAGATAACTCATCACTCACCGGAGAATCTGAACCTCAA
AGTCGAGGCATTGAAATGACAAATGACAATCCTTTGGAAACTAAAAATCTTGCTTTTTTC
TCAACAAATGCTGTAGAAGGTACTGCTAAGGGTGTAGTCATTAGTTGTGGTGATCGCACT
GTTATGGGTCGGATTGCTGGGCTTGCTTCTGGTTTAGATACAGGAGAAACGCCTATTGCA
AAAGAAATTCATCATTTTATTCATATCATTACTGGTGTTGCTGTTTTCCTGGGTATTTCA
TTTTTCTCCATAGCTTTTGCCTTAGGCTACTTCTGGTTGGATGCTGTTGTCTTCTTGATT
GGCATCATTGTTGCTAATGTACCTGAAGGTTTGCTAGCAACTGTCACTGTGTGCCTGACT
CTCACAGCCAAAAGGATGGCTGCCAAGAACTGTCTTGTGAAGAATTTGGAAGCTGTGGAG
ACTCTGGGCTCCACATCCACCATATGTTCAGACAAAACTGGAACCTTGACTCAGAACAGG
ATGACTGTAGCTCACATGTGGTTTGATAATCAAATTATTGAAGCGGACACAACTGAAGAT
CAGTCTGGCGTACAGTATGATAGGACTAGCCCAGGATTTAAAGCTCTATCCCGAATTGCA
ACCCTATGCAACAGAGCTGAATTTAAACCAGGACAAGATGGTATACCTATATTAAAGAGG
GAAGTAAATGGAGATGCTTCTGAAGCTGCTTTATTAAAATGTATGGAACTTGCTCTGGGT
GATATTGTTTCTATTCGAAATCGCAACAAAAAAGTGTGTGAAATTCCATTCAATTCAACT
AATAAATACCAGGTTTCAATACATGAAACAGAAGATCCCAATGATTCGCGATACCTAATG
GTAATGAAAGGAGCCCCTGAAAGAATTTTGGATCGCTGTTCAACAATATTTATTGGTGGC
AAGGAAAAACTACTTGATGAGGAGATGAAAGAAGCTTTTAATAATGCATATCTTGAGCTT
GGTGGACTTGGAGAGAGAGTACTAGGGTTCTGTGATCTACTGCTTCCTTCAGATAAGTTC
CCTCTGGGTTTTGACTTTGACTCTGAAGACCCCAACTTCCCTCTCACAGGCATGAGATTT
GTTGGACTTATCTCAATGATTGACCCACCGAGAGCTGCTGTCCCTGATGCTGTGGCCAAG
TGCCGATCTGCTGGTATTAAGGTTATCATGGTGACTGGTGATCATCCCATCACAGCCAAA
GCCATTGCTAAGTCTGTCGGGATCATATCAGAGGGTAATGAGACTGTTGAAGATATAGCT
CAGAGGCTAAACATCCCTATTTCTGAAGTAAATCCACGTGAAGCTAAAGCTGCAGTTGTC
CATGGCTCTGAACTGAGGGACACCTCACCTGAGCAACTTGATGAAATCCTCAGGTATCAC
ACTGAAATCGTATTTGCCAGAACTTCACCACAGCAGAAACTAATTATTGTGGAAGGTTGT
CAGAGGATGGGTGCAATAGTAGCTGTAACTGGTGATGGTGTGAATGATTCACCTGCGCTC
AAAAAAGCTGATATTGGTGTGGCTATGGGCATATCTGGTTCTGATGTGTCTAAGCAGGCT
GCTGACATGATTCTGTTAGACGACAACTTTGCTTCTATTGTAACAGGTGTTGAGGAGGGA
AGATTGATCTTTGATAACTTAAAGAAATCTATTGCATACACTCTTACCTCCAACATTCCT
GAAATATCTCCTTTCTTAGCAAATGTGGTTCTTGATATCCCTCTTCCTCTTGGGACAGTT
ACAATTTTGTGTATTGACCTGGGAACTGACATGGTGCCTGCCATTTCCTTGGCTTATGAG
GAAGCAGAGAGTGACATTATGAAAAGGCAGCCTCGTAACCCATTTACTGATAAACTTGTA
AATGAAAGGCTTATCTCTCTGGCGTATGGGCAAATAGGTATGATTCAAGCTGCTGCTGGA
TTCTTTGTATATTTTGTAATAATGGCGGAAAATGGGTTCTTACCTATGAAGTTATTTGGC
CTTAGAAAAGAATGGGATTCTAAAGCTGTCAATGACCTTCAGGATTCTTATGGTCAAGAA
TGGACATACAGAGAAAGGAAGGCATTAGAGTATACCTGTCACACTGCTTTTTTTGTCTCC
ATTGTAATTGTACAATGGGCTGATTTGATCATCAGTAAAACAAGGAGAAACTCTATTTTC
CATCAAGGAATGAGAAATTGGGCTTTGAACTTTGGTTTAGTATTTGAAACTGCTCTTGCT
GCATTTCTGTCTTATTGCCCTGGGATGGACAAAGGTCTCAGAATGTACCCACTCAAGTTT
GTTTGGTGGCTTCCAGCTCTTCCATTTATGGTAGTGATCTTTATTTATGATGAAGTGAGG
AGATTCTACCTTCGCAGAAATCCTGGTGGTTGGCTTGAACGGGAAACATATTACTGA
>Lygaeus_kalmii_B sodium potassium ATPase, alpha 1 subunit
------------------------------------------------------------
AAAAAAGGAGATCTAGATGACTTAAAGCAAGAATTAGATATAGACTTTCATAAAATTTCA
TTAGAGGAACTTTTTCAAAGATTTGGAACTAACCCTGAAACGGGACTTACACATGCCAAA
GCCAAAGAGCTTCTTGAAAGAGACGGCCCTAACACTTTAACACCTCCAAAAACCACACCA
GAATGGGTGAAATTTTGCAAACAATTATTTGGAGGTTTTGCCATATTGTTGTGGGTTGGC
GCTGCATTATGCTTCATTGCTTACTTTATCACATCAAACACAGAGGAAGAATCC------
TCAGATGATCATATGTACCTAGGTCTTGTATTGGCTGGAGTTGTCATTATCACTGGTATA
TTTTCATATTATCAAGAAAACAAAAGTTCAAGAATAATGGAGTCCTTCAAAAACATGGTG
CCGCAGTTTGCTGTTGCCGTTCGGCAAGGTGAAAAAGTCACTATTCGCGCAGAGGAAATA
GTTTTAGGAGACGTTGTGGAAGTTAAGTTTGGTGACCGTATTCCAGCTGACATTCGTATA
ATTGAGGCTCGAGGGTTCAAAGTAGATAACTCATCACTCACTGGAGAATCTGAACCTCAA
AGCCGAGGCATTGAAATGACACATGAGAACCCCTTGGAAACTAAAAATCTTGCTTTCTTC
TCAACAAACGCTGTGGAAGGCACTGCTAGGGGAGTTGTAATTAGTTGTGGTGATCGCACT
GTTATGGGTCGTATTGCTGGGCTTGCTTCTGGTCTAGACACTGGGGAAACACCAATTGCA
AAGGAAATTCATCATTTCATTCATATTATTACTGGTGTTGCTGTTTTCCTAGGTCTTTCA
TTTTTCTCTATAGCCTTTGCCTTGGGCTACTTCTGGTTAGATGCTGTTGTATTTTTGATT
GGTATCATTGTTGCAAATGTACCTGAAGGCCTGTTAGCAACAGTCACTGTCTGTCTGACA
CTCACAGCCAAAAGGATGGCTGCCAAGAACTGTCTTGTGAAGAATCTGGAAGCTGTAGAG
ACCTTGGGATCAACATCCACAATATGCTCAGACAAAACAGGGACACTTACACAAAATCGA
ATGACTGTTGCTCACATGTGGTTTGATAATCAGATCATTGAAGCGGACACAACTGAAGAT
CAGTCTGGTGTACAGTATGACAGGACTAGCCCAGGATTTAAAGCTCTATCTCGAATTGCA
ACTCTATGCAATAGAGCTGAATTTAAACCAGGTCAAGATGGTATCCCTATATTGAAGAGG
GAAGTAAATGGAGATGCTTCTGAAGCTGCTTTACTGAAGTGTATGGAACTTGCCCTGGGT
GATATTGTTTCTATCCGAAATCGTAATAAGAAAGTATGTGAAATCCCATTTAATTCAACT
AATAAATACCAGGTTTCAATACATGAAACAGAAGATCCCAATGATTCACGATACCTTATG
GTAATGAAAGGAGCCCCAGAACGGATTTTGGACCGTTGTTCAACAATATTTATTGGTGGC
AAGGAAAAACTACTTGATGAAGAGATGAAAGAAGCTTTTAATAATGCATATCTTGAACTT
GGAGGACTTGGAGAAAGAGTGCTGGGATTCTGTGATCTAATGCTTCCTTCAGATAAGTTC
CCTACTGGATATAAGTTTGACTGTGAAGATCCTAACTTCCCACTGACTGGTATGAGGTTT
GTTGGGCTTATCTCAATGATTGATCCACCAAGAGCTGCTGTTCCTGATGCTGTAGCCAAG
TGCCGATCTGCTGGTATAAAGGTTATTATGGTGACAGGTGATCATCCAATCACAGCCAAA
GCCATAGCCAAGTCTGTTGGGATCATATCAGAAGGTAATGAGACAGTTGAAGATATAGCT
CAGAGACTAAACATTCCTGTTTCCGAAGTAAATCCACGTGAAGCTAAAGCTGCTGTTGTT
CATGGCACTGAACTGAGAGACACCACACCTGAACAACTTGATGAAATCCTCAGGTATCAC
ACCGAAATTGTATTTGCGAGAACTTCACCTCAGCAGAAACTAATTATTGTGGAAGGTTGT
CAGAGAATGGGTGCAATCGTAGCTGTGACTGGTGATGGTGTGAATGATTCACCTGCCCTC
AAAAAAGCTGATATTGGTGTGGCTATGGGCATATCTGGCTCTGATGTATCTAAACAAGCT
GCTGACATGATTCTGTTGGATGACAACTTTGCTTCCATTGTAACAGGTGTTGAAGAGGGA
AGGTTGATCTTTGATAACTTGAAAAAATCTATTGCATACACTCTGACATCCAACATTCCT
GAAATATCTCCATTCTTAGCAAATGTAGTTCTTGATATTCCTCTTCCTCTTGGGACTGTT
ACAATTTTATGTATTGACCTGGGAACTGATATGGTACCAGCCATTTCCTTGGCTTATGAA
GAAGCAGAGAGTGACATTATGAAAAGGCAGCCTCGTAACCCATTCACTGATAAACTTGTA
AATGAAAGGCTTATCTCTCTGGCATATGGGCAAATTGGTATGATTCAAGCTGCTGCTGGT
TTTTTTGTATACTTTGTAATAATGGCAGAAAATGGGTTCTTACCTATGCAGCTGTTTGGC
CTAAGAAAAGAATGGGATTCTAAGGCTGTTAATGACCTTCAAGATTCTTATGGTCAAGAA
TGGACTTATAGAGAAAGGAAGGCATTAGAGTACACCTGTCATACCGCATTTTTTGTCTCT
ATTGTAATAGTACAATGGGCTGATTTGATTATCAGTAAAACAAGGAGGAACTCAATTTTC
CATCAAGGAATGAGAAATTGGGCTTTGAACTTTGGTTTAGTATTTGAGACTGCTCTTGCT
GCATTTCTATCTTATTGCCCTGGAATGGACAAAGGCCTCAGAATGTACCCACTCAAGTTT
GTTTGGTGGCTTCCAGCTCTCCCATTCATGGTAGTGATCTTTATTTATGATGAAGTGAGG
AGATTCTATCTTCGCAGAAATCCAGGTGGTTGGCTCGAAAGGGAAACATACTACTGA
>Oncopeltus_fasciatus_A sodium potassium ATPase, alpha 1 subunit
------------------------ATGTCTGCCGCTAATAAACCGCCTTTAAAGAAAAAC
AAGAAAGGAGACTTAAATGAATTAAAGCAAGAATTAGACATCGACTATCATAAAATTACT
CTAGAAGAACTTTATCGAAGATTTGAAACTAACCCTGAGACGGGACTCTCACATGACAAA
GCCAAAGAGATTCTAGCAAGAGATGGGCCTAATGCATTAACACCACCAGTCACTACTTCA
GAATGGGTGAAGTTTTGCAAGCAGTTGTTCGGAGGCTTCGCTCTTTTGCTTTGGGTCGGT
GCAATTTTGTGTTTTGTTGCTTACTTCATTACGTCAACCACTGTCGAAGAAGCA------
TCTGACAATCATATGTATCTTGGTCTTGTCCTGGCTGGAGTTGTTATAATAACTGGCGTA
TTTTCATACTACCAAGAAAACAAAAGTTCAAGAATAATGGAGTCATTTAAGAACATGGTT
CCTCAGTTTGCTTGTGTAGTTCGGCAAAGTGAAAAGATCACGATTCGTGCAGAGGCACTC
GTCTTAGGGGATGTTGTGGAGGTTAAGTTTGGTGATAGGATTCCAGCTGACATTCGCATA
ATTGAGTCTCGGGGGTTCAAAGTAGACAACTCCTCCCTGACTGGGGAATCTGAACCTCAG
AGCAGGGGTATTGAGATGACACACGACAACCCTTTGGAAACCAAAAATCTTGCATTTTTC
TCAACAAATGCTGTGGAAGGTACTGCTAAGGGCATAGTCATTAGTTGTGGTGATCATACT
GTCATGGGTAGAATTGCTGGACTTGCTTCTGGTCTAGATACTGGAAGTACACCCATTGCC
AGAGAAATTGAACATTTTATTCATATCATCACTGGTGTTGCCATTTTTCTGGGTGTTTCA
TTTTTCATCATTGCTTTTGCCATGGGTTACTTCTGGTTGGATGCTGTTGTATTCTTGATT
GGTATCATTGTTGCAAATGTGCCAGAAGGATTGTTAGCAACTGTCACTGTGTGTCTAACC
CTTACAGCCAAAAGGATGGCTGCCAAAAATTGTCTTGTGAAGAACCTAGAGGCTGTTGAG
ACCTTAGGATCAACTTCTACTATTTGTTCAGACAAAACAGGCACACTTACTCAGAACAGA
ATGACTGTTGCTCATATGTGGTTTGATAATCAGATCATTGAAGCAGACACAACTGAAGAT
CAATCTGGTGTACAGTACGACAAGACTAGTCCAGGATTTAAAGCTCTTTCTCGAATTGCA
ACGCTTTGCAACCGAGCTGAATTTAAACCGGGTCAAGAAGGTGTACCTATATTGAGGAAG
GAAGTAAATGGAGATGCTTCTGAGTCTGCTTTGGTGAAATGCATGGAACTTGCATTGGGT
GATATTATGTCAATTCGAAAGCGTAACAAAAAAGTATGTGAAATTCCATTCAACTCAACT
AATAAATACCAGGTATCAATTCACGAAACAGAAGATCCTAATGATTCACGATATCTTATG
GTTATGAAAGGTGCTCCCGAAAGGATTTTGGAACGCTGTTCAACTATATTTATTGGGGGG
GAGGAAAAATTGCTTGATGAAGAGTTAAGGGATGCTTTTAATGACGCATATCTCGAACTT
GGTGGTCTTGGGGAAAGAGTGTTAGGATTCTGTGACTTTATGCTTCCTCCAGATAAATTT
CCAGTAGGGTTCAATTTTAACTCTGAAGAGCCTAATTTCCCTCTTACTGGTATGAGGTTT
GTTGGACTTATCTCTATGATTGATCCACCTAGAGCTGCTGTTCCTGATGCTGTAGCCAAA
TGCCGGTCTGCTGGCATAAAAGTTATAATGGTGACTGGTGATCATCCCATCACTGCCAAA
GCCATTGCCAAGTCTGTTGGTATTATATCAGAGGGTAATGAAACAGTAGAAGACATAGCT
CATAGGTTAAATATCCCTATCTCTGAGGTAAATCCACGTAATGCGAAAGCTGCTGTTGTC
CATGGAACTGAACTGAAGGATATAACACCAGAACAGCTTGATGAAATTCTCAGGTATCAT
ACAGAAATTGTGTTTGCGAGAACCTCACCCCAACAAAAACTTATTATTGTGGAAGGTTGC
CAGAGAATGGGTGCTATTGTAGCTGTGACTGGTGATGGTGTTAACGACTCACCAGCTCTC
AAGAAAGCTGATATTGGTATTGCAATGGGAATATCTGGCTCTGATGTTTCTAAACAGGCT
GCTGACATGATTTTATTGGACGATAATTTTGCTTCCATTGTAACTGGTGTTGAGGAAGGA
AGGCTGATCTTTGACAACTTAAAAAAATCCATTGCGTACACTTTGTCATCCAACATTCCT
GAAATATCCCCCTTTTTGGCTAATGTAGTCCTTAATATTCCTCTACCTCTTGGAGCAGTC
ACAATTCTATGCATTGATTTGGGAACTGACATGGTCCCTGCCATTTCTTTGGCTTATGAA
GAAGCAGAAAGTGACATTATGAAAAGGCAGCCTCGTAATCCTTTTTCGGATAAGCTTGTG
AATGAAAGGCTTATCTCTCTGAGTTATGGTCAAATTGGTGTGATTCAAGCTGCTGGTGGT
TTCTTTGTATACTTTGTAATAATGGCAGAAAATGGATTCTTGCCTGAGATATTATTCGGC
CTTAGGAAAGAGTGGGACTCAAAAGCTGTCAATGACCTTCAGGATTCCTATGGTCAAGAA
TGGACTTATAAGGAAAGGAAAGCATTAGAGTTTACATGCCACACAGCTTTTTTCATCACT
ATTGTTATTGTACAATGGGCTGATTTGATCATCAGTAAAACTAGAAGAAACTCTATTATC
CACCAGGGAATGAGAAATTGGGCTTTAAACTTTGGTTTAGTGTTTGAAACTGTTCTCGCT
GCATTTTTGTCATACTGCCCTGGAATGGACAAAGGTCTACAAATGTATCCACTAAAGTTT
GTGTGGTGGCTTCCAGGCCTTCCATTTATGATTGTAATCTTCATTTACGATGAAGTGAGG
AAATACTATCTGCGTCGATATCCTGGTGGTTGGATAGAAAGGGAAACATATTACTAG
>Lygaeus_kalmii_A sodium potassium ATPase, alpha 1 subunit
------------------------------------------------------------
AAGAAAGGTGACCTAAATGAATTAAAGCAAGAACTGGACATTGACTTTCACAAAATTTCA
TTAGAAGAACTTTATAGAAGATTTGAAACTAACCCTGAAACGGGTCTCTCACATGAAAAA
GCCAAAGAAATTCTAGCAAGAGATGGACCCAACGCTCTTACACCCCCTAAAACCACACCA
GAATGGATAAAATTTTGTAAGCAACTGTTCGGTGGTTTCGCTCTTCTGCTGTGGGTTGGT
GCAATATTGTGTTTTGTTGCTTACTTCATAACATCAACCACTGTAGAAGAAGCT------
TCAGATAATCATATGTACCTTGGTCTTGTATTGGCTGGAGTAGTAATAATCACAGGTGTA
TTTTCATATTATCAGGAAAACAAAAGTTCAAGAATAATGGAGTCATTTAAGAACATGGTT
CCACAGTTTGCTTGTGTAATTCGACAAAGTGAAAAGATCACTATTCGTGCAGAGGCAATT
GTTTTAGGAGATGTTGTGGAAGTTAAGTTTGGCGACAGAATTCCAGCTGATATTCGCATA
ATTGAGTCTCGAGGGTTTAAAGTAGATAACTCATCACTCACTGGAGAGTCTGAACCTCAG
AGCCGAGGCATTGAAATGACAAACGACAACCCCTTGGAAACTAAAAATCTTGCTTTCTTC
TCAACAAATGCTGTGGAAGGTACTGCTAAAGGAATAGTTATCAGTTGTGGTGATCACACT
GTCATGGGTAGGATTGCTGGACTTGCTTCAGGACTAGATACTGGAAGTACACCTATTGCC
AAAGAAATTGAACATTTTATACACATTATCACTGGTGTTGCAATTTTTCTGGGAGTTTCA
TTTTTCATTATAGCCTTTGCCATGGGCTACTTCTGGTTGGATGCTGTTGTCTTCTTGATT
GGTATTATTGTTGCAAATGTGCCTGAAGGATTGTTAGCAACTGTCACTGTGTGTCTAACC
CTCACAGCCAAAAGAATGGCAGCCAAAAACTGCCTGGTGAAGAATTTGGAAGCTGTGGAG
ACTTTAGGTTCAACATCTACTATTTGTTCAGACAAAACAGGGACACTTACTCAGAACAGG
ATGACTGTTGCTCACATGTGGTTTGATAATCAGATCATTGAAGCAGACACAACTGAAGAT
CAGTCTGGTGTACAGTATGACAAGACCAGTCCAGGTTTTAAAGCTCTTTCTCGAATTGCA
ACACTGTGCAACAGAGCTGAATTTAAGCCAGGTCAAGATGGTATACCTATATTGAGGAAG
GAAGTAAATGGAGATGCTTCTGAAGCTGCTTTAGTGAAATGTATGGAGCTCGCATTGGGT
GATATTATGTCTATTAGAAAGCGTAACAAAAAAGTATGTGAAATTCCATTCAACTCAACT
AATAAATACCAGGTATCAATTCATGAGACAGAAGATCCCAATGACTCCCGTTATCTTATG
GTAATGAAAGGTGCTCCTGAAAGGATTTTGGAACGCTGTTCAACTATATTTATTGGTGGT
GAAGAAAAATTGCTCAATGAAGAGTTAAAAGAAGCATTTAATGATGCATATCTTGAACTT
GGTGGCCTTGGGGAGAGAGTATTGGGATTCTGTGATTTTATGCTTCCTCCTGACAAGTTT
CCTGTAGGGTTCAATTTTAACTCTGAAGAACCTAACTTCCCACTCACTGGTATGAGATTT
GTTGGTCTTATCTCTATGATTGATCCACCGAGAGCTGCTGTCCCTGATGCTGTGGCCAAG
TGTCGGTCTGCTGGCATAAAAGTTATAATGGTGACCGGTGATCATCCCATTACTGCCAAA
GCCATTGCCAAATCTGTTGGGATTATATCAGAAGGTAATGAAACAGTTGAAGACATAGCT
CACAGGTTAAACATCCCCATCTCCGAGGTGAATCCACGAGATGCGAAAGCTGCAGTTGTC
CATGGTACTGAACTGAGAGACATTACACCTGAACAGCTAGATGAAATTCTCAGGTATCAT
ACAGAAATTGTGTTTGCGAGAACCTCACCTCAACAAAAACTGATTATTGTGGAAGGTTGC
CAGAGAATGGGTGCAATTGTAGCTGTGACTGGTGATGGTGTTAATGACTCACCGGCTCTC
AAGAAAGCTGATATTGGTATTGCAATGGGAATATCTGGGTCTGATGTATCCAAACAGGCT
GCTGACATGATTTTGTTAGACGACAATTTTGCTTCCATTGTGACTGGTGTAGAGGAAGGA
AGGCTGATTTTTGACAACTTGAAGAAATCCATTGCATACACTTTGTCATCCAACATCCCT
GAAATATCTCCTTTTTTGGCTAATGTTGTTCTTAATATTCCTCTTCCTCTTGGAGCAGTC
ACAATTCTGTGTATTGATTTGGGAACTGACATGGTTCCTGCCATTTCTTTGGCTTATGAA
GAAGCAGAAAGTGACATTATGAAAAGACAGCCTCGAAATCCTTTCACCGATAAGCTGGTG
AATGAAAGGCTTATCTCTCTGAGTTATGGTCAAATTGGTGTGATTCAAGCTGCTGCTGGT
TTCTTTGTATATTTTGTGATAATGGCAGAAAATGGGTTCTGGCCTATGAGTTTATTTGGT
CTCAGGAAAGAATGGGACTCAAAAGCTGTCAATGACCTTCAGGACTCCTATGGACAGGAA
TGGACTTATAAGGAAAGGAAAGCATTGGAGTACACATGTCACACAGCTTTCTTTATCACT
ATTGTAATTGTACAGTGGGCTGATTTGATCATCAGTAAAACTAGAAGAAACTCCATTATC
CATCAAGGAATGAGAAATTGGGCTCTGAATTTTGGTTTAGTGTTTGAAACAGTTCTTGCT
GCATTTTTGTCATACTGCCCTGGAATGGACAAAGGACTTCAAATGTATCCATTGAAGTTT
GTATGGTGGCTTCCAGGCCTTCCATTCATGATTGTGATCTTCATTTATGATGAAGTGAGG
AAATATTATCTACGCCGAAATCCTGGTGGTTGGGTAGAAAGGGAAACATATTACTAG
>Pediculus_humanus_corporis
TTAGAGGACGATAACAAAACTGCAGACGGGAAAACAAAAACGAAAAGAAAAGTCGGTAAA
AAGGAAGGAAATTTGGATGACCTCAAACAAGAATTGGACATCGATCATCACAAGATAACC
TTAGATGAATTATACCAAAGGTTCTGCACGAATCCAAACACGGGTCTAACGTCGGCCAAA
GCCAGAGAAGTTTTAGAACGTGATGGTCCGAACGCTTTGACTCCACCAAAAACAACACCC
GAGTGGGTCAAATTTTGCAAACAACTCTTCGGAGGTTTCGCTCTTCTCTTGTGGATCGGA
GCCATTCTTTGTTTCATCGCTTATGGAATTTTGGCTTCGACGGTCGAAGAACCT------
GCCGATGATAATTTATACCTTGGAATCGTATTGGCGGCCGTCGTCATTGTCACGGGTATA
TTTTCATACTATCAAGAATCTAAATCCTCGAGGATCATGGAAAGTTTTAAAAATATGGTA
CCGCAATTTGCAACGGTCGTGAGAGATGGTCAAAAGTTAACGGTGAGAGCGGAAGAATTA
GTCGTCGGTGATGTCGTCGATGTTAAATTTGGCGACAGAATTCCCGCTGACATCCGTATA
TTCGAATCCCGAGGTTTCAAAGTCGACAATTCGTCATTGACCGGAGAATCCGAACCGCAA
TCGCGAGGAGTTGAATTCACTCATGAAAATCCACTGGAAACAAAGAATTTGGCATTTTTC
TCCACGAATGCTGTCGAAGGTACCGCCAAAGGTGTTGTAATTTCTTGCGGTGACAACACC
GTCATGGGTAGAATTGCCGGATTGGCCTCCGGTCTCGATACGGGAGAAACTCCCATCGCC
AAAGAAATCCATCACTTTATTCAACTTATCACGGGTGTCGCTGTTTTTCTCGGAGTTTCT
TTCTTCATAATCGCTTTCATACTCGGATACCATTGGTTGGACGCCGTTATTTTTCTCATC
GGTATCATTGTTGCCAACGTCCCTGAAGGTTTGCTGGCTACTGTGACTGTGTGCCTGACT
CTTACCGCCAAAAGAATGGCGAGCAAAAATTGTCTGGTTAAGAATTTGGAAGCCGTCGAA
ACGTTGGGAAGTACATCGACCATTTGCTCTGATAAAACCGGTACTCTAACTCAGAATCGT
ATGACCGTCGCTCACATGTGGTTTGACAATCAAATCATCGAAGCCGATACAACGGAAGAT
CAATCAGGTGTTCAATACGATAGAACGAGTCCAGGATTTAAAGCTCTTGCACGTATCGCC
ACCCTTTGCAACAGAGCCGAATTTAAGGGTAACCAAGACAACGTTTCCATTCTTAAAAGA
GAAGTCAACGGTGATGCTTCCGAGGCTGCTTTGTTGAAATGCATGGAACTTGCTTTTGGT
GATGTCATGACCATTCGAAAGAAGAACAAAAAAGTTTGTGAAATACCTTTTAATTCTACA
AACAAATATCAAGTATCCATTCACGAAACGGAAGATCCCAACGATAATCGATACCTGATG
GTCATGAAAGGAGCTCCTGAAAGAATATTGGATCGTTGCTCGACGATTTTCATCGGTGGA
AAAGAAAAAGTATTGGATGAAGAAATGAAAGAAGCTTTCAACAATGCTTATTTGGAACTC
GGAGGTCTCGGAGAAAGAGTTTTGGGTTTCTGCGATCTCATGCTTCCGAGTGATAAATTT
CCAATGGGCTTCCACTTCGATGCCGACGATCCTAATTTCCCATTGACCGGTTTCCGATTC
GTCGGTTTGATGAGCATGATCGATCCACCGAGAGCTGCCGTACCGGATGCCGTTGCCAAA
TGTCGTTCGGCGGGTATCAAAGTTATCATGGTCACGGGAGACCATCCCATCACTGCCAAA
GCCATTGCCAAATCGGTTGGAATCATTTCCGAGGGTAACGAAACCATTGAAGACATTGCT
CACAGATTAAATATTCCCGTGAGCGAAATCAATCCCAGAGAAGCGAAAGCCGCCGTCGTT
CACGGAGGAGAATTGAGAGATTTGACATCCGATCAATTGGATGAAATTCTCAAATACCAC
ACGGAAATCGTGTTCGCGAGAACTTCGCCCCAGCAAAAATTGATCATCGTCGAGGGTTGT
CAGAGAATGGGTGCCATCGTCGCCGTGACGGGAGACGGTGTGAACGATTCGCCGGCATTG
AAAAAAGCTGATATCGGAGTCGCCATGGGTATCGCCGGAAGTGATGTAAGTAAACAAGCA
GCCGACATGATACTTCTCGATGACAATTTTGCATCCATCGTGACGGGAGTCGAAGAAGGA
CGTTTGATATTCGATAATTTGAAAAAATCAATCGCGTACACTCTCACGAGTAACATACCC
GAAATATCACCCTTTTTGGCTTTCATACTTTTGGATATTCCACTCCCGTTGGGAACGGTA
ACCATTCTTTGCATCGATTTGGGAACGGACATGGTTCCCGCCATTTCTCTCGCTTACGAA
GAAGCCGAATCGGACATAATGAAAAGACCTCCCAGGAATCCATTCACGGACAAATTGGTC
AACGAACGTCTCATATCGATGGCCTACGGTCAAATCGGTATGATACAAGCCGCGGCGGGT
TTTTTCGTTTATTTCGTCATCATGGCGGAAAACGGTTTTCTTCCCATGCATTTATTCGGT
ATAAGAAAACAATGGGATTCGAAAGCGGTCAACGATTTGACGGATTCATACGGACAAGAG
TGGACGTACAGGGATAGAAAAGTATTGGAATACACGTGTCACACGGCTTTCTTCGTGTCC
ATCGTCGTCGTTCAATGGGCGGATTTGATCATTTGTAAAACGCGAAGGAATTCAATTTTC
CACCAGGGAATGAGAAATTGGGCTTTGAATTTCGGTTTGGTTTTCGAAACGGCTTTGGCT
TGCTTTTTGAGTTACACACCGGGAATGGACAAGGGATTGAGAATGTTTCCGCTCAAATTC
GTCTGGTGGTTCCCAGCTCTACCGTTCATGCTCACCATTTTCATATACGACGAAGCGAGA
CGATTTTATCTTAGAAGGAATCCGGGAGGTTGGCTAGAAAGAGAAACGTATTACTAA
>Neodiprion_lecontei [gene=LOC107220178] [db_xref=GeneID:107220178] [protein=sodium/potassium-transporting ATPase subunit alpha isoform X1] [protein_id=XP_015514135.1] [location=443..3571] [gbkey=CDS]
CGGGACGACAACAAAACCGCTGACGGAATGTACAAGTCGCGGCGGAAGAACCCAAAGCGG
AAGGGGGACAATTTGGATGATCTGAAACAAGAGTTGGACATTGATTTTCATAAAATCACA
CCGGAGGAATTATACCAGAGATTTAGCACGCACCCCGAAAACGGCCTCAGCCACGCGAAG
GCGAAGGAGAACCTGGAAAGAGATGGACCGAACGCATTGACGCCGCCGAAGCAGACGCCT
GAATGGGTGAAATTCTGCAAAAACTTGTTCGGCGGTTTTGCGCTGCTTTTGTGGATCGGA
GCGTTCCTCTGCTTCATCGCGTACTCGATCCAAGCGTCGACGGTGGAGGACCCG------
AACGACGACAACCTGTACCTAGGAATAGTCCTTGCGGCGGTGGTTATAGTGACCGGAATA
TTCTCGTACTACCAGGAGAGCAAGTCGAGCAAGATCATGGAGTCGTTCAAGAACATGGTG
CCCCAATTCGCGACCGTCCTTAGAGAGGGTGAGAAGCTGACGCTTCGGGCGGAGGACCTG
GTGCTCGGTGACGTGGTCGAAGTGAAGTTCGGAGACCGGATCCCGGCCGACATCCGCATC
ATAGAATCACGGGGATTCAAGGTCGACAACAGCTCCCTGACGGGTGAGTCCGAGCCCCAA
TCCCGGTCCCCGGAGTTCACGAATGAGAATCCACTCGAGACGAAGAACCTGGCATTTTTC
TCGACGAACGCCGTCGAGGGCACGGCAAAGGGAGTCGTGATCTGTTGCGGGGACCAGACG
GTGATGGGACGCATAGCTGGACTCGCGTCCGGACTCGATACCGGAGAAACGCCGATCGCC
AAGGAGATCCATCACTTTATTCATCTGATTACCGGAGTGGCCGTATTCCTGGGGGTTACC
TTCTTCGTCATCGCCTTCATCCTCGGCTATCATTGGCTGGACGCCGTCATCTTCCTGATC
GGTATCATCGTCGCTAACGTCCCCGAGGGCCTGCTGGCCACGGTTACCGTCTGCCTGACG
CTCACGGCGAAACGAATGGCCTCGAAGAACTGCCTGGTAAAGAACCTCGAGGCTGTCGAG
ACCCTGGGATCGACTTCGACCATCTGCTCGGACAAGACCGGGACCCTGACGCAGAACCGG
ATGACCGTGGCTCACATGTGGTTCGACAACCAGATCATCGAGGCCGACACGACCGAGGAC
CAGTCCGGTGTTCAGTACGACAGAACTAGCCCGGGATTCAAGGCGCTCGCCAAGATCGCG
GCGCTTTGTAATCGTGCCGAGTTCAAAGGTGGTCAGGACAACTTGTCGATACTGAAGAAG
GAGGTGAACGGCGACGCGTCCGAAGCCGCGCTTCTCAAGTGCATGGAACTCGCGCTCGGC
GATGTGATGGGCGTCAGGAAGCGCAACAAGAAGGTCTGCGAGATACCGTTCAACTCCACC
AACAAGTACCAGGTCTCCATTCACGAGTCCGACGATCCCAACGACCCCCGACATCTCCTT
GTGATGAAGGGCGCGCCAGAGAGGATCCTCGACCGATGTAGCACCATATTCATTGGCGGA
AAGGAGAAGGTACTGGACGAGGAGATGAAGGAGGCGTTCAACAACGCGTATCTCGAACTC
GGTGGACTCGGCGAGCGTGTTCTTGGTTTCTGCGACTTTGTTCTACCCTCTGACAAGTTT
CCACTTGGTTACAAATTCAACTGCGATGACCCCAACTTCCCGGTCGAGGGACTCCGCTTT
GTGGGACTCATGTCCATGATCGATCCGCCCAGGGCTGCGGTGCCGGACGCTGTTGCCAAG
TGCCGGTCAGCCGGTATCAAGGTCATCATGGTCACTGGTGACCATCCTATCACTGCCAAA
GCCATTGCCAAATCCGTTGGTATTATTTCTGAAGGAAACGAGACGGTCGAGGATATCGCG
CAGCGTTTGAACATACCGGTAGCCGAAGTTAATCCGCGGGAGGCTAAAGCGGCTGTAATC
CACGGTTCGGAACTGAGGGAATTGGACTCCGATCACCTGGACGAAATATTGCGATACCAC
ACAGAAATTGTATTCGCACGTACTTCGCCGCAACAGAAGCTGATCATCGTTGAGGGTTGT
CAGCGAATGGGAGCCATTGTGGCCGTCACAGGCGACGGTGTTAACGACTCTCCGGCGCTG
AAGAAGGCCGACATCGGAGTCGCGATGGGCATCGCGGGTTCCGACGTATCGAAGCAAGCC
GCCGACATGATTCTGCTCGACGACAACTTCGCCTCGATCGTCACGGGGGTCGAGGAGGGC
CGGCTGATTTTCGACAATTTGAAAAAATCAATCGCCTACACGCTCACCTCGAACATTCCC
GAGATCTCACCCTTCCTCGCCTTCATTCTCTGCGATATTCCGCTGCCCCTTGGAACCGTA
ACCATCCTCTGCATCGACTTGGGAACCGACATGGTACCCGCAATCTCGCTAGCCTACGAG
GAGGCTGAGAGTGATATTATGAAGCGACAACCACGAAACCCGTTCACTGACAAGCTAGTT
AACGAAAGGCTGATCTCAATGGCTTACGGACAGATCGGTATGATCCAAGCTGCCGCCGGT
TTCTTCGTCTACTTCGTAATTATGGCTGAGAACGGTTTCCTACCAACGAAACTGTTCGGT
ATCAGGAAACAGTGGGACTCTAAGGCTATCAACGATCTCACGGACAGCTACGGCCAAGAA
TGGACATTCCGAGACCGAAAGACGTTGGAATTCACGTGCCACACGGCGTTCTTCGTATCG
ATCGTGATTGTGCAGTGGGCCGATCTGATCGTCTGTAAGACACGCAGGAACTCGATAATA
CATCAGGGCATGAGAAATTGGGCCTTGAATTTCGGCCTGGTATTCGAAACAGCCCTGGCT
GCTTTCCTCAGCTACACACCGGGAATGGACAAGGGACTGCGCATGTTCCCGCTCAAATTC
GTGTGGTGGTTACCGGCGATACCGTTCATGATTTCGATTTTCGTATACGACGAGGTGAGA
CGATTCTACCTCCGCCGGAACCCTGGCGGCTGGCTCGAACAAGAAACTTATTACTAA
>Athalia_rosae [gene=LOC105693955] [db_xref=GeneID:105693955] [protein=sodium/potassium-transporting ATPase subunit alpha isoform X1] [protein_id=XP_012269651.1] [location=676..3801] [gbkey=CDS]
CGAGATGACAACAAAACCGCTGATGGAATGTACAAGTCGCGGCGGAAGAACCCAAAGCGG
AAGGGGGACAATTTGGATGATTTAAAACAAGAGTTGGACATTGATTTTCATAAAATCACC
CCCGAGGAACTCTACCAGAGATTTAGTACGCACCCCGAAAACGGCCTCAGCCATGCGAAA
GCAAAAGAAAACCTTGAGAGGGACGGACCAAATGCCTTGACGCCTCCAAAACAGACACCC
GAATGGGTGAAGTTCTGCAAAAATCTCTTCGGAGGTTTCGCGTTGCTCCTCTGGATCGGA
GCTTTCCTCTGTTTCATCGCTTATTCGATCCAAGCCTCGACCGTTGAGGATCCT------
AACGACGACAACCTCTACCTAGGTATCGTCCTCGCGGCCGTCGTAATAGTCACGGGTATA
TTCTCGTACTATCAAGAGAGCAAGTCGAGTAAGATCATGGAATCTTTCAAAAACATGGTA
CCACAATTCGCGACAGTCCTTAGGGAGGGTGAGAAAATCACCCTCAGGGCCGAGGATCTC
GTCCTCGGTGACGTTGTTGAAGTTAAATTTGGCGACAGGATTCCGGCTGACATAAGGATC
ATAGAATCACGAGGATTCAAAGTGGACAATAGCTCGCTCACCGGTGAATCCGAACCGCAA
TCAAGGTCCCCTGAATTCACGAATGAGAATCCATTGGAAACCAAGAATCTCGCATTTTTC
TCTACCAACGCCGTCGAAGGTACCGCTAAGGGTGTTGTCATATGCTGCGGTGATCAAACT
GTGATGGGAAGGATCGCCGGACTCGCATCCGGACTCGACACCGGAGAAACACCGATCGCC
AAAGAAATCCATCACTTCATTCACCTGATCACAGGAGTCGCGGTATTCCTCGGAGTGACA
TTCTTCCTAATCGCTTTCATTCTTGGATACCATTGGCTGGATGCCGTCATTTTCCTCATT
GGTATCATCGTCGCGAACGTACCGGAAGGTCTTTTAGCCACTGTTACCGTGTGCCTTACC
CTCACGGCTAAGAGAATGGCGTCGAAGAATTGTCTGGTTAAGAATCTCGAGGCCGTTGAA
ACGCTCGGATCGACATCGACTATTTGCTCCGACAAGACAGGTACTCTCACCCAGAACAGA
ATGACCGTTGCTCACATGTGGTTCGATAATCAGATTATCGAAGCCGATACAACCGAGGAT
CAATCTGGAGTTCAATACGACAGAACCAGCCCAGGATTCAAAGCATTGGCTAAAATTGCG
GCGCTCTGCAACCGTGCTGAGTTCAAAGGCGGACAAGACGGAGTACCGATATTGAAGAAG
GAGGTCAACGGCGATGCTTCCGAAGCAGCTCTGCTTAAATGCATGGAACTTGCTCTTGGT
GATATAATGGGTATCAGGAAACGGAACAAGAAGGTATGCGAGGTGCCGTTCAATTCTACG
AACAAGTATCAAGTTTCCGTACACGAATCCGATGATCCGAACGATCCCAGACATTTATTG
GTGATGAAAGGAGCACCGGAGAGAATTTTGGACAGATGTAGCACGATATTCATCGGCGGT
AAGGAGAAGGTGCTCGATGAGGAAATGAAGGAAGCTTTCAACAACGCTTACCTCGAACTT
GGAGGACTTGGAGAACGTGTACTTGGATTCTGTGATTTTGTTCTTCCGAGCGATAAGTTC
CCACTTGGATTTAAATTCAACTGCGACGATCCAAACTTCCCTGTAGAAGGACTCCGCTTT
GTGGGACTCATGTCCATGATTGATCCGCCCAGGGCTGCGGTACCGGACGCTGTTGCTAAG
TGCAGATCTGCCGGTATTAAGGTCATCATGGTTACTGGTGATCACCCTATCACTGCCAAA
GCTATTGCCAAATCTGTGGGCATCATATCCGAAGGAAATGAGACCATCGAGGATATCGCA
CAACGTCTAAATATTCCCGTCGCTGAAGTCAACCCCCGTGAAGCAAAGGCCGCTGTAATC
CACGGTACGGAATTGAGGGAGCTCGATTCCGACCAACTCGACGAAATTTTGAGGTACCAC
ACGGAGATCGTATTCGCTCGTACTTCGCCGCAGCAGAAATTGATCATTGTAGAAGGTTGT
CAGAGAATGGGTGCCATCGTTGCTGTAACCGGCGACGGTGTGAACGATTCTCCGGCGTTG
AAAAAGGCGGACATCGGTGTAGCTATGGGTATCGCTGGTTCCGACGTATCCAAACAAGCG
GCTGACATGATTTTACTCGACGACAATTTCGCCTCGATTGTAACTGGCGTTGAAGAGGGA
CGTTTGATTTTTGATAATCTCAAAAAATCAATCGCCTACACGCTGACGTCAAATATTCCA
GAAATATCACCTTTCCTCGCTTTCATTTTATGCGACATCCCACTGCCACTTGGAACCGTC
ACCATTCTCTGCATCGATCTTGGAACTGACATGGTACCTGCCATCTCGCTAGCCTACGAG
GAGGCTGAGAGTGATATTATGAAGCGACAACCACGAAACCCGTTCACTGACAAGCTAGTT
AACGAAAGGCTGATTTCAATGGCGTACGGACAAATTGGAATGATCCAAGCAGCGGCCGGT
TTCTTCGTCTACTTCGTAATAATGGCTGAAAATGGTTTTCTACCATTGAAATTATTCGGT
ATTCGAAAACAGTGGGATTCGAAAGCCATCAATGATCTTACCGACAGTTACGGACAGGAA
TGGACTTTCCGGGACCGTAAGACTCTGGAATTCACGTGCCACACGGCGTTCTTCGTGTCA
ATCGTGATTGTGCAATGGGCCGATTTGATAGTTTGTAAGACACGTCGTAATTCAATAATC
CATCAGGGTATGAGAAATTGGGCCCTAAATTTCGGTTTGGTATTCGAAACCGCACTAGCA
GCGTTCCTTAGTTACACACCAGGAATGGACAAGGGACTTCGCATGTTCCCTCTCAAATTC
GTTTGGTGGTTACCAGCAATTCCTTTCATGATTGCAATCTTCATATACGACGAAACGAGA
CGATTCTACCTCCGCCGAAACCCTGGTGGTTGGCTCGAACAAGAAACTTACTATTAA
>Monophadnus_latus sodium potassium ATPase, alpha 1 subunit
CGAGACGACAACAAAACAGCTGACGGAATGTATAAGTCGCGGCGGAAGAACCCAAAAAGG
AAGGGGGACAATTTGGACGATTTGAAACAAGAGTTGGATATCGATTTCCATAAAATCACG
CCCGAGGAACTTTACCAGAGATTCAGCACGCACCCAGAAAACGGCCTCAGCCACGCGAAA
GCAAAAGAAAATCTCGAGAGGGATGGACCGAACGCTCTAACTCCTCCAAAACAGACGCCA
GAATGGGTAAAATTCTGCAAAAATCTTTTCGGCGGTTTCGCTCTGCTCCTTTGGATCGGA
GCGTTTCTTTGCTTCATCGCTTATGCGATCACAGCTTCGACCCTTGAGGAATCA------
AACGACGATCATTTATACCTAGGAATTGTCCTCGCAACTGTGGTAATAGTTACAGGAATA
TTCTCCTACTACCAAGAAAGCAAGTCGAGCAAGATCATGGAATCATTCAAAAACATGGTT
CCTCAATTCGCCACGGTTCTCCGGGAGGGTGAAAAGCTCACTTTGAGAGCCGAAGACCTT
GTCCTTGGCGATGTTGTCGACGTGAAATTCGGGGACAGGATTCCGGCCGATATAAGGATC
ATCGAATCCCGAGGATTCAAAGTTGACAACAGCTCGTTGACCGGTGAATCCGAGCCTCAA
TCACGGTCCCCTGAATTTACGAACGAAAATCCATTGGAGACTAAAAATTTGGCATTCTTT
TCTACAAACGCTGTCGAAGGTACTGCAAAGGGTGTTGTAATTTGTTGCGGCGATCAAACT
GTAATGGGAAGAATCGCTGGTCTTGCATCGGGTCTCGACACAGGAGAGACGCCAATTGCC
AAGGAAATTCACCATTTCATTCATCTGATCACAGGAGTGGCAATCTTCCTCGGTGTTACA
TTTTTCATAATTGCATTTATCCTCGGTTACCATTGGCTCGATGCGGTCATTTTCCTCATC
GGTATCATCGTGGCTAACGTACCCGAAGGTCTTCTGGCCACTGTGACGGTATGCCTAACC
CTGACGGCCAAGAGAATGGCGTCGAAGAATTGTCTCGTTAAAAATTTAGAAGCTGTCGAA
ACTCTGGGATCAACGTCAACAATTTGTTCGGACAAAACTGGTACATTGACACAGAACCGA
ATGACCGTTGCTCACATGTGGTTTGACAACCAAATCATCGAGGCCGATACTACTGAGGAT
CAGTCTGGTGTACAATACGACAGAACCAGCCCAGGTTTCAAAGCACTTGCTAAAATCGCC
GCGCTATGTAATCGGGCCGAATTCAAAGGAGGTCAAGACGGTGTACCGATATTGAAGAAA
GAGGTTAACGGAGACGCTTCCGAAGCGGCGTTACTTAAATGCATGGAATTAGCGCTCGGC
GATATTATGGGTATTAGAAAGAGGAACAAGAAAGTTTGCGAGATTCCATTCAATTCGACA
AACAAGTATCAAGTATCGATCCACGAATCGGACGACCCCAACGATCCCAGACATTTGTTG
GTGATGAAGGGAGCACCGGAAAGAATCCTGGACAGATGTAACACAATTTTCATCGGCGGA
AAGGAAAAAGTCCTTGACGAGGAGACGAAGGAAGCTTTTAACAACGCTTATCTCGAACTA
GGTGGACTCGGTGAACGTGTACTTGGCTTCTGCGACTTTATTCTTCCATCCGACAAATTC
CCACTTGGTTATAAATTCAACTGTGATGATCCAAATTTCCCCGTTGATGGACTGAGATTC
GTCGGACTCATGTCCATGATCGATCCTCCCAGGGCTGCTGTACCCGATGCTGTTGCCAAG
TGCCGATCTGCCGGTATCAAGGTCATCATGGTCACTGGCGATCACCCCATCACTGCCAAA
GCCATTGCCAAATCCGTCGGCATCATTTCCGAAGGAAACGAGACGATCGAGGACATCGCA
CAACGTCTCAACATCCCAGTTGCTGAAGTAAATCCGCGAGAAGCAAAGGCCGCTGTAATT
CACGGTAGCGAACTGAGAGAATTGGACTCTGATCATCTTGACGAAATTCTTAGGTACCAT
ACGGAAATTGTATTCGCCCGTACCTCGCCACAGCAAAAGTTGATAATTGTCGAAGGGTGT
CAACGTATGGGAGCCATCGTCGCGGTGACGGGCGACGGTGTGAACGATTCGCCGGCTTTG
AAGAAAGCGGATATCGGAGTAGCGATGGGAATCGCTGGTTCTGATGTATCCAAACAAGCT
GCGGACATGATTCTGCTCGATGATAATTTCGCCTCAATTGTTACCGGAGTAGAAGAGGGA
AGATTGATTTTCGACAATTTGAAAAAATCAATTGCCTACACACTGACATCAAACATCCCC
GAGATATCGCCATTCCTCGCATTCATGTTATGCGATATTCCACTGCCACTTGGAACCGTT
ACTATTCTCTGCATTGATTTGGGAACGGACATGGTACCTGCCATCTCGCTAGCCTACGAG
GAGGCTGAGAGTGATATTATGAAGCGACAACCACGAAACCCGTTCACTGACAAGCTAGTT
AATGAAAGATTGATCTCGATGGCTTATGGACAGATTGGAATGATACAAGCAGCGGCTGGT
TTCTTTGTCTACTTTGTTATTATGGCTGAAAATGGTTTTCTACCGACATATTTATTCGGT
ATTAGAAAACACTGGGACTCGAAAGCCATAAATGATTTGACCGATAGCTACGGCCAGGAA
TGGACATTCCGGGATCGTAAGAAATTGGAATTTACATGCCACACAGCATTCTTCGTGTCA
ATTGTAATCGTACAATGGGCAGATTTGATCGTTTGCAAGACACGTCGTAATTCTATAATA
CATCAGGGAATGAGAAATTGGGCGCTCAACTTTGGCCTCGTATTTGAAACTGCACTAGCC
GCATTCCTTAGCTATACACCTGGAATGGACAAGGGACTTCGCATGTACCCACTCAAATTC
GTTTGGTGGTTACCGGCACTTCCGTTCATGGTTGCAATATTCATATACGACGAAACGAGA
CGATTCTACCTCCGCCGAAACCCTGGTGGTTGGCTCGAACAAGAAACTTATTATTAG
>Pachyprotasis_variegata [protein=Na+/K+ ATPase alpha subunit protein] [protein_id=CEL26626.1] [location=<1..>2151] [gbkey=CDS]
------------------------------------------------------------
------------------------------------------------------------
------------------------------------------------------------
------------------------------------------------------------
------------------------TTATTCGGTGGTTTTGCGCTGCTCCTTTGGATCGGC
GCATTCCTCTGCTTCATCGCTTACTCGATCCAAGCGACGACCGTCGAGGATCCA------
AACGACGACAACTTGTACCTGGGCATAGTCCTCGCGGCCGTAGTTATAGTCACAGGAATA
TTCTCGTACTACCAGGAGAGTAAGTCGAGTAAAATAATGGAATCTTTCAAGAACATGGTA
CCGCAATTTGCCACCGTTCTCCGCGAAGGCGAGAAGCTAACCCTCAGAGCGGAGGACCTC
GTCCTCGGCGACGTGGTCGAGGTCAAATTCGGCGACAGGATCCCCGCCGATGTAAGGATC
ATAGAATCCCGAGGATTCAAGGTCGACAACAGCTCGCTGACCGGAGAATCGGAACCGCAA
TCAAGGTCCCCTGAATTCACGAACGAAAATCCATTGGAGACTAAGAATCTGGCCTTCTTT
TCGACCAACGCCGTGGAAGGGACTGCCAAGGGCGTTGTTATCTGCTGTGGCGATCAGACA
GTCATGGGAAGAATCGCCGGTCTCGCTTCAGGCCTCGACACCGGAGAGACGCCGATCGCC
AAGGAGATCCACCACTTCATCCATCTGATTACAGGCGTGGCAGTCTTCCTTGGAGTTACG
TTTTTCCTCATAGCTTTCATCCTCGGCTACCACTGGCTGGACGCGGTCATCTTCCTCATC
GGTATAATCGTCGCAAACGTGCCCGAGGGTCTGTTGGCCACTGTCACAGTGTGCCTTACC
CTGACAGCCAAGAGAATGGCGTCGAAGAATTGTCTGGTAAAGAATCTCGAGGCTGTCGAG
ACCCTGGGATCGACCTCTACCATCTGCTCAGACAAGACCGGTACCCTTACCCAGAACAGA
ATGACCGTTGCCCACATGTGGTTCGACAACCAGATAATCGAGGCCGATACGACCGAGGAT
CAGTCCGGAGTTCAGTACGACAGAACCAGCCCCGGGTTCAAGGCACTTGCCAAAATAGCC
GCGCTCTGTAACAGGGCCGAGTTCAAGGGCGGCCAAGACGGAGTACCGATCCTGAAGAAG
GAGGTGGCCGGAGACGCGTCCGAAGCGGCGTTGCTAAAATGCATGGAACTCGCGCTCGGA
GATATAATGGGGATCAGAAAGAGGAACAAAAAGGTGTGCGAAGTTCCCTTCAACTCCACG
AACAAGTACCAAGTATCGGTCCACGAATCGGACGACCCCAACGACCCGAGACATTTATTG
GTGATGAAGGGAGCTCCCGAGAGGATATTGGACAGATGTAACACGATATTCATCGGCGGC
AAGGAGAAGGTCCTCGACGAGGAGATGAAGGAGGCTTTCAATAACGCTTATCTCGAACTT
GGAGGACTCGGAGAGCGCGTTCTCGGATTCTGCGACTTCGTTCTACCCTCCGATAAGTTC
CCACTTGGATTCAAATTCAACTGTGATGACCCGAACTTCCCTTGCGAGGGACTGAGGTTC
GTCGGACTTATGTCCATGATCGATCCTCCGAGGGCTGCTGTACCAGATGCCGTTGCTAAG
TGCAGATCGGCCGGTATCAAGGTCATCATGGTCACTGGAGATCATCCTATCACTGCCAAA
GCCATTGCCAAATCCGTCGGAATCATTTCTGAAGGAAATGAGACGATCGAAGACATCGCA
CAACGCCTCAACATACCGGTAGCCGAAGTTAATCCGCGTGAAGCAAAAGCAGCGGTAATC
CACGGCACGGAGTTGAGGGAACTGGACTCTGATCAATTGGACGAAATCCTCAGGTATCAT
ACGGAAATTGTATTCGCCCGTACTTCGCCTCAGCAAAAGCTGATCATCGTCGAAGGCTGC
CAACGTATGGGCGCTATCGTCGCAGTGACGGGTGACGGTGTAAACGATTCACCAGCCTTG
AAGAAGGCGGACATTGGTGTCGCGATGGGAATCGCTGGTTCGGACGTATCGAAACAAGCC
GCAGACATGATTCTGCTGGACGATAATTTCGCGTCAATAGTCACGGGGGTCGAGGAGGGC
CGTTTGATATTCGACAATTTGAAAAAATCCATCGCCTATACATTGACGTCAAACATACCT
GAGATATCGCCCTTCCTGGCGTTCATTCTATGCGATATACCGCTGCCACTCGGAACTGTC
ACTATTCTCTGCATCGATTTG---------------------------------------
------------------------------------------------------------
------------------------------------------------------------
------------------------------------------------------------
------------------------------------------------------------
------------------------------------------------------------
------------------------------------------------------------
------------------------------------------------------------
------------------------------------------------------------
------------------------------------------------------------
---------------------------------------------------------
>Cephus_cinctus [gene=LOC107262933] [db_xref=GeneID:107262933] [protein=sodium/potassium-transporting ATPase subunit alpha isoform X1] [protein_id=XP_015585114.1] [location=281..3406] [gbkey=CDS]
CGTGACGACAACAAAACTGCTGACGGATTGTTCAAGTCGCGGCGGAAGAACCCAAAGCGG
AAGGGGGACAATTTGGATGACCTGAAGCAGGAGTTGGACATTGACTTCCACAAAATCTCC
CTGGAGGAGCTCTACCAGAGATTTAGCACACACCCCGAAAACGGCCTTAGCCACGCAAAA
GCAAAAGAGAATCTGGAGAGGGACGGACCCAATGCCCTGACCCCACCTAAACAGACGCCG
GAATGGGTTAAATTCTGCAAGAACCTCTTCGGCGGTTTCGCCCTGCTGCTGTGGATCGGC
GCGATCCTCTGCTTCATCGCGTACTCGATCCAAGCGTCGACGAGCGAGGATCCA------
AACGACGACAACCTCTACCTGGGAATCGTGTTGGCCGCGGTGGTCATAGTGACAGGCATA
TTCTCCTATTATCAAGAAAGCAAGTCCAGTAAGATCATGGAGTCGTTCAAGAACATGGTA
CCGCAATTCGCGACTGTGCTGAGAGAAGGAGAGAAGCTGACCTTGCGCGCGGAGGACCTG
GTGCTCGGCGACGTGGTGGAAGTGAAATTCGGCGATCGTATACCAGCCGACATAAGGATC
ATCGAGTCACGTGGCTTCAAGGTGGACAACAGCTCCCTCACGGGCGAATCCGAACCCCAG
TCCAGGTCGCCGGAGTTCACGAACGAGAATCCTCTGGAGACGAAGAACCTCGCTTTCTTC
TCTACGAACGCGGTCGAAGGCACGGCTAAAGGTGTGGTGATCTGCTGTGGTGATCAGACA
GTAATGGGAAGGATTGCTGGCTTAGCATCTGGCCTTGACACTGGAGAGACTCCGATCGCC
AAGGAGATTCATCACTTCATCCATTTGATCACGGGAGTTGCCGTATTCCTGGGAGTGACC
TTCTTCCTTATTGCCTTCATCCTTGGTTACCATTGGCTCGATGCCGTTATCTTCCTTATT
GGTATCATCGTTGCGAACGTGCCCGAAGGTTTGCTTGCTACCGTCACGGTGTGCCTGACG
CTGACCGCCAAGAGGATGGCCTCCAAGAACTGCTTGGTCAAGAATCTGGAAGCTGTCGAG
ACCCTCGGCTCCACCTCGACCATCTGCTCGGACAAGACTGGCACCCTCACACAGAACAGA
ATGACCGTCGCCCACATGTGGTTCGATAATCAGATAATCGAAGCTGACACTACCGAAGAT
CAATCTGGTGTTCAGTACGACAGGACGAGCCCGGGATTCAAGGCCCTGGCGAAGATCGCA
ACCCTTTGCAACAGGGCAGAGTTCAAGTCAGGTCAGGACGGTGAGCCCATCCTGAAGAGG
GAGGTTAACGGTGACGCTTCTGAAGCTGCTCTACTCAAGTGTATGGAACTTGCCCTCGGC
GACGTCATGGGAATTCGTAAGCGCAACAAGAAAGTCTGCGAGGTCCCCTTCAACTCGACG
AACAAGTACCAGGTGTCGATACACGAAACCGATGATCCTAATGATCCACGTTATCTTCTC
GTGATGAAGGGTGCACCAGAGAGAATCCTTGACCGGTGCTCCACCATCTTCATCGGCGGC
AAGGAGAAGGTCCTCGACGAAGAGATGAAGGAGGCCTTCAACAATGCCTACCTCGAGCTC
GGAGGTCTCGGCGAGCGTGTCCTCGGCTTCTGCGACTTCATGCTCCCGTCTGACAAGTTC
CCCATTGGCTTCAAATTCAACAGCGACGATCCCAACTTCCCGTGCGAGGGACTCCGCTTT
GTGGGACTCATGTCCATGATCGACCCGCCCAGGGCTGCGGTGCCGGACGCAGTTGCCAAG
TGTCGTTCGGCTGGTATCAAGGTCATCATGGTGACCGGTGACCATCCTATCACTGCCAAA
GCCATTGCCAAATCCGTTGGCATTATCTCTGAAGGTAATGAAACTATCGAGGACATTGCT
CAGCGTCTGAACATTCCCGTGTCTGAAGTGAATCCACGCGAAGCGAAAGCTGCCGTTGTC
CATGGAACCGAACTCAGGGAACTCAATTCCGACCAACTGGACGAGATCCTCAGGTACCAC
ACCGAAATTGTGTTCGCGCGTACCTCGCCCCAGCAAAAGCTCATCATCGTAGAAGGCTGC
CAGCGAATGGGCGCCATTGTTGCCGTAACAGGTGACGGTGTCAACGACTCGCCCGCTTTG
AAGAAGGCCGACATTGGCGTTGCCATGGGTATCGCCGGGTCCGACGTATCCAAACAGGCA
GCCGACATGATTCTTCTCGATGATAATTTCGCCTCCATTGTCACCGGCGTCGAAGAGGGC
CGTTTGATCTTCGACAACCTCAAGAAGTCTATCGCCTACACCCTGACCTCCAACATCCCT
GAAATCTCGCCTTTCCTGGCGTTCATCTTGTGCGACATCCCTCTGCCACTCGGAACCGTC
ACCATTCTTTGCATCGACTTGGGAACCGACATGGTACCCGCCATCTCACTAGCCTACGAG
GAGGCAGAGAGTGATATTATGAAGCGACAGCCTCGAAACCCGTTCACTGACAAGCTAGTT
AACGAAAGGCTGATTTCGATGGCGTATGGACAAATTGGCATGATCCAAGCAGCGGCTGGC
TTCTTCGTCTACTTCGTGATAATGGCTGAAAATGGTTTCCTTCCGACGACACTCTTCGGC
ATCCGGAAAATGTGGGACTCCAAGGCCGTCAATGATCTTAAAGATAGCTACGGCCAAGAA
TGGACCTACAGAGATCGCAAGACGCTCGAGTTCACCTGCCACACAGCATTCTTCGTGTCC
ATCGTCATCGTCCAGTGGGCCGATTTGATCGTCTGCAAGACACGTCGTAATTCCATCATC
CATCAGGGAATGAGAAATTGGGCTCTCAATTTCGGGCTGATATTCGAAACAGCCTTAGCC
GCGTTCCTGAGCTACACACCCGGCATGGACAAAGGTCTCCGCATGTTCCCCCTGAAATTC
GTCTGGTGGTTGCCAGCCCTGCCATTCATGCTCGCCATCTTCATCTACGACGAGACGAGA
CGATTCTACCTGCGCCGAAATCCCGGCGGCTGGTTGGAGCAAGAAACTTACTACTAA
>Diachasma_alloeum [gene=LOC107043645] [db_xref=GeneID:107043645] [protein=sodium/potassium-transporting ATPase subunit alpha isoform X1] [protein_id=XP_015120700.1] [location=261..3386] [gbkey=CDS]
CGCGATGACAACAAAACAGCTGATGGAATGGTCAAGTCGCGGCGAAAGAACCCAAAGAGG
AAAGGAGACAACTTGGATGACTTGAAACAGGAGTTGGATATTGATTTTCATAAAATCTCA
CCTGAAGAACTCTATCAGAGATTTCAAACTCATCCAGAGAACGGCCTTAGCCATGCGAAA
GCGAAAGAGAATTTGGAGCGCGATGGTCCAAATGCACTAACACCACCGAAAACCACCCCA
GAATGGGTTAAATTCTGCAAAAATTTATTCGGTGGTTTTGCCCTATTACTTTGGATCGGT
GCTATTCTATGTTTCATTGCGTACTCGATTCAAGCATCAACGAGCGAGGATCCC------
AATGATGACAATCTATATCTTGGCATTGTACTTGCCGTAGTTGTGATAGTAACGGGTATA
TTCTCGTACTATCAGGAGAGCAAATCGAGTAAAATAATGGAGTCATTCAAGAACATGGTG
CCTCAATTTGCAACTGTTCTGAGAGAGGGTGAAAAATTGACCCTCAAAGCTGAGGACCTT
GTCCTCGGTGATGTTGTTGAGGTGAAATTTGGCGATCGTATACCAGCTGACATTAGAATC
ATAGAGTCACGGGGTTTTAAAGTTGACAACAGCTCGTTGACTGGTGAATCAGAGCCACAA
TCAAGATCACCAGAATTCACCAATGATAATCCACTCGAAACAAAAAATCTCGCGTTCTTC
TCTACTAATGCTGTTGAGGGTACAGCCAAGGGTGTTGTCATATGCTGCGGTGATCAGACT
GTAATGGGAAGAATCGCTGGTCTAGCGTCTGGTCTTGACACTGGTGAAACACCAATCGCC
AAGGAAATTCATCATTTCATTCACTTAATCACTGGTGTCGCTGTTTTTCTCGGTGTTACA
TTCTTTCTTATCGCTTTTATCCTCGGTTATCACTGGTTGGACGCTGTTATCTTCCTCATC
GGTATCATTGTCGCCAATGTACCAGAGGGTCTTCTTGCAACGGTGACAGTCTGCTTGACC
CTAACAGCTAAGAGAATGGCATCGAAAAATTGTCTCGTCAAGAATCTCGAAGCTGTGGAG
ACACTTGGCTCGACGTCGACAATATGCTCTGACAAAACTGGTACACTGACTCAAAATCGT
ATGACTGTTGCGCACATGTGGTTCGACAATCAGATCATCGAGGCCGACACGACTGAGGAT
CAGTCTGGTGTACAGTACGATCGTACGAGTCCTGGATTCAAGGCACTTGCTAAGATCGCA
ACCCTCTGCAATCGCGCGGAATTCAAGCCTGGTCAGGAGGGTCAGCCCATACTGAAGCGT
GAGGTCAATGGTGATGCCTCAGAAGCTGCACTCCTCAAGTGCATGGAGCTTGCACTTGGC
GATGTCATGGGCATCAGAAAGAGAAACAAAAAGGTCTGCGAGGTGCCATTCAACTCGACC
AACAAGTATCAGGTGTCGGTTCACGAGTCAGATGATCCCAATGATCCCCGTCATCTACTT
GTTATGAAGGGTGCACCGGAGAGAATTCTCGACAGATGTTCAACAATCTTCATTGGTGGA
AAGGAAAAAGTCCTCGACGAAGAGATGAAAGAGGCATTCAACAATGCTTATCTCGAGCTC
GGTGGTCTTGGTGAGCGTGTACTTGGTTTTTGCGATTACATTCTACCAACTGACAAGTAT
CCAGTGGGTTTTAAATTCAACAGCGACGATCCAAATTTTCCAACTGAGGGTCTTAGATTT
GTTGGTCTCATGTCCATGATTGATCCACCACGTGCTGCTGTACCAGATGCCGTTGCCAAG
TGTCGTTCAGCCGGTATCAAAGTTATCATGGTAACCGGTGATCATCCAATCACTGCCAAA
GCCATTGCCAAATCAGTTGGTATTATATCAGAGGGTAATGAAACTATTGAGGATATTGCA
CAGAGATTGAATATACCAGTGTCAGAGGTCAATCCTAGGGAGGCTAAAGCTGCTGTTGTT
CATGGTACTGATCTTAGGGATACTAGTAGTAGTCAACTTGATGATATCCTGAGGTATCAT
ACCGAAATTGTGTTCGCTCGTACGTCACCACAGCAGAAACTCATTATTGTGGAGGGATGT
CAGAGGATGGGAGCCATTGTTGCTGTAACTGGCGACGGTGTAAACGATTCACCAGCCCTG
AAGAAAGCTGACATCGGCGTTGCCATGGGTATCGCTGGCTCAGACGTCTCAAAACAGGCA
GCCGACATGATCCTCCTCGATGATAATTTCGCGTCAATCGTCACTGGTGTCGAAGAGGGA
CGACTTATTTTCGATAATCTGAAGAAATCCATAGCCTACACCCTCACCTCAAACATCCCT
GAGATCTCGCCCTTCCTGGCATTCATTCTGTGTGACATTCCGTTACCACTGGGTACCGTC
ACCATTTTGTGCATCGATTTGGGAACTGACATGGTACCCGCCATCTCGCTAGCCTATGAG
GAGGCTGAGAGTGATATTATGAAGCGACAACCACGAAACCCCTTCAGTGACAAGCTTGTT
AATGAAAGGCTCATCTCCATGGCGTACGGACAGATTGGTATGATTCAGGCTGCCGCAGGT
TTCTTCGTGTACTTCGTTATCATGGCTGAGAATGGATTCCTACCCACGTATCTTTTCGGC
ATCCGAAAGCACTGGGACTCCAAAGCTATCAATGATCTTACTGACAGTTATGGTCAGGAG
TGGACGTACAGAGATCGCAAATCTCTCGAGTTCACCTGTCACACCGCCTTCTTCGTGTCT
ATTGTCATTGTACAATGGGCTGATCTAATCGTCTGTAAGACACGTAGAAATTCAATCGTT
CACCAGGGAATGAGGAACTGGGCGCTCAACTTCGGTATTGTCTTCGAAACAGCCCTCGCT
GCTTTCCTCAGTTACACGCCTGGTATGGACAAGGGGCTTCGCATGTTTCCACTCAAATTC
GTCTGGTGGCTTCCAGCCCTCCCCTTCATGCTCGCCATCTTCATCTACGACGAGACGAGA
CGATTCTACCTGCGCAGAAATCCCGGTGGCTGGCTCGAGCAAGAAACTTACTACTAA
>Microplitis_demolitor [gene=LOC103572337] [db_xref=GeneID:103572337] [protein=sodium/potassium-transporting ATPase subunit alpha isoform X1] [protein_id=XP_008549107.1] [location=598..3720] [gbkey=CDS]
CGCGACGACAACAAAACTGCTGATGGAATGTATAAGTCGCGGCGAAAGGCCCCTAAGAAG
AAGGGAGAT---TTAGATGACTTGAAACAGGAGTTGGATATCGACTTTCATAAAATTAGT
ATTGAAGAACTTTACCAGAGGTTTCAGACCCATCCAGAAAATGGGCTGAGCCATGCGAAA
GCAAAAGAAAATCTGTTGAGAGACGGTCCCAATTCATTGACGCCACCGCGAACAACTCCG
GAATGGGTTAAGTTTTGTAAAAATCTGTTCGGAGGTTTCGCCCTGCTGCTGTGGATCGGT
GCATTCCTCTGTTTCGTCGCGTATGGTATCCAAGCGTCGACGAGCGAGGACCCC------
AATGACGACAATCTTTACCTTGGTATTGTACTCGCTGCTGTTGTAATAGTGACGGGTATA
TTCTCATACTACCAGGAAAGTAAGTCAAGTAAAATAATGGAGTCGTTCAAAAACATGGTG
CCGCAATTTGCGACAGTGCTGAGAGAAGGTGAAAAATTGACACTGAGAGCCGAAGACATT
GTGCTTGGTGATGTTGTCGAGGTTAAATTCGGTGACCGTATACCCGCTGACATCAGGATA
ATCGAGTCACGAGGCTTCAAAGTGGACAACAGTTCGCTGACTGGTGAATCTGAGCCCCAG
TCGAGGTCACCGGAGTTCACCAACGAGAATCCACTTGAAACTAAGAATCTTGCGTTCTTC
TCAACCAACGCAGTCGAAGGTACAGCGAAGGGTGTAGTGATATGCTGTGGTGACAACACC
GTGATGGGCAGGATCGCTGGTCTTGCGTCAGGATTAGACACCGGCGAGACACCAATTGCT
AAAGAAATCCACCACTTTATCCATTTGATTACCGGCGTTGCTGTATTCCTCGGTGTGACC
TTCTTCCTTATTGCCTTTATCCTTGGATACCACTGGCTTGACGCTGTTATTTTCCTTATT
GGTATTATTGTAGCAAACGTACCTGAAGGTCTACTGGCCACTGTTACTGTATGTCTTACA
CTGACTGCTAAAAGAATGGCCTCCAAAAATTGTTTAGTTAAGAATCTTGAGGCTGTAGAG
ACACTTGGATCGACGTCGACAATTTGCTCTGACAAGACCGGAACTTTGACCCAAAACCGA
ATGACTGTTGCCCACATGTGGTTCGACAACCAAATCATCGAAGCCGACACGACAGAGAAC
CAATCTGGCGTGCAGTACGATCGCACGAGTCCTGGATTTAAGGCTCTAGCCAAGATCGCC
ACTCTTTGTAATCGAGCTGAATTTAAACCCGGACAGGAGGGCGAGCCCATCCTCCAGCGC
GAAGTTAACGGTGATGCCTCTGAAGCTGCCTTGCTTAAATGTATGGAACTCGCACTCGGC
GATGTTATGGGGATTCGTAAAAGAAATAAAAAAGTATGCGAAGTACCGTTCAATTCAACA
AATAAGTATCAAGTTTCAATTCATGAATCCGATGATCCAAATGACCCGCGTTATTTACTT
GTAATGAAGGGTGCGCCTGAGCGAATTCTTGATCGTTGTTCAACTATTTTCATCGGTGGG
AAAGAAAAAGTACTCGATGAGGAAATGAAAGAGGCATTTAATAACGCGTATCTTGAACTT
GGCGGTCTTGGCGAGCGTGTTCTCGGATTCTGCGACTACGTTCTCCCGTCCGACAAATAC
CCTGTCGGCTTCAAATTTAACTCTGACGATCCCAATTTCCCAACAGAAAACCTCCGTTTC
GTAGGACTTATGTCTATGATTGATCCTCCAAGAGCTGCCGTCCCCGACGCCGTAGCCAAA
TGCCGATCCGCTGGTATCAAAGTTATCATGGTCACTGGTGACCATCCGATCACTGCCAAA
GCCATCGCTAAGTCTGTCGGTATCATTTCTGAAGGCAACGAGACTATTGAAGACATTGCT
CAGCGTTTGAACATCCCCGTGTCCGAAGTGAACCCACGTGAAGCCAAGGCTGCAGTAGTT
CACGGTGGTGAGCTCAGAGATCTTGACTCCGACCAGCTGGATGAGATTCTCAGGTATCAC
ACCGAAATTGTGTTCGCTCGTACCTCGCCCCAGCAGAAACTTATTATCGTTGAAGGATGT
CAGCGTATGGGTGCTATTGTCGCTGTAACTGGTGATGGTGTAAATGACTCGCCAGCTTTG
AAAAAAGCAGACATTGGTGTTGCTATGGGTATCGCTGGTTCCGACGTATCAAAACAAGCT
GCCGACATGATTCTGCTGGACGACAACTTCGCATCAATTGTAACTGGAGTCGAGGAGGGC
CGTTTGATTTTCGATAACTTGAAGAAATCTATCGCCTACACCTTGACATCTAACATCCCC
GAGATCTCACCTTTCCTTGCATTCATTCTCTGTGATATCCCACTTCCACTTGGAACCGTC
ACCATTCTCTGCATCGATTTAGGAACTGACATGGTACCCGCCATTTCGTTAGCCTACGAG
CAGGCAGAGAGCGATATTATGAAGCGACAACCACGAAACCCCTTCACTGACAAGCTAGTT
AATGAAAGGCTTATTTCAATGGCGTACGGACAAATTGGTATGATCCAAGCAGCTGCTGGA
TTCTTCGTGTACTTCGTGATCATGGCTGAGAATGGTTTCCTTCCAAGAGATCTCTTTGGT
ATCAGAAAAATGTGGGATTCAAAGGCCATCAATGATTTGAAAGACAGCTATGGTCAAGAA
TGGACATACAAAGATCGTAAAGCACTCGAGTTTACCTGTCACACAGCTTTCTTTGTATCA
ATTGTAATTGTGCAGTGGGCTGATTTAATTGTTTGTAAGACACGTAGAAACTCAATTGTT
CATCAAGGAATGAGAAACTGGGCCCTTAATTTCGGAATAGTCTTCGAGACAGCACTTGCT
GCTTTCCTCAGTTACACACCCGGTATGGACAAAGGTCTTCGTATGTACCCACTCAAGTTC
GTGTGGTGGTTACCAGCAATTCCGTTCATGTTGGCCATCTTCATTTACGATGAAACGAGA
CGATTCTACCTCCGCCGGAACCCAGGAGGATGGCTGGAGCAAGAAACTTACTATTAA
>Ceratosolen_solmsi sodium potassium ATPase, alpha 1 subunit
CGCGATGACAACAAAACTGCAGATGGAATGTACAAGTCCCGACGGAAGAGTCCGAAAAAA
AAGGGGGGAAACTTAGATGATCTAAAACAAGAGTTAGTCATCGATTTTCATAAGATTAGC
CCTGAGGAACTATATCAAAGATTTCAAACACATCCAGAAAATGGACTTAGCCATGCGAAG
GCAAAAGAGAACCTGGAACGCGATGGACCAAACGCTCTGACGCCACCGAAACAGACACCA
GAATGGGTTAAATTCTGCAAGAATCTCTTTGGTGGTTTTGCTCTACTATTATGGATTGGC
GCTATTCTTTGTTTTATCGCTTATTCTATCCATGCAACTACAAGTGAGGATGCA------
AATGAAGATGACTTGTACCTTGGTGTTGTATTGGCTGCCGTCGTTATCGTCACTGGCATA
TTCTCCTATTATCAAGAAAGTAAATCCAGTAAAATTATGGAGTCCTTTAAAAACATGGTG
CCACAGTTTGCAATCGTTATTAGGGAAGGTGAGAAATTCACCCTCAAAGCTGAAGATCTA
GTAATTGGGGATGTCGTTGAAGTTAAATTTGGTGACAGAATTCCGGCTGACCTTAGGATC
ATCGAGTCCCGAGGTTTCAAGGTGGACAATAGCTCATTGACAGGAGAGTCAGAACCACAA
TCGAGGTCACCTGAATTTACGAACGAAAATCCTCTCGAATCAAAGAATTTAGCGTTCTTT
TCTACGAATGCAGTCGAGGGCACAGCTAAAGGAGTTGTTATCTGCTGCGGCGATCAAACA
GCAATGGGTAGAATCGCTGGTCTTGCATCTGGTCTTCATACTGGGGAGACGCCGATTGCT
AAAGAAATTCATCACTTCATTCACTTGATTACGGGTGTTGCCGTTTTCCTTGGTGTGACC
TTCTTTGTAATTGCCTTCATTTTGGGCTACCATTGGCTCGACGCCGTTATTTTTCTTATC
GGCATCATCGTCGCTAATGTGCCTGAAGGTCTCCTTGCCACTGTCACGGTGTGCCTAACT
CTTACAGCAAAACGCATGGCGTCTAAGAATTGTCTGGTTAAGAATCTTGAAGCCGTTGAA
ACACTCGGTTCAACTTCTACTATCTGCTCTGATAAAACAGGTACATTAACACAGAACCGT
ATGACGGTAGCGCACATGTGGTTTGACAACCAGATTATCGAGGCCGACACTACCGAAGAC
CAATCGGGTGTTCAATACGACCGAACATCACCAGGCTTCAAAGCCTTGGCAAAAATTGCA
ACATTGTGTAATCGTGCTGAATTCAAAGGTGGCCAAGAAGGTTTACCGATCCTTAAACGC
GAGGTTAATGGTGACGCCTCAGAGGCTGCGCTTTTAAAGTGTATGGAACTTGCCCTGGGT
GACGTTATGGGTATTCGTAGACGCAATAAGAAAGTCTGTGAGATTCCATTTAATTCGACT
AATAAATATCAAGTTTCGATCCATGAATCTGATGATCCGCACGATCCTCGTCACCTGTTG
GTAATGAAAGGCGCCCCCGAGCGTATCCTTGAGCGTTGCTCAACCATTTTCATCGGCGGC
AAGGAAAAGGTCCTTGACGAGGAAATGAAGGAAGCTTTCAACAACGCCTACCTTGAGCTC
GGCGGTCTCGGTGAACGAGTTCTCGGCTTTTGTGATTACATGCTACCGTCCGATAAGTTT
CCCATTGGCTATAAATTTAACTGTGACGATCCAAATTTTCCGACTGACAGTTTACGATTC
GTTGGTCTTATGTCTATGATTGATCCACCTCGAGCAGCTGTACCCGATGCCGTAGCTAAG
TGTCGTTCAGCTGGTATCAAGGTTATTATGGTTACCGGCGATCATCCAATCACTGCCAAA
GCCATTGCCAAATCTGTCGGCATCATTTCCGAAGGTAATGAAACAGTCGAAGATATTGCA
CAGAGGTTAAATATTCCAGTATCTGAGGTGAACCCGCGGGAAGCAAAGGCTGCTGTCGTT
CACGGCACCGAGCTCAGGGAATTGGGTCACGATGCATTGGATGATATTCTACGGTATCAT
ACGGAAATTGTCTTCGCCCGTACTTCACCTCAGCAGAAACTTATCATTGTCGAGGGTTGC
CAAAGAATGGGTGCTATAGTTGCTGTAACCGGCGACGGTGTCAACGACTCACCAGCTCTG
AAAAAAGCAGATATTGGCGTCGCCATGGGTATCGCTGGTTCGGATGTATCTAAACAGGCC
GCCGACATGATTCTTCTGGATGACAATTTCGCTTCAATTGTCACTGGCGTCGAGGAAGGT
CGGCTTATCTTCGACAACTTAAAGAAGTCAATCGCTTACACTCTTACTTCAAACATTCCC
GAGATCTCACCCTTCTTAGCCTTCATACTTTGCGATATTCCCCTGCCTCTTGGCACCGTT
ACTATTCTTTGCATCGACTTAGGAACCGACATGGTACCAGCCATCTCATTAGCCTACGAG
GAAGCAGAAAGTGACATTATGAAGCGACGACCAAGAAACCCGTTCACCGACAAGCTAGTT
AACGAAAGACTCATCTCAATGGCATACGGGCAAATTGGCATGATCCAAGCTGCCGCTGGA
TTCTTCGTTTATTTTGTTATTATGGCTGAAAATGGTTTTCTTCCTACACATCTTTTCGGA
ATTCGAAAACAGTGGGATTCTAAAGCTATAAATGATTTAACGGATAGCTATGGTCAGGAA
TGGACTTATAGAGATCGTAAGACTTTGGAATTTACATGTCACACAGCCTTTTTTGTATCA
ATTGTAATTGTACAGTGGGCTGACTTGATTGTTTGTAAAACACGTCGTAACTCGATAATT
CACCAAGGTATGAGAAACTGGGCACTTAATTTTGGCTTGGTCTTCGAAACCGCACTTGCC
GCGTTCCTAAGTTACACTCCGGGAATGGATAAGGGTCTCAGAATGTTCCCGCTCAAATTT
GTTTGGTGGTTGCCAGCGATTCCTTTCATGCTCGCAATATTTATTTATGATGAAACGAGA
CGATTCTACCTTCGTCGATATCCAGGCGGTTGGCTTGAACAAGAAACTTATTACTAA
>Copidosoma_floridanum [gene=LOC106637585] [db_xref=GeneID:106637585] [protein=sodium/potassium-transporting ATPase subunit alpha isoform X1] [protein_id=XP_014205893.1] [location=513..3647] [gbkey=CDS]
GACGACAACAAAACGGCAGATGGAATGTACAAGTCGCGGCGGAAGGGCCCCGTAAAGAAA
AGAGGGGGAAATCTTGATGACCTCAAGCAGGAGCTGGTCATCGATTTTCACAAGATCTCC
CCGGAGGAGCTGTACCAGAGATTTCAAACACACCCCGAGAACGGCCTTAGCCATGCGAAG
GCGAAGGAGAACCTGGAGCGCGACGGCCCGAACGCCCTGACGCCGCCAAAGACGACGCCC
GAGTGGGTAAAGTTCTGTAAGAACTTGTTCGGAGGTTTCGCCTTGCTGCTGTGGATCGGG
GCGATCCTTTGTTTCATCGCTTACTCGATCCAGGCGACGACGAGCGATGAGCCG------
AACGACGACAACTTGTACCTCGGCCTCGTGTTGGCCGCCGTCGTCATCGTCACCGGCATC
TTCTCGTACTACCAGGAGAGCAAGTCCAGCAAAATCATGGAGTCGTTCAAGAACATGGTG
CCCCAGTTCGCCACCGTGATCCGCGAGGGTGAGAAGGTCACCGTCAAGGCCGAGGAGCTC
GTCCTCGGCGACGTCGTCGAGGTCAAGTTCGGCGACCGGATCCCCGCCGATCTCCGGATC
ATCGAGTCCCGGGGCTTCAAGGTGGACAACAGCTCCCTGACGGGCGAGTCCGAGCCCCAG
TCGAGGTCACCCGAGTTCACGAACGAGAATCCCCTCGAGTCGAAGAATCTAGCGTTCTTC
TCGACGAACGCCGTCGAGGGCACGGCCAAGGGCGTGGTCATCTGCTGTGGCGACCAAACG
GCCATGGGTAGGATCGCCGGACTGGCCTCGGGCCTCGACACCGGCGAGACCCCCATCGCC
AAGGAGATCCACCACTTTATCCACCTGATCACTGGCGTGGCCGTCTTCCTCGGCGTCACC
TTCTTCATCATCGCCTTCATCCTCGGCTACCACTGGCTCGACGCCGTCATCTTCCTCATC
GGCATCATTGTCGCCAACGTGCCCGAGGGCCTGCTCGCCACCGTCACCGTCTGCCTCACC
CTCACGGCCAAACGCATGGCCTCGAAGAATTGCCTGGTCAAGAACCTCGAGGCTGTCGAG
ACCCTCGGCTCGACTTCGACCATCTGCTCGGACAAAACGGGCACCCTCACCCAGAACCGG
ATGACCGTCGCGCACATGTGGTTCGACAACCAGATCATCGAGGCCGACACCACGGAGGAC
CAGTCGGGCGTCCAGTACGACCGCACCTCGCCGGGCTTCAAGGCCCTCGCCAAGATCGCG
ACCCTCTGCAACCGCGCCGAGTTCAAGGCTGGCCAGGATGGCTTGCCGATCCTCAAGCGC
GAGGTTGCCGGCGACGCCTCCGAGGCTGCTCTCCTCAAGTGCATGGAGCTCGCCCTGGGC
GACGTCATGGGTATTCGCAAGCGCAACAAGAAGGTCTGCGAGGTTCCCTTCAACTCGACC
AACAAGTACCAGGTCTCGATCCATGAATCCGATGACCCGAACGACCCGCGCCACCAGCTG
GTGATGAAGGGAGCACCCGAGCGCATCCTCGACCGTTGCTCGACCATATTCATCGGTGGC
AAGGAAAAGGTCCTGGACGAGGAGATGAAGGAGGCATTCAACAATGCTTACCTCGAGCTC
GGTGGCCTTGGTGAGCGCGTGCTCGGCTTCTGCGACTACCTTCTGCCAACCGACAAGTTC
CCGACCGGCTTCAAGTTCAACTCTGACGACCCGAACTTCCCTTGCGAAAATTTGCGCTTC
GTCGGCCTCATGTCGATGATCGATCCGCCCCGCGCGGCTGTGCCCGACGCCGTGGCCAAG
TGCCGCTCGGCTGGTATTAAGGTCATCATGGTAACCGGTGACCATCCGATCACTGCCAAA
GCCATTGCCAAATCCGTCGGCATCATCTCCGAAGGTAACGAAACCATCGAGGACATTGCC
CAGAGGCTGAACATTCCCGTGTCCGACGTCAATCCTCGGGAGGCCAAGGCCGCCGTCATT
CACGGCACCGAGCTCCGAGAACTTGACTCCGACCAGCTGGACGATATTCTCAGGTACCAC
ACCGAAATTGTGTTCGCGCGTACCTCGCCCCAGCAGAAACTCATCATCGTCGAGGGTTGC
CAGAGGCAGGGTGCCATTGTCGCCGTAACTGGCGACGGTGTCAACGATTCGCCGGCCCTG
AAGAAGGCAGACATTGGCGTCGCCATGGGTATCGCCGGCTCGGACGTATCCAAGCAGGCG
GCCGACATGATTCTCCTGGACGACAACTTCGCCTCCATCGTGACGGGCGTCGAGGAGGGC
CGCCTGATCTTCGACAACCTGAAAAAGTCCATCGCCTACACCCTCACCTCCAACATACCT
GAGATCTCGCCTTTCTTGGCCTTCATCCTCTGCGACATTCCCCTACCCCTCGGCACCGTC
ACCATTCTCTGCATCGACTTGGGAACTGACATGGTGCCGGCCATCTCGCTAGCCTACGAG
GAAGCAGAGAGCGATATTATGAAGCGTCAACCACGAAACCCCCAAACTGACAAGCTAGTT
AACGAAAGGCTCATCTCGATGGCTTACGGCCAGATCGGTATGATCCAAGCGGCTGCCGGT
TTCTTCGTCTACTTTGTCATCATGGCTGAGAATGGCTTCCTGCCGAGACACCTGTTTGGC
ATCCGAAAACAATGGGACTCCAAGGCTATCAATGACTTGACGGACAGCTACGGCCAGGAA
TGGACCTACAGGGATCGCAAGACCCTAGAGTTCACCTGCCACACGGCCTTCTTCGTGTCG
ATCGTCATCGTACAGTGGGCCGACTTGATCGTCTGCAAGACCCGACGTAACTCCATCATT
CACCAGGGCATGAGAAACTGGGCCCTCAACTTTGGCCTTGTCTTCGAGACCGCGCTCGCC
GCCTTCCTCAGCTACACGCCCGGCATGGACAAGGGCCTCAGAATGTACCCACTCAAGTTC
GTCTGGTGGTTGCCGGCCATTCCCTTCATGCTCGCCATCTTCATCTACGACGAGACGAGA
CGGTTCTACCTGCGCCGGAATCCTGGCGGCTGGCTCGAGCAGGAGACCTACTATTAA
>Polistes_canadensis [gene=LOC106787185] [db_xref=GeneID:106787185] [protein=sodium/potassium-transporting ATPase subunit alpha isoform X1] [protein_id=XP_014604816.1] [location=252..3377] [gbkey=CDS]
CGCGACGACAACAAGACTGCGGATGGAATGTACAAGTCACGGCGAAAAAATCCTAAACGG
AAGGGAGAGAATTTGGACGATTTGAAGCAAGAGTTGGATATTGACTTCCACAAAATCACA
CCAGAAGAACTTTATCAAAGATTTCAAACGCATCCCGAAAACGGCCTCAGTCACGCGAAA
GCAAAGGAGAACCTTGAGAGGGACGGACCGAACGCATTAACGCCACCTAGGCAAACCCCA
GAATGGTTAAAATTCTGCAAGAATTTGTTCGGTGGTTTCGCCTTGTTGCTGTGGATCGGT
GCGATCCTTTGTTTCATCGCGTATTCGATCCAAGCGTCGACGAGCGAGGACCCG------
AACGATGACAATCTTTACCTCGGCATTGTGTTAGCAGCTGTCGTAATAGTGACTGGTATA
TTCTCGTATTATCAGGAAAGCAAGTCGAGCAAGATTATGGAATCGTTCAAGAACATGGTC
CCACAATTCGCGACGGTTATAAGAGAAGGGGAGAAGCTGACTCTGAGAGCGGAGGACTTG
GTATTAGGCGACGTAGTAGAAGTCAAATTCGGTGATCGTATTCCAGCTGATATCAGGATT
ATCGAGTCACGAGGGTTTAAGGTTGACAACAGCTCACTCACCGGTGAATCCGAGCCCCAA
TCCAGGTCACCCGAATTTACGAACGAAAATCCATTGGAAACTAAGAATTTAGCATTCTTC
TCTACTAATGCGGTTGAGGGTACGGCAAAGGGTGTGGTTATTTGTTGCGGTGATCAAACT
GTGATGGGTAGGATCGCTGGATTGGCATCTGGTCTGGACACCGGGGAGACTCCGATCGCT
AAAGAAATTCATCACTTTATCCATCTTATCACCGGTGTCGCCGTATTCCTTGGAGTAACA
TTCTTTTTAATCGCTTTCATTCTTGGATATCATTGGTTGGACGCCGTGATTTTCCTTATT
GGTATTATTGTCGCTAACGTACCGGAAGGATTACTCGCTACCGTAACCGTCTGCCTCACC
TTGACAGCCAAAAGGATGGCCTCGAAGAACTGCCTGGTTAAGAATCTTGAAGCCGTCGAA
ACTCTTGGCTCTACTTCCACCATTTGCTCAGATAAAACTGGCACCTTAACTCAGAACAGA
ATGACCGTTGCTCACATGTGGTTCGACAATCAGATCATCGAAGCCGACACTACGGAAAAT
CAATCCGGTTTGCAATACGATCGTACGAGTCCAGGATTCAAGGCATTGTCCAAAATCGCA
ACGCTTTGCAATCGCGCCGAATTCAAACCAGGTCAAGACAACGTGCCCATCCTTCAAAGA
GAAGTCAACGGTGACGCTTCCGAGGCTGCCCTTCTCAAATGCATGGAACTTGCTCACGGT
GATGTCATGGGTATGAGGAAAAAGAACAAAAAGGTCTGTGAAGTTCCCTTCAACTCAACC
AACAAATATCAAGTCTCTGTCCACGAATCCGATGATCCTAATGATCCGAGACACTTATTA
GTTATGAAGGGTGCACCGGAAAGAATTCTTGACAGGTGCTCGACCATTTTCATTGGCGGC
AAGGAAAAAGTACTAGACGAGGAAATGAAAGAAGCATTCAACAATGCCTATCTCGAACTT
GGTGGTCTCGGTGAACGTGTACTTGGCTTTTGCGATTTCGTATTACCCTCCGACAAGTTC
CCAATTGGTTTTAAATTCAACTCCGACGATCCCAACTTCCCGGTTGAGGGACTCCGATTC
GTGGGACTCATGTCTATGATTGACCCGCCCAGGGCTGCGGTACCTGACGCGGTCGCTAAG
TGCCGATCCGCTGGTATCAAGGTCATCATGGTCACCGGTGACCATCCGATCACTGCCAAA
GCCATTGCCAAATCTGTCGGCATCATCTCTGAAGGTAACGAAACCATCGAGGACATTGCT
CAGCGGCTTAACATTCCCGTATCCGAGGTTAATCCTCGCGAAGCCAAGGCCGCAGTTATC
CACGGAACCTCACTCAGGGAATTGAATTCCGACCAACTGGACGAGATCCTCAGGTACCAC
ACCGAAATTGTGTTCGCCCGTACCTCGCCTCAGCAAAAACTTATTATCGTCGAGGGTTGT
CAACGAATGGGTGCCATTGTAGCCGTAACTGGTGATGGTGTGAACGATTCGCCCGCTTTG
AAAAAAGCAGATATCGGTGTAGCTATGGGTATAGCTGGTTCTGATGTCTCCAAACAAGCA
GCCGACATGATTCTACTTGATGACAATTTTGCCTCGATTGTTACGGGGGTTGAGGAGGGT
CGTTTGATTTTCGACAACTTAAAGAAATCTATCGCGTATACTCTGACCTCGAACATACCC
GAGATCTCTCCTTTCCTGGCTTTCATTCTCTGCGACATACCATTACCACTTGGTACCGTC
ACTATTCTCTGCATCGATTTGGGAACCGACATGGTACCCGCCATCTCACTAGCCTACGAG
GAGGCAGAGAGCGATATTATGAAGCGACAACCACGAAACCCCTTCACTGACAAGCTAGTT
AACGAAAGGCTTATCTCGATGGCGTACGGACAAATCGGTATGATCCAAGCAGCTGCTGGT
TTCTTCGTTTACTTCGTCATCATGGCTGAAAATGGTTTCCTACCGCTTTATCTATTTGGT
ATCAGAAAACAATGGGACTCGAAGGCTATCAATGATCTCAGAGACAGCTACGGCCAGGAA
TGGACCTACAGGGACAGGAAGACGTTGGAATTCACCTGCCACACGGCTTTCTTCGTATCC
ATCGTAATTGTACAATGGGCCGATCTTATAGTTTGTAAGACGCGCCGTAATTCGATCGTT
CATCAAGGAATGAGAAACTGGGCGTTGAACTTTGGTCTTATCTTTGAGACTGCACTAGCT
GCGTTCCTAAGCTACACACCTGGTATGGACAAGGGTCTTCGCATGTTCCCGCTTAAATTC
GTCTGGTGGCTACCAGCCCTGCCGTTCATGTTCGCCATCTTCATCTACGACGAGACGAGA
CGATTTTATCTACGCCGAAATCCTGGTGGCTGGCTAGAACAAGAAACTTACTATTAG
>Polistes_dominula [gene=LOC107067840] [db_xref=GeneID:107067840] [protein=sodium/potassium-transporting ATPase subunit alpha isoform X1] [protein_id=XP_015179186.1] [location=506..3631] [gbkey=CDS]
CGCGACGACAACAAAACAGCCGATGGAATGTACAAGTCGCGGCGAAAGAACCCAAAACGG
AAGGGAGAGAATTTGGACGATTTAAAGCAAGAGTTGGATATTGACTTCCACAAAATCACA
CCAGAAGAACTTTATCAAAGATTTCAAACGCATCCTGAAAACGGCCTCAGTCACGCGAAA
GCAAAAGAAAACCTTGAGAGGGACGGACCGAACGCATTAACGCCACCTAGGCAAACCCCA
GAATGGTTAAAATTCTGCAAGAATTTGTTCGGTGGTTTCGCTTTGTTGCTGTGGATCGGT
GCGATCCTTTGTTTCATCGCGTATTCGATTCAAGCGTCGACGAGCGAGGACCCG------
AACGATGACAATCTTTACCTCGGCATTGTGTTAGCAGCTGTCGTAATAGTGACTGGTATA
TTCTCGTATTATCAGGAAAGCAAGTCGAGCAAGATTATGGAATCGTTCAAGAACATGGTC
CCACAATTCGCGACGGTTATAAGAGAAGGCGAGAAGCTGACTCTGAGAGCGGAGGACTTG
GTATTAGGCGACGTAGTAGAAGTCAAATTTGGTGATCGCATTCCAGCTGATATCAGGATT
ATCGAGTCGCGAGGATTTAAGGTTGACAACAGCTCGCTCACCGGTGAATCCGAACCCCAA
TCCAGGTCACCCGAATTTACGAACGAAAATCCATTGGAAACTAAGAATTTAGCATTCTTC
TCTACTAATGCGGTTGAGGGTACGGCAAAGGGTGTGGTTATTTGTTGCGGTGATCAAACT
GTTATGGGTAGGATCGCTGGATTAGCATCTGGTCTTGATACCGGGGAGACTCCGATCGCT
AAAGAAATTCATCACTTTATCCATCTTATCACCGGTGTCGCCGTATTCCTTGGAATAACA
TTCTTTTTAATTGCTTTCATTCTTGGATATCATTGGTTGGACGCCGTTATTTTCCTTATT
GGTATTATCGTCGCTAACGTACCAGAAGGGTTACTCGCTACCGTGACTGTGTGCCTCACC
TTGACAGCTAAAAGGATGGCCTCGAAGAACTGCCTGGTTAAGAATCTTGAAGCCGTCGAA
ACTCTTGGCTCTACTTCCACCATTTGCTCAGATAAAACTGGTACCTTAACTCAGAACAGA
ATGACCGTTGCTCACATGTGGTTCGACAATCAGATCATCGAAGCCGACACTACGGAAAAT
CAATCCGGTTTGCAATACGATCGTACGAGTCCAGGATTCAAGGCATTGTCCAAAATCGCA
ACACTTTGCAATCGCGCAGAATTCAAACCAGGTCAAGATAACGTGCCCATTCTACAAAGA
GAAGTCAACGGTGACGCTTCCGAGGCTGCCCTTCTAAAATGTATGGAACTTGCTCACGGT
GATGTCATGGGTATGAGGAAAAAGAACAAAAAGGTCTGTGAAGTTCCCTTCAACTCAACC
AACAAATATCAAGTCTCTGTCCACGAATCCGATGATCCTAATGATCCAAGACACCTATTA
GTGATGAAAGGTGCACCGGAAAGAATTCTAGACAGGTGCTCGACCATTTTCATTGGCGGC
AAGGAAAAAGTATTAGACGAGGAAATGAAAGAAGCATTCAACAATGCCTATCTTGAACTT
GGTGGTCTCGGTGAACGTGTACTTGGCTTCTGCGATTTCGTACTGCCCTCCGACAAGTTC
CCAATTGGTTTTAAATTCAATTCTGACGATCCCAACTTCCCGGTTGAGGGACTCCGCTTC
GTGGGACTCATGTCTATGATTGACCCGCCCAGAGCTGCGGTACCTGACGCGGTCGCTAAA
TGCCGATCCGCTGGTATCAAGGTTATCATGGTCACCGGTGACCATCCAATCACTGCCAAA
GCCATTGCCAAATCCGTCGGCATCATCTCTGAAGGTAACGAAACCATCGAGGACATTGCT
CAGCGGCTTAACATTCCCGTATCCGAGGTTAATCCTCGCGAAGCTAAGGCCGCAGTTATC
CACGGAACCTCACTCAGGGAACTGAATTCCGACCAATTGGACGAGATCCTCAGGTACCAC
ACCGAAATTGTGTTCGCTCGTACCTCGCCTCAGCAAAAACTTATTATCGTCGAGGGTTGT
CAACGAATGGGTGCCATTGTAGCCGTAACTGGTGATGGTGTTAACGATTCGCCCGCTTTG
AAGAAAGCAGATATTGGTGTAGCTATGGGTATAGCTGGTTCTGATGTCTCCAAGCAAGCA
GCCGACATGATTCTACTTGATGACAATTTTGCCTCGATTGTTACGGGGGTTGAGGAGGGT
CGTTTAATCTTCGACAACTTAAAGAAATCTATCGCGTATACTTTGACTTCGAACATACCC
GAGATCTCTCCTTTCCTGGCTTTTATTCTCTGCGACATACCATTACCACTTGGTACCGTC
ACTATTCTCTGCATCGATTTGGGAACCGACATGGTACCCGCCATCTCACTAGCCTACGAG
GAGGCAGAGAGCGATATTATGAAGCGACAACCACGAAACCCCTTCACTGACAAGCTAGTT
AACGAAAGGCTTATCTCGATGGCGTACGGACAAATTGGTATGATCCAAGCAGCTGCTGGT
TTCTTCGTTTACTTCGTCATCATGGCTGAAAATGGTTTCTTACCGCTTTATCTATTTGGT
ATCAGAAAACAATGGGACTCGAAGGCTATCAATGATCTCAGAGACAGCTACGGCCAGGAA
TGGACGTACAGGGACAGGAAGACGTTGGAATTCACCTGTCACACGGCTTTCTTCGTATCC
ATCGTAATTGTACAATGGGCCGATCTTATAGTATGTAAGACGCGTCGTAATTCGATCGTT
CATCAAGGAATGAGAAACTGGGCGTTGAACTTTGGTCTTATCTTTGAGACTGCACTAGCT
GCGTTCCTAAGCTACACACCTGGTATGGACAAGGGTCTTCGCATGTTCCCGCTTAAATTC
GTCTGGTGGCTACCAGCCCTGCCGTTCATGTTCGCCATCTTCATCTATGACGAGACGAGA
CGATTTTATCTACGCCGAAATCCTGGTGGCTGGCTAGAACAAGAAACTTACTATTAG
>Harpegnathos_saltator [gene=LOC105182517] [db_xref=GeneID:105182517] [protein=sodium/potassium-transporting ATPase subunit alpha isoform X3] [protein_id=XP_011138302.1] [location=92..3199] [gbkey=CDS]
CCCGACGACAACAAAACCGCAGATGGGATGTACAAGTCGCGGCGGAAGAACCCAAAGCGG
AGGGGGGACAACTTAGATGACTTGAAGCAAGAGCTGGACATTGACTTCCACAAAATCTCA
CCCGAGGAACTGTATCAAAGATTTCAGACGCACCCCGAAAACGGCCTCAGCCATGCAAAA
GCAAAGGAGAACCTGGAGAGGGACGGTCCGAATGCCCTGACGCCGCCGAAGCAGACCCCG
GAATGGGTAAAATTCTGCAAGAATCTGTTTGGGGGTTTCGCCCTGTTGTTATGGATCGGT
GCGATCCTCTGCTTCATCGCGTACTCGATCCAAGCCTCGACCAGCGAAGACCCA------
AACGATGACAATCTCTACCTGGGCATCGTCCTCGCGGCGGTCGTGATAGTCACGGGTATA
TTCTCGTACTACCAGGAGAGCAAGTCGAGCAAGATCATGGAGTCGTTCAAGAACATGGTG
CCCCAATTCGCCACTGTGATCCGAGAAGGCGAGAAGCTCACCCTAAGAGCGGAGGATCTC
GTCCTCGGCGACGTCGTTGAAGTTAAGTTCGGCGATCGGATACCGGCCGACATCAGGATC
ATCGAGGCACGGGGATTCAAGGTGGACAACAGTTCGCTGACGGGTGAATCTGAACCGCAA
TCGAGGTCGCCCGAGTTCACAAACGAGAACCCACTTGAAACGAAGAATCTCGCTTTCTTC
TCGACAAACGCGGTAGAAGGCACGGCAAAAGGCGTGGTGATTTGCTGTGGCGATCAGACG
GTGATGGGAAGGATTGCGGGTCTCGCGTCCGGTCTGGATACCGGGGAAACGCCGATCGCC
AAGGAGATACATCACTTTATTCATCTTATTACCGGTGTCGCTGTCTTCCTCGGCGTCACA
TTCTTCATCATTGCCTTTATCTTGGGCTACCATTGGCTCGACGCCGTCATCTTCCTTATA
GGCATTATTGTGGCGAACGTGCCTGAAGGTCTTCTAGCTACTGTGACTGTGTGCCTGACT
CTGACCGCCAAACGGATGGCCTCGAAGAACTGCCTGGTGAAGAATCTCGAGGCTGTGGAG
ACTTTAGGATCGACCTCGACTATCTGCTCGGACAAGACAGGAACCCTGACGCAGAATCGT
ATGACAGTGGCGCACATGTGGTTCGACAATCAGATCATCGACGCTGATACCACGGAAGAT
CAGTCTGGCTTGCAGTACGACCGTACTAGTCCTGGATTCAAGGCGTTAGCGAAGATCGCA
ACGCTGTGTAACCGCGCCGAATTCAAGCCAGGCCAGGAGGGTGAACCAATCCTGAAGAGA
GAGGTGAACGGCGATGCGTCTGAAGCCGCGCTGCTTAAGTGCATGGAACTCGCGTTGGGC
GATGTGATGGGTATCAGGAAACGCAACAAGAAGGTCTGCGAGATTCCCTTCAACTCCACG
AACAAATATCAAGTGTCTGTACACGAGTCGGACGATCCCAATGATCCCAGGCATTTGTTG
GTAATGAAGGGTGCTCCCGAGAGAATTCTAGATAGATGTGCAACCATATTTATCGGCGGC
AAAGAGAAGGTTCTCGACGAGGAAATGAAGGAGGCGTTCAACAACGCTTATTTGGAATTA
GGCGGACTCGGTGAACGAGTGCTCGGCTTCTGTGATTACACACTGCCGTCCGACAAGTTC
CCGGTTGGTTTCAAGTTCAACTCCGACGACCCCAACTTCCCGGTCGATGGGCTCCGCTTC
GTGGGTTTGATGTCTATGATCGACCCGCCTAGAGCTGCGGTACCCGACGCGGTCGCCAAG
TGCCGTTCCGCCGGCATCAAGGTCATCATGGTAACCGGTGACCATCCGATCACTGCCAAA
GCCATTGCCAAATCCGTCGGCATCATCTCTGAAGGTAACGAGACCATTGAGGACATTGCG
CAAAGGTTGAATATCCCGGTGTCCGAAGTAAATCCGCGCGAGGCTAAAGCCGCGGTCATC
CACGGAACTGAACTCAGGGAACTGAACTCCGACCAATTGGACGAGATTCTCAGGTACCAC
ACCGAAATTGTGTTCGCCCGTACCTCGCCTCAGCAGAAGCTTATCATCGTCGAAGGTTGC
CAGCGAATGGGTGCGATCGTCGCTGTGACTGGCGACGGTGTGAACGACTCCCCTGCTCTG
AAGAAGGCCGACATTGGTGTTGCTATGGGTATCGCCGGCTCAGACGTCTCCAAGCAAGCG
GCCGACATGATTTTACTCGACGACAATTTTGCCTCGATTGTGACAGGCGTCGAGGAGGGC
CGCTTGATCTTTGACAACTTGAAAAAATCTATCGCCTACACCCTGACCTCGAACATACCC
GAGATCTCGCCTTTCCTGGCGTTCATCCTCTGCGATATTCCTCTGCCTCTGGGTACTGTT
ACTATCCTCTGCATCGATCTGGGAACTGATATGGTACCCGCCATCTCGCTAGCCTACGAG
GAGGCAGAGAGCGATATTATGAAGCGACAACCACGAAACCCCTTCACTGACAAGCTAGTT
AACGAAAGGCTTATCTCAATGGCATATGGTCAAATCGGCATGATCCAAGCCGCGGCCGGT
TTCTTCGTCTACTTTGTCATCATGGCCGAGAATGGATTCCTTCCCTTGTATCTGTTCGGT
ATCCGGAAGCAATGGGACTCCAAGGCTATCAATGATCTTACTGACAGCTACGGCCAGGAA
TGGACCTACAGGGACCGCAAGACACTGGAGTTCACCTGCCACACAGCTTTCTTCGTGTCG
ATCGTAATCGTACAGTGGGCCGATCTAATTGTTTGTAAAACGCGCCGCAACTCGATTATC
CATCAAGGAATGAGAAACTGGGCCCTTAACTTTGGTCTCGTATTCGAGACCGCCCTCGCG
GCGTTCCTAAGTTACACGCCTGGTATGGATAAGGGTCTTCGCATGTTCCCCCTCAAATTC
GTATGGTGGCTGCCAGCCCTGCCCTTTATGTTTGCCATCTTTATCTACGATGAGACGAGA
CGATTTTACCTCCGTCGGAATCCGGGCGGCTGGCTCGAGCAAGAAACTTACTATTAG
>Dinoponera_quadriceps [gene=LOC106745280] [db_xref=GeneID:106745280] [protein=sodium/potassium-transporting ATPase subunit alpha isoform X2] [protein_id=XP_014476227.1] [location=86..3193] [gbkey=CDS]
CCCGACGACAACAAAACTGCAGATGGGATGTACAAGTCGCGGCGGAAGAACCCAAAACGG
AGAGGGGACAACTTAGATGACTTAAAACAGGAGTTGGACATTGACTTCCACAAAATCTCA
CCCGAAGAACTATATCAAAGATTTCAAACGCACCCCGAAAACGGCCTCAGCCACGCAAAA
GCGAAGGAGAACCTAGAGAGAGACGGGCCGAATGCCCTAACGCCGCCGAAGCAGACTCCA
GAATGGGTGAAGTTCTGCAAGAATCTATTTGGCGGTTTCGCTCTGCTGCTGTGGATCGGC
GCGATCCTCTGCTTCATCGCGTATTCGATCCAGGCCTCGACCAGCGAGGACCCG------
AACGATGACAATCTATATCTGGGCATCGTCCTCGCGGCGGTCGTAATAGTCACGGGTATA
TTCTCGTACTACCAGGAGAGTAAGTCGAGCAAGATCATGGAATCGTTCAAAAATATGGTG
CCTCAGTTCGCCACCGTGATCCGGGAAGGCGAGAAGCTTACTCTGAGGGCGGAGGACCTT
GTGCTCGGTGATGTTGTCGAAGTTAAGTTCGGCGACCGAATACCGGCCGACGTCAGGATT
ATCGAATCACGGGGATTCAAGGTGGATAACAGTTCGCTGACAGGCGAGTCTGAGCCGCAA
TCGAGGTCGCCTGAATTCACGAACGAGAACCCGCTTGAAACGAAGAATCTCGCTTTCTTC
TCGACGAACGCGGTGGAAGGCACAGCGAAGGGTGTGGTGATCTGCTGTGGCGACCAGACG
GTGATGGGGAGGATTGCGGGTCTAGCATCCGGCCTGGATACCGGTGAGACGCCGATCGCC
AAGGAGATACATCACTTTATTCATCTTATCACTGGCGTCGCTGTCTTCCTCGGTGTCACG
TTCTTCATCATCGCCTTCATCCTGGGCTATCACTGGCTTGACGCCGTTATCTTCCTCATA
GGCATTATCGTGGCGAACGTGCCCGAAGGTCTCTTAGCTACCGTGACTGTGTGCCTGACT
CTGACCGCCAAGCGAATGGCCTCCAAGAACTGCCTGGTGAAGAATCTTGAGGCCGTGGAA
ACTCTGGGCTCAACCTCGACTATATGCTCGGACAAAACAGGAACCCTGACGCAGAATCGC
ATGACGGTAGCGCACATGTGGTTCGACAATCAGATCATCGATGCCGACACCACGGAAGAT
CAGTCCGGCTTGCAGTACGACCGCACTAGTCCTGGATTCAAGGCGCTGGCAAAGATCGCA
GCCTTGTGTAACCGTGCTGAGTTCAAGCCAGGTCAGGAAGGTGAACCAATCCTGAAGAGA
GAGGTGAACGGCGACGCATCCGAAGCTGCACTGCTCAAGTGCATGGAACTCGCGTTGGGC
GATGTGATGGGTATCAGGAAGCGCAACAAGAAGGTCTGTGAGATTCCCTTCAACTCCACC
AATAAATATCAAGTGTCTATACACGAATCGGACGATCCCAACGACCCCAGGCATCTATTG
GTGATGAAGGGTGCTCCGGAGAGAATTCTCGACAGATGTGCGACCATATTTATCGGCGGC
AAAGAGAAAGTTCTTGACGAGGAAATGAAGGAGGCATTCAACAACGCCTACTTGGAATTG
GGCGGACTTGGTGAACGAGTGCTCGGCTTCTGTGATTACACACTGCCGTCCGACAAGTTC
CCGGTTGGTTTCAAGTTCAATTGCGACGATCCCAACTTCCCGGTCGACGGGCTCCGCTTC
GTAGGCTTGATGTCTATGATCGACCCACCGAGGGCTGCGGTACCCGACGCGGTCGCCAAG
TGTCGTTCCGCCGGCATTAAGGTCATCATGGTAACCGGTGACCACCCAATCACTGCCAAA
GCCATTGCCAAATCCGTCGGCATCATCTCTGAAGGTAACGAAACAGTTGAGGACATTGCG
CAACGATTGAATATCCCGGTATCCGAAGTAAATCCTCGCGAGGCTAAAGCCGCGGTCATC
CACGGAACCGAACTCAGGGAACTGAACTCCGACCAATTGGACGAAATTCTCAGGTACCAT
ACCGAAATTGTGTTCGCTCGTACCTCGCCCCAGCAGAAGCTCATCATCGTCGAAGGCTGC
CAGCGAATGGGGGCGATTGTCGCCGTGACTGGTGACGGTGTGAACGACTCACCTGCTTTG
AAAAAAGCTGACATAGGTGTTGCTATGGGCATCGCCGGATCAGACGTCTCTAAACAAGCG
GCCGATATGATCTTACTTGATGACAATTTCGCCTCGATTGTGACGGGCGTGGAGGAAGGC
CGTTTGATTTTCGACAACTTAAAGAAGTCTATCGCGTACACCCTGACCTCAAATATACCC
GAGATCTCGCCTTTCTTGGCGTTCATCCTCTGCGATATTCCTTTGCCTTTGGGTACTGTC
ACTATTCTCTGCATCGATCTAGGAACCGACATGGTGCCCGCCATCTCGCTAGCCTACGAG
GAGGCAGAGAGCGATATTATGAAGCGACAACCACGAAACCCCTTCACTGACAAGCTAGTT
AACGAAAGGCTTATCTCGATGGCATATGGTCAAATCGGCATGATCCAAGCCGCGGCCGGC
TTTTTTGTCTACTTCGTCATTATGGCTGAAAACGGATTCCTTCCTTTGTATCTATTCGGC
ATCCGGAAGCAATGGGACTCCAAGGCTATCAATGATCTTACCGACAGCTATGGCCAAGAA
TGGACCTACAGGGATCGCAAGACACTGGAGTTTACCTGCCACACAGCCTTCTTCGTGTCG
ATTGTAATCGTGCAGTGGGCCGATCTGATTGTTTGTAAAACGCGTCGCAACTCAATTATC
CACCAGGGAATGAGAAACTGGGCCCTGAATTTCGGTCTCGTATTCGAGACTGCCCTCGCT
GCGTTCCTAAGTTACACACCTGGTATGGATAAGGGTCTTCGTATGTTCCCACTCAAATTC
GTATGGTGGCTACCAGCTCTGCCCTTCATGTTTGCAATTTTCATCTACGATGAGACGAGA
CGATTCTACCTCCGCCGGAACCCGGGCGGCTGGCTTGAGCAAGAAACTTACTATTAG
>Ooceraea_biroi [gene=LOC105282988] [db_xref=GeneID:105282988] [protein=sodium/potassium-transporting ATPase subunit alpha isoform X2] [protein_id=XP_011343654.1] [location=154..3279] [gbkey=CDS]
CGCGATGACAACAAAACCGCAGATGGGATGTATAAGTCGCGGCGAAAGAACCCAAAGCGG
AGGGGGGACAACCTGGACGACCTGAAGCAGGAGTTGGACATTGACTTCCACAAAATCTCA
CCCGAGGAACTGTATCAAAGATTTCAGACGCACCCCGAAAACGGCCTCAGCCACGCGAAG
GCGAAGGAGAACCTGGAGAGGGACGGGCCGAACGCCCTGACACCGCCGAAGCAGACCCCG
GAATGGGTAAAGTTCTGCAAGAATCTGTTTGGCGGTTTCGCCCTCCTGTTGTGGATCGGC
GCGATTCTCTGCTTCATCGCGTACTCGATCCAGGCCACGACCAGCGAGGATCCA------
AATGATGACAATCTCTATCTGGGCATCGTTCTCGCGGCGGTCGTGATAGTCACGGGTATA
TTCTCGTACTACCAGGAGAGCAAGTCGAGCAAGATCATGGAGTCGTTCAAAAACATGGTG
CCGCAATACGCCACCGCGATCCGGGAGGGTGAGAAGGTAATGCTCAGGGCGGAGGACCTC
GTGCTGGGGGATGTCGTCGACGTAAAGTTCGGCGACCGGATACCGGCCGACATCAGGATT
ATTGAAGCACGCGGATTCAAGGTGGACAACAGCTCGCTGACGGGCGAGTCCGAGCCCCAA
TCGAGATCGCCCGAGTTTACGAACGAGAATCCACTCGAGACGAAGAATCTCGCATTCTTT
TCGACGAATGCGGTAGAAGGCACAGCCAAAGGTGTAGTGATCTGCTGTGGTGATCAGACG
GTGATGGGAAGGATCGCTGGTCTCGCCTCTGGCCTGGACACCGGTGAAACGCCGATCGCC
AAGGAGATACATCACTTTATACATCTTATTACCGGTGTCGCTGTCTTCCTCGGCATCACT
TTCTTCATTATAGCCTTCATCCTGGGTTACCACTGGCTCGACGCCGTCATCTTCTTAATC
GGTATTATCGTGGCGAACGTACCGGAGGGTCTCCTCGCTACTGTGACCGTGTGCCTCACC
CTCACCGCCAAGCGAATGGCCTCGAAGAACTGCCTGGTGAAGAATCTCGAGGCCGTGGAG
ACTCTAGGATCCACCTCGACTATCTGCTCGGACAAAACGGGAACTCTCACGCAGAATCGT
ATGACAGTGGCGCACATGTGGTTCGACAATCAGATCATCGACGCTGACACCACGGAAGAT
CAGTCTGGCTTGCAGTACGATCGCACCAGTCCGGGATTCAAGGCACTGGCGAAGATCGCC
ACTCTGTGCAATCGCGCCGAGTTCAAACCAGGCCAGGAGGATGAGCCAATCCTGAAACGG
GAGGTGAACGGTGACGCGTCCGAAGCCGCGCTGCTCAAGTGCATGGAACTAGCGTTGGGC
GATGTCATGGGTATCAGGAAACGTAACAAGAAAGTTTGCGAGATTCCCTTCAATTCTACC
AACAAATATCAGGTGTCCGTACACGAGTCGGACGATCCCAACGATCCCAGACATCTGTTG
GTCATGAAGGGCGCTCCCGAAAGAATTCTCGACAGATGCTCCACCATATTTATCGGCGGC
AAAGAAAAGGTTCTCGATGAGGAGATGAAGGAGGCGTTCAACAACGCGTACTTGGAATTG
GGCGGACTCGGCGAACGAGTGCTCGGCTTCTGTGATTACACACTGCCGTCCGACAAGTTC
CCGGTTGGCTTCAAGTTCAACTCTGACGACCCCAACTTCCCGGTCGACGGGCTCCGCTTC
GTGGGCCTGATGTCTATGATCGATCCGCCCCGGGCCGCGGTGCCCGACGCGGTCGCCAAG
TGCCGTTCCGCCGGCATCAAGGTCATCATGGTAACCGGTGACCACCCGATCACTGCCAAA
GCCATTGCCAAATCCGTCGGTATCATCTCTGAAGGTAACGAGACCATTGAGGACATTGCG
CAACGGTTGAATATCCCGGTGTCCGAAGTAAATCCTCGCGAGGCTAAAGCCGCGGTCATC
CACGGAACCGAACTCAGGGAACTGAACTCCGACCAATTGGACGAGATTCTCAGGTACCAC
ACCGAAATTGTGTTCGCCCGTACCTCGCCTCAGCAGAAGCTCATCATTGTCGAAGGCTGC
CAGCGAATGGGCGCTATTGTCGCCGTGACTGGCGACGGTGTGAACGACTCGCCCGCATTG
AAGAAGGCCGATATTGGTGTCGCTATGGGCATCGCCGGTTCGGACGTCTCCAAACAAGCG
GCCGACATGATCCTGCTTGACGATAACTTTGCCTCGATCGTGACAGGCGTGGAAGAGGGT
CGTTTGATCTTCGACAACCTGAAGAAGTCTATCGCCTATACTCTGACCTCGAACATACCC
GAAATCTCGCCTTTCCTGGCGTTCATCCTCTGCGACATCCCTCTGCCGCTGGGTACCGTT
ACTATCCTCTGCATTGACTTGGGAACCGACATGGTACCCGCCATCTCGCTAGCCTACGAG
GAGGCAGAGAGCGATATTATGAAGCGGCAACCACGAAACCCCTTCACTGACAAGCTAGTT
AACGAAAGGCTTATTTCGATGGCGTACGGTCAAATCGGCATGATCCAAGCCGCAGCCGGC
TTCTTCGTCTACTTTGTCATCATGGCTGAAAACGGATTTTTGCCCTTGTATCTGTTCGGC
ATCCGAAAGCAATGGGATTCTAAGGCTATCAATGATCTTACCGACAGCTACGGTCAAGAA
TGGACATACAGGGACCGTAAGACGTTGGAATTTACCTGCCACACAGCATTCTTCGTATCG
ATCGTAATTGTGCAGTGGGCTGATCTGATCGTCTGTAAAACACGCCGCAACTCGATCATT
CACCAGGGAATGAGGAACTGGGCCCTGAACTTCGGTCTCGTGTTCGAGACCGCCCTCGCT
GCGTTCCTAAGTTACACGCCCGGTATGGATAAGGGTCTTCGTATGTTCCCACTCAAATTC
GTATGGTGGCTGCCAGCCCTGCCGTTCATGTTCGCCATCTTCATCTATGACGAGACGAGA
CGATTCTACCTCCGCCGAAATCCTGGCGGCTGGCTCGAGCAAGAAACTTACTATTAG
>Vollenhovia_emeryi [gene=LOC105566725] [db_xref=GeneID:105566725] [protein=sodium/potassium-transporting ATPase subunit alpha isoform X1] [protein_id=XP_011876338.1] [location=290..3415] [gbkey=CDS]
CGCGACGACAACAAAACCGCAGATGGGATGTACAAGTCGCGGCGGAAGAACCCAAAGCGA
AGGGGGGACAACCTAGATGACCTGAAGCAGGAGTTGGACATTGACTTCCACAAAATCTCA
CCCGAGGAACTGTATCAAAGATTTCAGACGCACCCCGAAAACGGCCTCAGCCACGCGAAA
GCGAAGGAGAACCTGGAAAGAGACGGGCCGAACGCCCTGACGCCACCGAAGCAGACTCCG
GAATGGGTCAAGTTCTGCAAGAACCTGTTCGGCGGTTTCGCCCTCCTGCTGTGGATCGGT
GCGATCCTCTGCTTCATCGCGTACTCGATCCAGGCCACGACCAGCGAGGACCCG------
AACGACGACAATCTCTACCTGGGCGTCGTCCTCGCGGCGGTCGTAATAGTCACGGGTATA
TTCTCGTACTACCAGGAGAGCAAGTCGAGCAAGATTATGGAGTCGTTCAAGAACATGGTG
CCACAATTCGCCACCGTGATCCGGGAGGGTGAGAAGCTCACCCTACGGGCGGAGGATCTC
GTGCTGGGCGACGTCGTCGAGGTGAAATTCGGCGATCGGATACCGGCCGACGTCAGGATC
ATCGAGGCCCGTGGATTCAAAGTGGACAACAGCTCGCTGACCGGCGAGTCCGAGCCGCAA
TCGAGGTCGCCCGAGTTCACGAACGAGAACCCGCTCGAAACGAAGAATCTCGCATTCTTC
TCGACGAATGCGGTGGAAGGCACGGCCAAAGGCGTGGTGATCTGTTGCGGCGATCAGACG
GTGATGGGAAGGATCGCGGGTCTCGCGTCCGGTTTGGATACCGGCGAAACGCCGATCGCC
AAGGAGATTCATCACTTTATACACCTCATTACCGGTGTCGCTGTCTTCCTCGGCGTCACA
TTCTTTGTCATAGCCTTCATCCTGGGTTATCACTGGCTCGACGCCGTCATCTTCCTAATC
GGTATTATCGTGGCGAACGTGCCGGAGGGTCTCCTCGCTACTGTGACCGTGTGCCTCACT
CTGACCGCCAAGCGAATGGCCTCGAAGAACTGCCTGGTGAAGAATCTCGAGGCTGTGGAG
ACTCTGGGCTCGACCTCCACCATCTGCTCGGACAAGACCGGAACCCTCACGCAAAATCGT
ATGACGGTGGCGCACATGTGGTTCGACAATCAGATTATCGACGCCGACACCACGGAGGAT
CAGTCCGGCTTGCAGTACGACCGCACTAGTCCGGGATTCAAGGCGCTCGCCAAGATCGCG
ACCCTCTGCAATCGCGCCGAGTTCAAGCCGGGCCAGGACGGTGAGTCGATTCTGAAGCGA
GAGGTGAACGGTGACGCCTCCGAGGCTGCGTTGCTCAAGTGCATGGAACTGGCGTTGGGC
GATGTCATGGGCATTAGGAAACGCAACAAGAAAGCCTGCGAAATCCCCTTCAATTCCACT
AATAAGTATCAGGTGTCCATTCACGAATCGGACGATCCCAACGATCCTAGACATCTCTTG
GTGATGAAAGGTGCTCCCGAGAGGATCCTGGACAGGTGCTCGACCATATTTATCGGCGGC
AAAGAGAAGGTTCTCGACGAAGAGATGAAGGAGGCGTTCAATAACGCCTACTTGGAATTG
GGCGGACTCGGCGAACGAGTGCTCGGCTTCTGTGATTACACACTGCCGTCCGACAAGTTC
CCGGTTGGCTTCAAATTCAATGCCGACGATCTCAACTTCCCAGTCGACGGGCTCCGCTTC
GTAGGCCTGATGTCTATGATCGATCCGCCCCGGGCTGCGGTGCCCGACGCGGTCGCCAAG
TGCCGTTCCGCCGGCATCAAGGTCATCATGGTTACCGGTGACCATCCGATCACTGCCAAA
GCCATTGCCAAATCCGTCGGCATCATCTCTGAAGGTAACGAAACCATTGAGGACATTGCA
CAACGGTTAAATATTCCGGTATCCGAAGTAAATCCTCGCGAGGCTAAAGCCGCGGTCATT
CACGGAACCGAACTCAGGGAACTGAACTCCGACCAATTGGACGAGATTCTCAGGTACCAC
ACCGAAATTGTGTTCGCCCGTACTTCGCCCCAGCAGAAGCTCATCATCGTCGAAGGCTGC
CAGCGAATGGGCGCGATTGTCGCTGTAACTGGCGACGGTGTGAACGACTCGCCTGCTCTA
AAAAAAGCCGACATTGGTGTCGCGATGGGCATCGCTGGTTCGGACGTATCCAAGCAAGCT
GCTGACATGATTCTACTCGATGACAACTTTGCTTCGATCGTAACAGGCGTGGAGGAGGGT
CGTTTGATCTTCGACAACCTAAAGAAGTCCATCGCCTACACCCTGACCTCGAACATACCC
GAAATCTCGCCTTTCTTGGCATTCATCCTCTGCGACATCCCTTTGCCGCTGGGTACCGTC
ACCATCCTTTGCATCGATTTAGGAACTGACATGGTACCCGCCATCTCGCTAGCCTACGAG
GAGGCAGAGAGCGATATTATGAAGCGACAACCACGAAACCCCTTCACTGACAAGCTAGTT
AACGAAAGGCTTATTTCGATGGCATACGGTCAAATCGGTATGATTCAAGCCGCGGCCGGC
TTCTTCGTCTACTTCGTCATTATGGCTGAGAATGGATTCCTGCCTCTGTATCTGTTTGGC
ATTCGAAAGCAATGGGATTCCAAGGCTATCAATGATCTTACCGACAGCTACGGCCAGGAA
TGGACCTACAGAGATCGCAAAACGCTGGAGTTTACTTGCCACACCGCTTTCTTCGTCTCG
ATCGTAATTGTGCAATGGGCTGATCTGATTGTTTGCAAAACGCGCCGCAACTCGATTATT
CACCAGGGAATGAGAAACTGGGCTCTGAACTTTGGTCTCGTGTTTGAGACCGCGCTTGCT
GCGTTCCTAAGTTACACGCCCGGCATGGATAAGGGTCTTCGTATGTTCCCACTAAAATTT
GTATGGTGGCTGCCAGCTCTACCGTTCATGTTCGCCATCTTCATCTACGACGAAACGAGA
CGATTCTACCTCCGCCGAAATCCAGGCGGCTGGCTCGAGCAAGAAACTTACTATTAG
>Pogonomyrmex_barbatus [gene=LOC105431091] [db_xref=GeneID:105431091] [protein=sodium/potassium-transporting ATPase subunit alpha isoform X1] [protein_id=XP_011643347.1] [location=562..3687] [gbkey=CDS]
CGCGATGACAACAAAACCGCAGATGGGATGTACAAGTCGCGGCGGAAGAACCCAAAGCGA
AGGGGGGACAATTTAGATGACCTGAAGCAGGAGTTGGACATTGACTTCCACAAAATCTCA
CCCGAGGAACTGTATCAAAGATTTCAGACGCACCCCGAAAACGGCCTCAGCCACGCGAAA
GCGAAGGAAAATCTGGAGAGGGATGGGCCGAATGCCCTGACGCCACCGAAACGGACCCCG
GAATGGGTCAAGTTCTGCAAAAACCTGTTCGGCGGTTTCGCCCTCCTGCTGTGGATCGGT
GCGATCCTCTGCTTCATCGCTTATTCGATTCTGGCCTCGACCAGCGAGGATCCG------
AATGACGACAATCTCTATTTGGGCATCGTCCTCGCGGCAGTCGTGATAGTCACGGGTATA
TTCTCGTACTACCAAGAGAGCAAGTCGAGCAAGATCATGGAGTCATTCAAGAACATGGTG
CCGCAATTCGCCACCGTGATCCGGGAGGGTGAGAAGCTCACCCTACGGGCGGAGGATCTC
GTGCTGGGCGACGTCGTCGAAGTTAAATTCGGCGACCGGATACCGGCCGACATTAGGATT
ATCGAGGCTCGTGGATTCAAGGTGGACAACAGCTCGCTGACGGGCGAATCCGAGCCGCAA
TCGAGGTCGCCCGAGTTTACGAATGAGAACCCACTTGAGACGAAGAATCTCGCCTTCTTC
TCGACAAATGCGGTGGAAGGCACGGCCAAAGGTGTGGTAATCTGCTGCGGCGATCAAACG
GTGATGGGAAGGATCGCGGGTCTTGCATCCGGCCTGGATACCGGTGAGACGCCAATCGCC
AAGGAGATTCATCACTTTATACACCTTATTACCGGTGTCGCTGTCTTCCTCGGCATCACA
TTCTTTATCATAGCCTTCATCCTGGGTTATCACTGGCTCGATGCCGTTATCTTCCTAATC
GGTATCATCGTGGCAAATGTACCGGAGGGTCTCCTTGCTACTGTGACTGTGTGCCTGACT
TTGACCGCCAAGCGAATGGCCTCGAAGAACTGCCTGGTGAAGAATCTCGAGGCTGTGGAG
ACCCTAGGCTCGACCTCGACCATCTGCTCAGACAAGACCGGAACCCTCACGCAAAATCGT
ATGACGGTGGCGCATATGTGGTTCGACAATCAGATTATCGACGCCGATACCACGGAGGAT
CAGTCTGGTTTGCAGTACGACCGTACCAGTCCGGGTTTCAAGGCGCTGGCAAAGATCGCG
GCTCTCTGCAATCGTGCCGAGTTCAAGCCGGGCCAGGAAGGTGAACCGATTCTGAAGCGA
GAGGTGAACGGCGATGCTTCCGAAGCCGCGTTGCTCAAATGCATGGAACTCGCATTGGGC
GACGTCATGGGTATTAGGAAACGCAACAAAAAAGTCTGCGAGATTCCCTTCAACTCTACT
AATAAATATCAGGTATCCATACACGAATCGGACGATCCCAACGATCCTAGGCATCTTTTG
GTTATGAAGGGTGCTCCCGAGAGAATTTTGGACAGATGTTCGACCATATTTATCGGCGGC
AAAGAGAAGGTTCTCGACGAAGAGATGAAAGAAGCGTTCAATAACGCGTACTTGGAATTG
GGCGGACTTGGTGAACGAGTGCTCGGCTTCTGTGATTACATACTGCCGTCCGACAAGTTC
CCGGTTGGTTTCAAGTTCAATGCCGACGACCCCAACTTCCCAGTCGACGGGCTCCGCTTC
GTAGGCCTGATGTCTATGATTGATCCGCCTCGGGCCGCGGTGCCTGATGCGGTCGCCAAG
TGCCGTTCCGCCGGCATTAAGGTCATCATGGTAACCGGTGACCACCCGATCACTGCCAAA
GCCATTGCCAAATCCGTCGGCATCATCTCTGAAGGTAATGAAACTGTTGAGGACATTGCG
CAACGGTTAAATATCCCGGTATCCGAAGTAAATCCTCGCGAGGCTAAAGCCGCGGTCATT
CACGGAACCGAACTCAGGGAACTGAACTCCGACCAATTGGACGAGATTCTCAGGTACCAC
ACCGAAATTGTGTTCGCCCGTACCTCGCCCCAGCAGAAGCTCATCATCGTCGAAGGCTGC
CAGCGAATGGGTGCGATCGTCGCTGTAACTGGCGACGGTGTGAACGACTCGCCTGCTTTG
AAAAAAGCCGACATTGGTGTCGCTATGGGCATTGCTGGTTCAGACGTCTCCAAGCAAGCA
GCCGACATGATTTTACTTGATGACAATTTTGCCTCGATCGTAACAGGCGTGGAAGAGGGT
CGTTTGATCTTTGACAACTTAAAAAAGTCCATCGCCTACACCCTGACCTCGAATATACCC
GAAATCTCGCCTTTCCTGGCGTTCATCCTCTGCGATATTCCTTTGCCATTGGGTACTGTC
ACCATTCTTTGCATCGATTTGGGAACCGACATGGTACCCGCCATCTCGCTAGCCTACGAG
GAGGCAGAGAGCGATATTATGAAGCGACAACCACGAAACCCCTTCACTGACAAGCTAGTT
AATGAAAGGCTTATTTCGATGGCGTACGGTCAAATCGGTATGATTCAAGCGGCGGCCGGC
TTCTTCGTCTACTTTGTCATCATGGCTGAAAACGGATTTTTGCCTCTATATCTCTTTGGC
ATTCGGAAGCAATGGGATTCCAAGGCTATCAATGATCTTACTGACAGCTACGGCCAGGAA
TGGACCTACAGAGACCGCAAAACGCTGGAATTCACCTGCCACACAGCCTTCTTTGTGTCG
ATCGTAATTGTGCAGTGGGCTGATTTGATTGTTTGCAAAACGCGCCGCAATTCGATTATT
CATCAAGGAATGAGAAACTGGGCTTTGAACTTTGGCCTTGTATTCGAGACTGCTCTCGCT
GCGTTCCTAAGTTATACGCCCGGTATGGATAAGGGTCTTCGTATGTTCCCACTCAAATTT
GTATGGTGGCTGCCAGCCCTGCCGTTCATGTTCGCCATCTTCATCTACGATGAAACGAGA
CGATTTTACCTCCGCCGAAATCCAGGCGGGTGGCTCGAACAAGAAACTTACTATTAG
>Monomorium_pharaonis [gene=LOC105835345] [db_xref=GeneID:105835345] [protein=sodium/potassium-transporting ATPase subunit alpha isoform X1] [protein_id=XP_012533972.1] [location=656..3784] [gbkey=CDS]
CGTGACGACAACAAAACTGCAGATGGGATGTACAAGTCACGGCGGAAGAACCCAAAGAAG
CGGGGGGACAACCTAGATGACTTGAAGCAGGAGTTGGATATTGACTTCCACAAAATCTCA
CCTGAGGAATTGTATCAAAGATTTCAGACGCACCCCGAAAACGGCCTCAGCCACGCGAAA
GCGAAGGAGAACCTGGAAAGGGACGGACCGAATGCCCTGACGCCGCCGAAGCAGACTCCA
GAATGGGTAAAATTCTGCAAGAACTTGTTCGGCGGTTTCGCCCTTCTGCTATGGATCGGC
GCGATCCTTTGCTTTATCGCGTACTCGATCCAGGCCTCGACCAGCGAGGACCCG------
AACGACGACAATCTCTACCTGGGCATCGTCCTCGCGGCGGTGGTGATAGTCACGGGTATA
TTCTCGTACTACCAGGAGAGTAAGTCGAGCAAGATTATGGAGTCGTTCAAGAACATGGTG
CCGCAATTCGCCACCGTAATCCGGGAAGGTGAAAAGCTCACCCTACGGGCGGAGGATCTT
GTACTGGGCGACGTCGTCGAGGTTAAATTCGGCGACCGAATACCGGCCGACATCAGAATC
ATCGAGGCCCGTGGATTCAAAGTGGATAACAGCTCATTGACGGGCGAGTCCGAACCGCAA
TCAAGGTCGCCCGAATTCACGAACGAGAACCCGCTCGAGACGAAGAATCTCGCCTTCTTC
TCAACGAACGCGGTGGAAGGCACAGCCAAAGGCGTAGTGATCTGTTGCGGCGATCAAACG
GTGATGGGAAGGATTGCGGGTCTTGCGTCCGGTTTAGATACCGGTGAGACGCCGATCGCC
AAGGAGATTCATCACTTTATACACCTTATTACCGGTGTCGCTGTCTTCCTCGGCGTCACA
TTCTTTGTCATAGCTTTCATCTTGGGTTATCACTGGCTCGACGCCGTTATCTTCCTAATC
GGTATTATCGTGGCGAACGTACCGGAGGGTCTCCTCGCTACTGTGACCGTGTGCCTCACT
CTCACCGCCAAGCGAATGGCCTCGAAGAATTGCCTGGTGAAGAATCTCGAGGCTGTGGAG
ACTTTAGGCTCGACCTCGACCATCTGCTCGGACAAGACTGGAACCCTTACACAAAACCGT
ATGACGGTAGCGCACATGTGGTTCGATAATCAGATCATTGACGCCGATACCACGGAAGAT
CAGTCCGGCTTGCAATATGATCGCACTAGTCCAGGATTCAAGGCGCTGGCAAAGATCGCG
ACTTTGTGTAATCGTGCCGAGTTCAAACCGGGCCAGGAGGGTGAGCCGATTCTGAAGCGA
GAGGTGAACGGCGACGCCTCCGAGGCTGCGCTGCTTAAATGTATGGAACTGGCATTGGGC
GATGTCATGGGCATTAGGAAACGCAACAAGAAAGTTTGCGAGATTCCATTTAACTCTACT
AATAAATATCAGGTATCCATACACGAATCGGACGATCCAAACGATCCTAGACATCTCTTG
GTGATGAAGGGTGCTCCCGAGAGAATTCTAGATAGGTGCTCGACGATATTTATCGGCGGC
AAAGAGAAGGTTCTCGACGAGGAGATGAAGGAGGCGTTTAATAACGCGTACTTGGAATTG
GGCGGACTCGGCGAACGAGTGCTCGGCTTTTGTGATTACATCTTGCCGTCCGACAAGTTC
CCGGTTGGCTTCAAATTCAATGCCGACGAGCCCAACTTCCCAGTCGACGGGCTCCGTTTC
GTAGGCCTGATGTCTATGATCGATCCGCCCCGAGCCGCGGTGCCCGACGCGGTCGCCAAG
TGCCGTTCCGCTGGCATCAAGGTCATTATGGTTACCGGTGACCACCCGATCACTGCCAAA
GCCATTGCCAAATCCGTCGGCATTATATCTGAAGGTAACGAAACTATTGAGGACATTGCA
CAACGGTTAAATATCCCAGTATCTGAAGTAAATCCTCGTGAGGCTAAAGCCGCGGTCATT
CACGGAACCGAACTCAGGGAACTGAATTCCGACCAATTGGACGAGATTCTCAGGTACCAC
ACCGAAATTGTGTTCGCCCGTACCTCGCCTCAGCAAAAGCTTATCATCGTCGAAGGCTGT
CAGCGAATGGGCGCGATTGTCGCTGTAACTGGTGACGGTGTGAACGACTCGCCGGCTTTG
AAAAAAGCTGACATTGGTGTCGCTATGGGCATCGCTGGTTCGGATGTCTCCAAACAAGCA
GCCGATATGATTTTACTCGATGACAACTTTGCTTCGATTGTAACAGGCGTGGAGGAGGGT
CGTTTAATCTTTGACAACCTAAAGAAGTCCATCGCTTACACCCTGACCTCCAACATACCC
GAAATCTCGCCTTTCTTGGCGTTCATCCTTTGCGATATTCCTTTGCCGTTGGGTACCGTT
ACCATCCTGTGCATCGATTTAGGAACTGACATGGTACCCGCCATCTCACTAGCCTATGAG
GAAGCAGAGAGCGATATTATGAAGCGACAACCACGAAACCCCTTCACTGACAAGCTAGTT
AACGAAAGGCTTATTTCGATGGCATATGGTCAAATCGGTATGATTCAAGCCGCGGCTGGC
TTCTTCGTCTACTTTGTCATCATGGCGGAGAACGGATTTCTGCCTCTGTATCTGTTTGGC
ATTCGAAAACAATGGGACTCTAAGGCTATCAATGATCTTACCGATAGCTATGGTCAAGAA
TGGACCTACAGAGATCGTAAAACGCTGGAGTTCACCTGCCATACAGCTTTCTTCGTATCA
ATTGTAATTGTGCAATGGGCCGATTTGATTGTTTGCAAAACACGTCGCAACTCGATTATT
CATCAGGGAATGAGAAACTGGGCTCTGAACTTTGGCCTTGTGTTCGAGACTGCTCTCGCT
GCGTTTTTAAGTTACACGCCCGGTATGGATAAGGGTCTACGTATGTTCCCACTCAAATTC
GTGTGGTGGTTACCAGCCCTGCCGTTCATGTTGGCTATCTTCATTTACGACGAAACGAGA
CGATTCTACCTCCGTCGAAATCCAGGCGGCTGGCTCGAACAAGAAACTTACTATTAG
>Wasmannia_auropunctata [gene=LOC105462011] [db_xref=GeneID:105462011] [protein=sodium/potassium-transporting ATPase subunit alpha isoform X2] [protein_id=XP_011706841.1] [location=16..3240] [gbkey=CDS]
CGTGACGACAACAAAACCGCAGATGGGATGTACAAGTCGCGGCGGAAGAACCCAAAGCGG
CGGGGGGACAACCTAGATGACCTGAAGCAGGAGTTGGACATTGACTTCCACAAAATCTCA
CCCGAGGAACTATATCAAAGATTTCAGACGCACCCCGAAAACGGCCTCAGCCACGCGAAA
GCGAAGGAGAATCTGGAAAGAGACGGGCCGAATGCCCTGACGCCGCCGAAGCAGACTCCG
GAATGGGTCAAGTTCTGCAAGAACCTGTTCGGCGGTTTCGCTCTCCTGCTGTGGATCGGC
GCGATTCTCTGCTTCATCGCGTACTCGATCCAGGCCTCGACCAGCGAGGACCCG------
AATGACGACAATCTCTACCTGGGCATCGTCCTCGCGGCGGTCGTGATAGTCACGGGTATA
TTCTCGTACTATCAGGAGAGCAAGTCGAGTAAGATTATGGAGTCGTTCAAGAACATGGTG
CCGCAATTCGCCACCGTAATCCGGGAAGGTGAGAAGCTCACCCTACGGGCGGAGGATCTC
GTGTTGGGCGACGTCGTCGAGGTGAAATTCGGCGACCGGATACCGGCCGACGTCAGGATC
ATCGAGGCCCGTGGATTCAAGGTGGACAACAGCTCGCTAACGGGCGAGTCCGAACCGCAA
TCGAGGTCGCCCGAGTTCACGAACGAGAACCCACTCGAGACGAAGAACCTCGCGTTCTTC
TCGACGAATGCGGTGGAAGGCACGGCGAAAGGCGTGGTGATCTGCTGCGGCGATCAGACG
GTGATGGGAAGGATCGCAGGTCTCGCGTCCGGCTTGGATACCGGCGAGACGCCGATCGCT
AAGGAGATTCATCACTTTATACACCTCATTACCGGTGTCGCTGTCTTCCTCGGCGTCACA
TTCTTTGTCATAGCCTTCATCCTGGGTTATCATTGGCTTGACGCCGTCATCTTCCTAATC
GGTATTATCGTGGCGAACGTACCGGAGGGTCTCCTCGCTACTGTGACCGTGTGCCTCACT
CTGACCGCCAAGCGAATGGCCTCGAAGAACTGCCTGGTGAAGAATCTCGAGGCTGTGGAA
ACCTTGGGCTCGACCTCGACCATCTGCTCGGACAAGACCGGAACCCTCACGCAAAATCGT
ATGACGGTGGCGCACATGTGGTTCGACAATCAGATTATCGATGCCGATACCACGGAAGAT
CAGTCGGGCTTGCAATACGACCGCACCAGTCCGGGATTCAAGGCGCTGGCGAAGATTGCG
ACCCTGTGCAATCGTGCCGAGTTCAAGCCAGGCCAAGAGGGCGAACCGATTCTCAAGCGA
GAGGTTAACGGCGACGCCTCCGAGGCCGCGTTGCTCAAGTGCATGGAACTGGCATTGGGC
GATGTTATGGGCATTAGGAAACGCAACAAGAAAGTCTGCGAGATTCCCTTCAACTCTACT
AATAAATATCAGGTATCCATACACGAATCGGACGATCCCAACGATCCTAGACATCTCTTG
GTGATGAAGGGTGCTCCCGAGAGGATTCTAGACAGGTGCTCGACCATATTTATCGGCGGC
AAAGAGAAGCTTCTCGATGAAGAGATGAAGGAGGCGTTCAATAACGCGTACCTGGAATTG
GGCGGACTCGGCGAACGAGTGCTCGGCTTCTGTGATTACACACTGCCGTCCGACAAGTTC
CCGGTTGGCTTCAAATTCAATGCCGACGATCTCAACTTCCCAGTCGACGGGCTCCGCTTC
GTAGGCCTGATGTCTATGATTGATCCGCCTCGGGCCGCGGTGCCCGATGCGGTCGCCAAG
TGCCGTTCCGCCGGCATCAAGGTCATCATGGTTACCGGTGACCATCCGATCACTGCCAAA
GCCATTGCCAAATCCGTCGGCATCATCTCTGAAGGTAACGAAACCATTGAAGACATTGCG
CAACGGTTAAATATCCCGGTATCCGAAGTAAATCCTCGCGAGGCTAAAGCCGCAGTCATT
CACGGAACAGAACTCAGGGAACTGAACTCCGACCAATTGGACGAGATTCTCAGGTACCAC
ACCGAAATTGTGTTCGCCCGTACCTCGCCTCAGCAGAAGCTCATCATCGTTGAAGGCTGC
CAGCGAATGGGCGCAATTGTTGCTGTAACTGGCGATGGTGTGAACGACTCGCCTGCTCTG
AAAAAAGCTGACATTGGTGTCGCTATGGGCATTGCTGGTTCGGACGTCTCCAAGCAAGCA
GCTGACATGATTTTACTCGATGACAACTTCGCTTCGATCGTAACAGGCGTGGAAGAGGGT
CGTTTGATCTTCGACAACCTAAAGAAGTCCATCGCCTACACCTTGACCTCGAACATACCC
GAAATCTCGCCTTTCTTGGCATTTATCCTCTGCGATATCCCTTTGCCGCTGGGCACCGTC
ACCATTCTTTGCATCGATTTAGGAACTGACATGGTACCCGCCATCTCGCTAGCCTACGAG
GAGGCGGAGAGCGATATTATGAAGCGACAGCCACGAAACCCCTTCACTGACAAGCTAGTT
AATGAAAGGCTTATTTCGATGGCGTACGGTCAAATCGGTATGATTCAAGCCGCGGCCGGC
TTCTTCGTCTACTTCGTCATCATGGCTGAGAATGGATTCCTGCCTATGTATTTGTTTGGT
ATCCGGAAACAATGGGACTCCAAGGCTATCAATGATCTTACCGACAGCTACGGCCAGGAA
TGGACCTATAGAGATCGCAAAACGTTGGAGTTCACCTGTCACACAGCTTTCTTCGTGTCG
ATTGTAATTGTGCAATGGGCTGATCTGATTGTTTGCAAAACGCGCCGCAACTCGATTATT
CATCAGGGAATGAGAAACTGGGCTCTGAACTTTGGTCTCGTGTTCGAGACCGCCCTCGCT
GCGTTCCTAAGTTACACACCCGGTATGGATAAGGGTCTTCGTATGTTCCCACTCAAATTC
GTATGGTGGCTGCCAGCTTTGCCGTTCATGTTTGCTATCTTCATCTACGACGAAACGAGA
CGATTCTACCTCCGCCGAAATCCAGGCGGCTGGCTTGAGCAAGAAACTTACTATTAG
>Atta_cephalotes [gene=LOC105620558] [db_xref=GeneID:105620558] [protein=sodium/potassium-transporting ATPase subunit alpha isoform X1] [protein_id=XP_012057439.1] [location=1..3108] [gbkey=CDS]
CGTGACGACAACAAAACCGCAGACGGGATGTACAAGTCGCGGCGGAAGAATCCAAAGCGG
AGGGGGGACAATCTAGATGACCTGAAGCAAGAGTTGGACATTGACTTCCATAAAGTCTCA
CCCGAGGAACTGTATCAAAGATTTCAGTCGCACCCCGAAAACGGCCTCAGCCACGCGAAA
GCGAAGGAGAACCTGGAAAGAGACGGGCCGAACGCCCTGACGCCGCCGAAGCAGACTCCG
GAATGGGTAAAGTTCTGCAAGAACTTGTTCGGCGGTTTTGCCCTCCTACTGTGGATCGGT
GCGATTCTCTGCTTCATCGCGTACTCGATCCAGGCCTCGACCAGCGAGGACCCG------
AACGACGACAATCTCTACCTGGGTATCGTCCTCGCGGCGGTCGTAATAGTCACGGGTATA
TTCTCGTACTACCAGGAGAGCAAGTCAAGCAAGATTATGGAGTCGTTCAAGAATATGGTG
CCGCAATTCGCCACCGTAATCCGGGAGGGTGAGAAACTTACCCTACGGGCGGAGGATCTC
GTGTTGGGCGACGTCGTCGAGGTTAAATTCGGCGACCGGATACCGGCCGACATCAGGATT
ATTGAGGCCCGTGGATTTAAGGTGGACAACAGCTCGCTGACGGGCGAATCCGAACCGCAA
TCGAGATCGCCCGAGTTCACGAATGAGAACCCGCTCGAAACGAAAAATCTCGCGTTCTTC
TCGACGAATGCGGTAGAAGGCACGGCCAAAGGCGTGGTGATCTGTTGCGGCGATCAGACG
GTGATGGGAAGGATCGCAGGTCTCGCGTCCGGCTTAGATACCGGTGAGACACCGATCGCC
AAAGAGATTCATCACTTTATACACCTCATTACCGGTGTCGCTGTCTTCCTCGGCGTCACA
TTCTTTATCATAGCCTTCATTCTGGGTTATCACTGGCTTGACGCCGTCATCTTCCTAATC
GGTATTATTGTGGCGAACGTACCGGAGGGTCTTCTCGCTACTGTGACCGTGTGCCTCACT
CTGACCGCCAAGCGAATGGCCTCGAAGAACTGCCTGGTGAAGAATCTCGAGGCTGTGGAA
ACTTTGGGCTCGACTTCGACCATCTGCTCGGACAAAACTGGAACCCTCACGCAAAATCGT
ATGACGGTGGCGCACATGTGGTTCGACAATCAGATTATCGATGCCGATACCACAGAAGAT
CAGTCTGGCTTGCAATATGACCGCACTAGTCCGGGATTTAAGGCGTTGGCGAAGATTGCG
ACCCTATGCAATCGTGCCGAGTTTAAGCCGGGCCAGGATGGTGAACCGATTCTGAAGCGA
GAAGTTAACGGTGACGCTTCTGAGGCTGCATTGCTCAAGTGTATGGAATTGGCATTAGGC
GATGTCATGGGCATTAGGAAACGCAACAAGAAAGTCTGCGAGATTCCCTTCAATTCTACT
AATAAATATCAGGTATCCATACACGAATCAGACGATCCCAACGATCCTAGACATCTCTTG
GTGATGAAGGGTGCTCCTGAGAGAATATTGGACAGGTGCTCGACCATATTTATTGGTGGC
AAAGAAAAGGTTCTCGACGAAGAAATGAAGGAAGCGTTCAATAACGCGTACTTGGAATTG
GGCGGACTCGGTGAACGAGTGCTCGGCTTCTGTGATTATACACTGCCGTCCGACAAGTTC
CCGGTTGGCTTCAAATTCAATGCCGACGACCCCAATTTCCCAGTCGACGGACTCCGCTTC
GTAGGCCTGATGTCTATGATTGATCCGCCTCGGGCCGCGGTGCCCGACGCAGTCGCCAAG
TGCCGTTCCGCCGGCATCAAGGTCATCATGGTTACCGGTGACCATCCGATCACTGCCAAA
GCCATTGCCAAATCCGTCGGCATCATCTCTGAAGGTAATGAAACCGTCGAGGACATTGCG
CAACGATTAAATATCCCGGTATCCGAAGTAAATCCTCGCGAGGCTAAAGCCGCGGTCATT
CACGGAACTGAACTCAGGGAACTGAACTCCGACCAATTGGACGAGATTCTCAGGTACCAC
ACCGAAATTGTGTTCGCCCGTACCTCGCCTCAGCAAAAGCTCATCATCGTCGAAGGCTGC
CAGCGAATGGGTGCGATTGTCGCTGTAACTGGCGACGGTGTGAACGATTCGCCTGCTCTG
AAAAAAGCCGACATTGGTGTCGCTATGGGCATCGCTGGTTCGGACGTCTCCAAGCAAGCA
GCCGATATGATTTTACTGGATGACAACTTTGCTTCGATTGTAACAGGCGTGGAAGAGGGT
CGTTTGATCTTTGACAACCTAAAGAAATCCATCGCCTACACCCTGACCTCGAATATACCC
GAAATTTCGCCTTTCTTGGCATTCATTCTCTGCGATATCCCTTTGCCGTTGGGTACCGTC
ACCATTCTTTGCATCGATTTAGGAACTGACATGGTACCCGCCATCTCGCTAGCCTACGAG
GAGGCAGAGAGCGATATTATGAAGCGACAACCACGAAACCCCTTCACTGACAAGCTAGTT
AATGAAAGGCTTATTTCGATGGCATACGGTCAAATCGGTATGATTCAAGCCGCGGCCGGC
TTTTTCGTCTACTTTGTCATCATGGCTGAAAATGGTTTCCTGCCTCTGTATCTGTTTGGC
ATTCGAAAGCAATGGGACTCTAAGGCTATCAATGATCTCACCGATAGCTATGGTCAGGAA
TGGACATATAGAGACCGTAAAACGTTGGAGTTCACCTGCCATACAGCTTTCTTCGTGTCG
ATCGTAATTGTGCAGTGGGCTGATTTGATTGTTTGCAAAACACGTCGCAACTCTATTATT
CACCAAGGAATGAGAAACTGGGCTCTGAACTTTGGCCTCGTGTTCGAGACCGCCCTCGCT
GCGTTCCTAAGTTACACGCCCGGTATGGATAAGGGTCTTCGTATGTTCCCACTAAAATTC
GTATGGTGGCTGCCAGCCCTGCCATTCATGTTTGCTATTTTCATCTACGATGAAACGAGA
CGATTCTACCTCCGTCGAAATCCAGGCGGCTGGCTTGAGCAAGAAACTTACTATTAG
>Acromyrmex_echinatior [gene=LOC105143877] [db_xref=GeneID:105143877] [protein=sodium/potassium-transporting ATPase subunit alpha isoform X1] [protein_id=XP_011050716.1] [location=274..3399] [gbkey=CDS]
CGTGACGACAACAAAACCGCAGATGGGATGTACAAGTCGCGGCGGAAGAATCCAAAGCGG
AGGGGGGACAACCTAGATGACCTGAAGCAAGAGTTGGACATTGACTTCCACAAAGTCTCA
CCCGAGGAATTGTATCAAAGATTTCAGACGCACCCCGAAAACGGCCTCAGCCACGCGAAA
GCGAAGGAGAACCTGGAAAGAGACGGGCCGAACGCCCTGACGCCGCCGAAGCAGACTCCG
GAATGGGTAAAGTTCTGCAAGAACTTGTTCGGCGGTTTTGCCCTCCTACTGTGGATCGGG
GCGATTCTCTGCTTCATTGCATACTCGATCCAGGCCTCGACCAGCGAGGACCCG------
AACGACGACAATCTCTACCTGGGTATCGTCCTCGCGGCGGTCGTAATAGTCACGGGTATA
TTCTCGTACTACCAGGAGAGCAAGTCAAGCAAGATTATGGAGTCGTTCAAGAACATGGTG
CCGCAATTCGCCACCGTAATCCGGGAGGGTGAGAAACTCACCCTACGGGCGGAGGATCTC
GTGTTGGGCGACGTCGTCGAGGTTAAATTCGGCGACCGGATACCGGCCGACATCAGGATT
ATTGAGGCCCGTGGATTTAAGGTGGACAACAGCTCGCTGACGGGCGAATCCGAACCGCAA
TCGAGATCGCCCGAGTTCACGAATGAGAACCCGCTCGAAACGAAGAATCTCGCGTTCTTC
TCGACGAATGCGGTGGAAGGCACGGCCAAAGGCGTGGTGATCTGTTGCGGCGATCAGACG
GTGATGGGAAGGATCGCAGGTCTCGCGTCCGGCTTAGATACCGGTGAGACACCGATCGCC
AAAGAGATTCATCACTTTATACACCTCATTACCGGTGTCGCTGTCTTCCTCGGCGTCACA
TTCTTTATCATAGCCTTCATTCTGGGTTATCACTGGCTTGACGCCGTCATCTTCCTAATC
GGTATTATTGTGGCGAACGTACCGGAGGGTCTTCTCGCTACTGTGACCGTGTGCCTCACT
CTGACCGCCAAGCGAATGGCCTCGAAGAACTGCCTGGTGAAGAATCTCGAGGCTGTGGAA
ACTTTGGGCTCGACTTCGACCATCTGCTCGGACAAAACTGGAACCCTCACGCAAAATCGT
ATGACGGTGGCGCACATGTGGTTCGACAATCAGATTATCGATGCCGATACCACGGAAGAT
CAATCTGGCTTGCAATATGACCGCACTAGTCCGGGATTTAAGGCGTTGGCGAAGATTGCG
ACCCTGTGCAATCGTGCCGAGTTTAAGCCGGGCCAGGACGGTGAACCGATTCTGAAGCGA
GAAGTTAACGGTGACGCTTCTGAGGCTGCGTTGCTCAAGTGTATGGAACTGGCATTAGGT
GATGTCATGGGCATTAGGAAACGCAACAAGAAAGTCTGCGAGATTCCCTTCAATTCTACT
AATAAATATCAGGTATCCATACACGAATCAGACGATCCCAACGATCCTAGACATCTCTTG
GTGATGAAGGGTGCTCCCGAGAGAATACTGGACAGGTGCTCGACCATATTTATTGGTGGC
AAAGAAAAGGTTCTCGACGAAGAAATGAAGGAGGCGTTCAATAACGCGTACTTGGAATTG
GGCGGACTCGGTGAACGAGTGCTCGGCTTCTGTGATTACACACTGCCGTCCGACAAGTTC
CCGGTTGGCTTCAAATTCAATGCCGACGACCCCAATTTCCCAGTCGACGGACTCCGCTTC
GTAGGCCTGATGTCTATGATTGATCCGCCTCGGGCCGCGGTGCCCGACGCGGTCGCCAAG
TGCCGTTCCGCCGGCATCAAGGTCATCATGGTTACCGGTGACCATCCGATCACTGCCAAA
GCCATTGCCAAATCCGTCGGCATCATCTCTGAAGGTAATGAAACCGTTGAGGACATTGCG
CAACGGTTAAATATCCCGGTATCCGAAGTAAATCCTCGCGAGGCTAAAGCCGCGGTCATT
CATGGAACTGAACTCAGGGAACTGAACTCCGACCAATTGGACGAGATTCTCAGGTACCAC
ACCGAAATTGTGTTCGCCCGTACCTCGCCTCAGCAGAAGCTCATCATCGTCGAAGGCTGC
CAGCGAATGGGTGCGATTGTCGCTGTAACTGGCGACGGTGTGAACGACTCGCCTGCTTTG
AAAAAAGCCGACATTGGTGTCGCTATGGGCATCGCTGGTTCGGACGTTTCCAAGCAAGCA
GCCGATATGATTTTACTGGATGACAACTTTGCTTCGATTGTAACAGGCGTGGAAGAGGGT
CGTTTGATCTTTGACAACCTAAAGAAGTCCATCGCCTACACCCTGACCTCGAATATACCC
GAAATCTCGCCTTTCTTGGCATTCATTCTCTGCGATATCCCTTTGCCGTTGGGTACCGTC
ACCATTCTTTGCATCGATTTAGGAACTGACATGGTACCCGCCATCTCGCTAGCCTACGAG
GAGGCAGAGAGCGATATTATGAAGCGACAACCACGAAACCCCTTCACTGACAAGCTAGTT
AACGAAAGGCTTATTTCGATGGCATACGGTCAAATCGGTATGATTCAAGCCGCGGCCGGC
TTCTTCGTCTACTTTGTCATCATGGCTGAAAATGGATTCCTGCCTCTGTATCTGTTTGGC
ATTCGAAAGCAATGGGATTCTAAGGCTATCAATGATCTCACCGATAGCTATGGTCAGGAA
TGGACATATAGAGACCGTAAAACGTTGGAGTTCACCTGCCATACAGCTTTCTTCGTGTCG
ATCGTAATTGTGCAATGGGCTGATTTGATTGTTTGCAAAACACGTCGCAACTCTATTATT
CATCAAGGAATGAGAAACTGGGCTCTGAACTTTGGCCTCGTGTTCGAGACCGCCCTCGCT
GCGTTCCTAAGTTACACGCCCGGTATGGATAAGGGTCTTCGTATGTTCCCACTAAAATTC
GTATGGTGGTTGCCAGCCCTGCCATTCATGTTTGCTATCTTCATCTATGATGAAACAAGA
CGATTCTACCTCCGTCGAAATCCAGGCGGCTGGCTTGAGCAAGAAACTTACTATTAG
>Apis_mellifera sodium potassium ATPase, alpha 1 subunit
---GACGACAACAAAACGGCCGACGGGATGTACAAGTCGCGGCGGAAGAATCCAAAGCGG
AGGACGGACAATTTAGAGGACCTGAAACAGGAGTTGGACATTGACTTCCACAAAATTACA
CCCGAGGAACTGTATCAAAGGTTTCAGACGCACCCCGAAAACGGCCTCAGCCACGCGAAG
GCGAAAGAGAATCTGGAGAGGGACGGGCCAAACTCGCTGACGCCACCGAAACAGACGCCC
GAATGGGTGAAATTCTGTAAAAATCTGTTCGGCGGTTTCGCGTTGCTGTTGTGGATCGGC
GCGATCCTCTGCTTCATCGCGTACTCGATCCAAGCGTCGACGAGCGAGGATCCG------
AACGACGACAATCTGTACCTGGGCATCGTGTTGGCGGCGGTCGTCATAGTCACGGGTATA
TTCTCGTATTACCAGGAGAGCAAGTCGAGCAAGATCATGGAATCGTTCAAGAACATGGTA
CCCCAAATCGCGATCGTGATCAGGGAAGGCGAGAAATTGACGTTGAAGGCGGAGGAGTTG
GTGCTCGGCGACGTGGTCGAGGTAAAGTTCGGGGATCGCATACCGGCCGACATCCGTATC
ATCGAGTCAAGGGGATTCAAAGTGGACAACAGCTCGTTGACGGGCGAATCCGAGCCCCAG
TCGAGATCCCCCGAGTTCACGAACGAGAACCCGTTGGAGACGAAGAACCTCGCCTTCTTC
TCCACGAACGCCGTTGAGGGGACAGCGAAGGGAGTGGTGATCTGCTGTGGCGATCAGACA
GTGATGGGAAGGATTGCCGGCCTGGCATCCGGCCTTGATACTGGTGAAACGCCGATCGCT
AAGGAGATTCATCATTTCATCCACCTGATCACGGGGGTGGCCGTATTCCTCGGTGTGACC
TTCTTCATCATAGCCTTCATACTCGGTTACCATTGGCTCGACGCTGTCATCTTCCTGATC
GGTATCATCGTCGCGAACGTGCCGGAGGGTTTGCTGGCCACGGTCACGGTGTGCCTCACG
TTGACCGCGAAACGGATGGCCTCGAAGAATTGCCTGGTGAAGAATCTCGAGGCGGTGGAG
ACGTTGGGCTCGACCTCGACCATCTGCTCGGACAAGACGGGCACCCTCACCCAGAACCGT
ATGACCGTTGCCCACATGTGGTTCGACAATCAGATCATCGAGGCGGACACGACCGAGGAT
CAATCCGGATTGCAGTACGACCGCACGAGCCCGGGCTTCAAGGCGTTGGCAAAGATCGCC
ACGCTGTGCAACCGCGCCGAGTTCAAAGCCGGCCAGGAGGACAAGCCGATCCTGAAGAGG
GAGGTGAACGGGGACGCGTCCGAGGCTGCCCTGTTGAAGTGCATGGAGCTCGCCCTGGGC
GACGTGATGGGCATAAGGAAACGCAATAAGAAAGTGTGCGAGATACCGTTCAACTCGACC
AACAAGTACCAGGTCTCGATCCACGAGTCGGACAACCCGGACGATCCTAGACACCTGCTC
GTGATGAAGGGAGCGCCGGAGAGGATCCTGGATCGTTGCTCGACCATATTCATCGGCGGG
AAGGAGAAGGTGCTCGACGAGGAGATGAAGGAGGCGTTCAACAACGCCTACCTCGAGCTC
GGCGGCCTTGGTGAACGCGTGCTCGGCTTCTGCGACTACATACTGCCGTCCGACAAATTC
CCGATCGGCTTCAAGTTCAACTGCGACGACCCGAACTTCCCTGTAGACGGACTCCGCTTT
GTGGGCCTCATGTCTATGATCGACCCGCCCAGGGCTGCGGTGCCCGACGCGGTCGCCAAG
TGCCGTTCAGCCGGCATCAAGGTCATCATGGTAACCGGTGACCACCCGATCACTGCCAAA
GCCATTGCCAAATCTGTCGGCATCATCTCCGAAGGTAACGAGACCGTCGAGGACATTGCT
CAACGGTTGAATATCCCCGTATCCGAAGTCAATCCTCGCGAGGCCAAAGCCGCCGTCATC
CACGGAACCGAACTCAGGGAACTGAACTCCGACCAACTGGACGAGATCCTCAGGTACCAC
ACCGAAATTGTGTTCGCCCGTACCTCGCCTCAGCAGAAGCTCATCATCGTCGAAGGCTGC
CAGCGAATGGGCGCTATCGTCGCTGTGACCGGCGACGGCGTGAACGACTCCCCCGCGTTG
AAGAAGGCAGACATAGGCGTGGCGATGGGTATCGCTGGCTCCGACGTGTCGAAGCAGGCG
GCCGACATGATCCTTCTGGACGACAACTTCGCCTCGATCGTGACCGGTGTCGAGGAGGGC
CGGTTGATCTTCGACAACCTGAAGAAATCCATCGCGTACACCCTCACCTCGAACATACCC
GAGATCTCACCCTTCCTGGCGTTCATCCTTTGCGACATCCCCCTGCCCCTCGGCACCGTC
ACCATTCTCTGCATCGATCTGGGAACGGACATGGTGCCGGCTATTTCGTTGGCGTACGAG
CATGCCGAGTCGGATATAATGAAGAGAAGGCCTCGTGATCCGTAC---------------
------------------------------------------------------------
------------------------------------------------------------
------------------------------------------------------------
------------------------------------------------------------
------------------------------------------------------------
------------------------------------------------------------
------------------------------------------------------------
------------------------------------------------------------
---------------------------------------------------------
>Apis_florea [gene=LOC100867291] [db_xref=GeneID:100867291] [protein=sodium/potassium-transporting ATPase subunit alpha isoform X2] [protein_id=XP_012345702.1] [location=456..3581] [gbkey=CDS]
CGCGACGACAACAAAACGGCCGACGGGATGTACAAGTCGCGGCGGAAGAATCCAAAGCGG
AGGACGGACAATTTAGAGGACCTGAAACAGGAGTTGGACATTGACTTCCACAAAATTACA
CCCGAGGAACTGTATCAAAGGTTTCAGACGCACCCCGAAAACGGCCTCAGCCACGCGAAG
GCAAAAGAGAATCTGGAGAGGGACGGTCCAAACTCGCTTACACCGCCGAAACAAACACCG
GAATGGGTGAAATTCTGTAAAAATCTGTTCGGCGGTTTCGCGTTGCTGTTGTGGATCGGG
GCGATCCTCTGCTTCATCGCGTACTCGATCCAAGCGTCGACGAGCGAGGACCCG------
AACGACGACAATCTGTACCTGGGCATCGTGTTGGCGGCGGTCGTAATAGTGACGGGTATA
TTCTCGTATTACCAGGAGAGCAAGTCGAGCAAGATAATGGAATCGTTCAAGAACATGGTA
CCCCAAATCGCGATCGTAATCAGGGAAGGCGAGAAACTGACGTTGAAGGCCGAGGACTTG
GTGCTCGGCGACGTGGTCGAGGTAAAGTTCGGGGATCGTATACCGGCCGACATCCGGATC
ATCGAGTCGAGGGGATTCAAGGTGGACAACAGCTCGTTGACGGGCGAGTCGGAGCCCCAA
TCGAGATCGCCGGAGTTCACGAACGAGAACCCGTTGGAGACGAAGAATCTCGCCTTCTTC
TCGACGAACGCCGTCGAGGGAACCGCGAAAGGAGTGGTGATCTGCTGTGGCGATCAGACA
GTGATGGGAAGGATTGCTGGTCTAGCATCCGGCCTTGATACTGGTGAAACGCCGATCGCT
AAGGAGATTCATCATTTCATACACCTGATCACGGGGGTTGCCGTATTCCTCGGTGTTACC
TTCTTCATCATAGCCTTCATCCTCGGTTACCACTGGCTCGACGCAGTCATCTTCCTGATC
GGGATCATCGTCGCCAACGTGCCGGAGGGTTTGCTCGCGACCGTCACCGTCTGCCTCACG
TTGACCGCCAAACGGATGGCGTCCAAGAATTGCCTGGTGAAGAATCTCGAGGCCGTGGAG
ACGTTGGGCTCCACGTCGACCATCTGCTCGGACAAGACGGGCACCCTCACCCAGAATCGT
ATGACCGTTGCCCACATGTGGTTCGACAATCAGATCATCGAGGCGGACACGACCGAGGAT
CAATCGGGATTGCAATACGACCGCACGAGCCCCGGCTTCAAGGCGTTGGCAAAGATCGCG
ACGCTGTGCAACCGTGCCGAGTTCAAGGCGGGCCAGGAGGACAAGCCTATCCTGAAGAGG
GAGGTGAACGGGGACGCGTCCGAGGCCGCACTGTTGAAGTGCATGGAGCTGGCCCTGGGC
GACGTGATGGGGATAAGGAAGCGTAACAAGAAAGTGTGCGAGATCCCGTTCAACTCGACC
AACAAGTACCAGGTCTCTATCCACGAGTCGGACAATCCGGACGACCCGAGGCACCTGCTC
GTGATGAAGGGCGCCCCGGAGAGGATTCTCGATCGTTGCTCCACGATATTCATCGGTGGC
AAGGAGAAGGTGCTCGACGAGGAGATGAAGGAGGCGTTCAACAACGCTTACCTCGAGCTT
GGCGGCCTCGGTGAACGCGTGCTCGGTTTCTGCGACTACATACTGCCGTCCGACAAATTC
CCGATCGGCTTCAAGTTCAACTGCGACGACCCGAACTTCCCGGTGGACGGACTCCGCTTT
GTGGGCCTCATGTCTATGATCGACCCGCCCAGGGCTGCGGTGCCCGACGCGGTCGCCAAG
TGCCGTTCAGCCGGCATCAAGGTCATCATGGTAACCGGTGACCATCCGATCACTGCCAAA
GCCATTGCCAAATCTGTCGGCATCATCTCTGAAGGTAACGAGACCGTCGAGGACATTGCT
CAACGGTTGAATATCCCCGTATCCGAAGTCAATCCTCGCGAGGCCAAAGCCGCCGTCATC
CACGGAACCGAACTCAGGGAACTGAACTCCGACCAACTGGACGAGATCCTCAGGTACCAC
ACCGAAATTGTGTTCGCCCGTACCTCGCCTCAGCAGAAGCTCATCATCGTCGAAGGCTGC
CAGCGAATGGGTGCTATCGTCGCTGTGACCGGCGACGGTGTGAACGACTCCCCCGCGTTG
AAGAAGGCAGACATCGGGGTGGCAATGGGTATAGCTGGCTCGGACGTGTCCAAGCAGGCG
GCCGACATGATCCTGCTCGACGACAACTTCGCCTCGATCGTGACCGGTGTCGAGGAGGGC
CGGTTGATCTTCGACAACTTGAAGAAATCCATCGCGTACACCCTCACCTCGAACATCCCC
GAGATCTCACCCTTCCTGGCGTTCATCCTTTGCGACATCCCCCTGCCCCTCGGCACCGTC
ACCATCCTCTGCATCGATCTGGGAACAGACATGGTGCCAGCCATCTCACTTGCCTACGAG
GAGGCAGAGAGCGATATTATGAAGCGACATCCACGAAACCCCTTCACTGACAAGCTAGTT
AACGAAAGGCTTATTTCGATGGCGTATGGTCAGATCGGTATGATCCAGGCAGCCGCCGGT
TTCTTCGTCTACTTCGTGATCATGGCTGAGAACGGATTCCTGCCGCTGCATCTCTTCGGC
ATTCGAAAACAATGGGACTCGAAGGCAATCAACGATCTTCGTGACAGCTACGGCCAGGAA
TGGACGTACAGGGATCGTAAAACGCTCGAATTTACCTGCCACACAGCCTTCTTCGTTTCG
ATCGTTATCGTTCAATGGGCCGATTTGATCGTATGTAAGACGCGACGTAATTCCATCATC
CACCAAGGAATGAGAAACTGGGCCCTCAACTTTGGTTTAATATTCGAGACCGCCCTCGCC
GCGTTCCTAAGCTACACACCCGGCATGGACAAGGGTCTCCGCATGTTCCCTCTCAAATTC
GTTTGGTGGTTGCCCGCCCTTCCCTTCATGTTCGCCATCTTCATCTACGACGAGACGAGA
CGATTCTACCTCCGCCGGAATCCAGGAGGCTGGCTCGAGCAAGAAACTTACTATTAG
>Agrilus_planipennis sodium potassium ATPase, alpha 1 subunit
GACGACAACAAAACTGCTGATGGCAGAGCCAAGTCACGTAGAAAAGTGAAGAAGGTCAGA
AAACCGGAAGATCTTGACGACCTTAAGCAAGAGTTAGATATAGATTATCACAAGATCTCT
CCTGAAGAACTATATCAACGATTCCAAACCCATCCCGAAAATGGTCTCAGTCATGCCAAG
GCAAAGGAAAACCTTGAACGGGATGGCCCCAATGCTCTCACGCCTCCGAAAACTACACCC
GAATGGGTGAAGTTTTGTAAGAATCTTTTTGGAGGTTTTTCGTTGCTTTTATGGATAGGA
GCCGTCCTCTGCTTTATTGCTTATTCCATTCAAGCGAGTACAGTCGAAGAACCG------
GCTGATGATAACCTATATCTTGGTATTGTATTGGCTGCAGTTGTAATCGTCACAGGTATA
TTCTCATATTACCAAGAGAGTAAAAGCTCCAAGATTATGGAATCTTTTAAGAATATGGTG
CCGCAATTCGCGACTGTTATTCGAGAGGGCGAGAAACTCACCCTACGCGCTGAAGACATC
GTCGTCGGCGATGTGGTCGAGGTCAAATTCGGTGATCGTATTCCTGCTGATATCCGAATC
ATAGAATCTCGTGGATTTAAAGTTGATAATTCGTCTCTGACCGGCGAATCTGAACCCCAG
AGTCGTAGTTCCGAATTTACTCACGAGAATCCGTTGGAAACCAAAAATCTCGCTTTCTTT
TCAACCAACGCAGTGGAAGGTACTGCTAAGGGAGTAGTCATTAGTTGTGGTGACAATACT
GTTATGGGAAGAATTGCCGGTCTCGCATCTGGTTTAGATACCGGAGAAACACCCATTGCT
AAGGAAATTCATCATTTCATTCATTTGATCACAGGCGTGGCCGTTTTTCTGGGTGTAACC
TTCTTTATCATTGCTTTCATTCTCGGTTATCATTGGCTCGATGCCGTCATTTTCCTGATT
GGTATCATTGTCGCCAATGTACCCGAAGGTCTTTTGGCCACGGTCACCGTGTGTCTTACA
CTTACGGCGAAGAGAATGGCATCCAAAAATTGTCTCGTTAAGAATCTTGAAGCCGTCGAA
ACTTTAGGTTCTACAAGTACAATTTGCTCCGACAAGACTGGCACTTTAACTCAGAATCGT
ATGACTGTTGCTCACATGTGGTTCGATAACCAAATCATAGAGGCCGACACAACTGAAGAC
CAATCTGGGGTACAATACGATCGTACCAGTCCCGGTTTCAAAGCACTCGCACGCATTGCA
ACTTTATGTAACCGAGCCGAATTTAAACCAGGCCAGGATGGAGTCCCGATATTGAAACGC
GAAGTGAACGGTGATGCATCCGAAGCTGCTTTACTTAAATGTATGGAACTTGCACTGGGT
GACGTAATGACTATCAGGCGAAAGAATAAGAAAGTATGCGAAATACCATTTAATTCCACT
AACAAATATCAGGTATCGATACATGAGAACGAAGACCCCAATGATCCACGACATATTTTG
GTTATGAAGGGTGCCCCAGAGAGAATACTTGAACGATGCAACACAATATTCATCGGTGGA
AAAGAAAAAGTGTTAGACGAGGAAATGAAAGAGGCGTTTAATAATGCTTATCTAGAACTA
GGAGGATTGGGCGAACGCGTGTTAGGATTCTGTGATTTCCTGTTGCCGACCGATAAATAT
CCCCTCGGTTACAAATTCAACTGCGACGACCCTAATTTTCCATTGGAAGGACTACGTTTT
GTAGGTCTTATGTCTATGATTGATCCACCTCGTGCTGCTGTACCCGATGCAGTTGCAAAA
TGCAGAAGTGCCGGAATTAAGGTAATTATGGTAACGGGGGATCATCCAATTACGGCAAAA
GCCATAGCTAAGTCTGTGGGTATTATATCAGAAGGAAATGAAACGGTAGAAGACATCGCT
CAAAGACTAAATATTCCGGTTTCGGAGGTGAATCCCCGGGAAGCTAAAGCGGCCGTCATT
CACGGAACTGATCTTCGTGAATTATCATCTGACCAACTGGACGAAGTCTTACGGTACCAT
ACAGAAATTGTATTCGCTAGAACTTCACCTCAACAGAAGTTGATTATAGTCGAAGGATGT
CAAAGAATGGGGGCCATTGTTGCTGTGACAGGCGATGGTGTAAATGACTCCCCTGCCCTA
AAGAAAGCCGACATAGGGGTAGCTATGGGTATCGCTGGTTCTGATGTATCAAAGCAAGCG
GCAGACATGATTCTGCTTGACGATAACTTTGCATCCATTGTAACGGGAGTAGAAGAGGGT
CGACTTATTTTTGATAACTTGAAAAAATCAATTGCCTACACATTGACGTCTAACATACCA
GAAATATCGCCCTTCTTGGCGTTCATTCTCTGCGACGTACCCCTACCACTTGGTACAGTC
ACCATTCTTTGTATTGATCTTGGAACGGACATGGTGCCTGCAATTTCTCTGGCCTATGAG
GCTCCCGAGTCGGACATAATGAAAAGGCAGCCGCGCGACCCTTACAGGGACAACCTGGTA
AACCGCAGGTTAATTTCTATGGCTTATGGTCAAATCGGTATGATTCAAGCAGCTGCTGGG
TTCTTTGTTTATTTCGTTATTATGGCTGAAAATGGATTTTTGCCAGCTGAACTGTTTGGC
ATTCGAAAACAGTGGGATTCTAAGGCTATCAACGATTTAACGGATTCGTATGGACAAGAG
TGGACTTATCGTGACAGAAAAACTTTGGAATACACTTGCCACACCGCCTTTTTCGTATCA
ATTGTCATCGTGCAGTGGGCCGATTTGATCATTTGTAAAACCCGAAGGAATTCAATCATT
CATCAAGGAATGCGCAATTGGGCTTTGAATTTTGGACTTGTGTTTGAAACTGCCCTTGCC
GCTTTCTTATCTTATACCCCTGGTATGGACAAGGGACTTAGGATGTTTCCACTGAAGTTT
GTCTGGTGGCTGCCCGCTCTACCGTTCTCCCTTGCTATATTTATTTACGATGAAGTACGA
CGTTTCTATCTGAGACGCAATCCCGGAGGATGGCTCGAACAAGAAACATACTACTAA
>onthophagus_taurus [gene=LOC111415914] [db_xref=GeneID:111415914] [protein=sodium/potassium-transporting ATPase subunit alpha isoform X5] [protein_id=XP_022903575.1] [location=102..3194] [gbkey=CDS]
TCTTCAACCGGAACCTTTGGAGAAGGAGACTCACGGAGGAAACATGTCAAAAAGCCCAGA
AAAGCAGATGACCTCGATGACCTCAAACAAGAATTGGACATCGATTATCACAAAATTTCA
CCCGAAGAACTCTATCAACGGTTTCAAACTCACCCAGAAAATGGCCTCAGTCATGCGAAG
GCGAAAGAAAATTTGGAACGAGATGGTCCCAATGCGTTAACGCCGCCCAAAACGACACCC
GAATGGGTCAAGTTCTGCAAGAATCTCTTCGGTGGTTTCGCCCTGCTGCTGTGGATAGGC
GCCTTTCTTTGTTTCATAGCTTATTCGATCCAGGCGAGCACAGAAGATGAACCC------
TCAGATGATAACCTTTACTTAGGCATTGTATTAGCTGCCGTTGTTATCGTTACAGGTATT
TTCTCGTATTATCAAGAAAGTAAGAGTTCAAAAATTATGGAATCCTTCAAGAACATGGTA
CCACAATTCGCGACCGTTTTAAGAGAAGGTGAAAAGTTAACGTTAAGGGCCGAAGATTTG
GTATTAGGTGATGTAGTAGAAGTAAAATTTGGAGACAGGATACCGGCCGATATCCGTATC
ATCGAGTCCCGAGGTTTCAAGGTCGACAACAGCTCGCTCACTGGTGAATCTGAACCACAA
AGTCGTAGCCCCGAATTCACGCACGAAAACCCATTGGAGACGAAGAACTTAGCCTTTTTC
TCTACGAATGCCGTCGAAGGAACTGCCAAAGGTGTCGTGATTAGTTGTGGTGATAACACA
GTAATGGGTAGAATCGCTGGATTAGCTTCCGGATTGGATACTGGCGAAACTCCGATCGCT
AAAGAAATTCACCATTTCATTCAACTTATTACTGGTGTCGCTGTATTTCTTGGAGTAACC
TTCTTCGTTATTGCTTTTATTTTGGGTTATCATTGGTTGGATGCTGTAATCTTTTTGATT
GGTATTATCGTCGCCAACGTACCCGAAGGTTTATTGGCTACCGTAACTGTGTGTCTTACG
TTAACTGCTAAGAGAATGGCCTCAAAGAACTGTTTGGTTAAGAATTTAGAAGCTGTAGAA
ACATTGGGATCGACAAGTACCATTTGTTCTGATAAGACCGGTACATTGACACAGAATAGG
ATGACTGTTGCTCACATGTGGTTTGATAATCAAATTATTGAAGCTGATACCACTGAAAAT
CAATCTGGCGTACAATACGATAGAACAAGTCCAGGATTTAAAGCTCTTTCGCGGATCGCA
ACATTATGTAACAGAGCTGAATTTAAGGGTGGTCAAGACGGTGTACCAATTTTGAAGAGA
GAAGTCAATGGAGATGCTTCAGAAGCAGCACTTTTGAAATGTATGGAAATCGCTTTAGGT
AACGTTATGAATATCAGAAGGAAAAACAAGAAGGTTTGCGAAATTCCGTTCAACTCGACG
AATAAATTTCAAGTGTCCATTCACGAAAACGAAGATACGAATGATCCTAGACACATCTTG
GTGATGAAGGGAGCTCCTGAAAGGATTTTGGAGAAATGTAGCACCATCTTTATCTGCGGA
AAAGAAAAAGTCCTCGACGACGAAATGAAGGAAGCTTTCAATAACGCTTATTTGGAATTG
GGAGGTTTAGGTGAACGTGTGTTAGGATTTTGCGATATGATGTTACCAACTGATAAATTC
CCAATGGGTTTCAAGTTCAATTCAGACGATCCCAATTTCCCATTAGAAGGATTTAGATTT
GTTGGTCTTATGTCTATGATTGATCCACCAAGAGCTGCTGTACCTGATGCTGTAGCTAAA
TGTAGAAGCGCTGGTATTAAGGTTATTATGGTTACTGGTGATCATCCAATTACTGCCAAA
GCCATTGCAAAATCCGTCGGTATCATTTCCGAAGGCAACGAAACAGTAGAAGACATTGCT
CAAAGATTGAATATTCCCATTTCGGAAGTGAACAGGAATGATGCCAAAGCTGCAGTTCTT
CACGGATCCGATCTCAGGGAACTTAGCTCAGATCAATTGGATGAAGTTTTAAGGAATCAC
ACTGAAATTGTCTTCGCCAGAACGTCTCCACAACAAAAATTGATTATTGTTGAAGGTTGT
CAAAGAATGGGTGCTATTGTAGCTGTAACTGGTGATGGTGTAAACGATTCTCCCGCTTTG
AAGAAAGCCGATATTGGTGTAGCTATGGGTATTGCTGGTTCTGACGTATCTAAACAAGCT
GCAGACATGATTCTTTTGGATGATAATTTCGCTTCGATCGTAACAGGTGTTGAAGAGGGC
CGTTTAATTTTCGATAATTTGAAGAAATCCATCGCGTACACTTTAACCTCAAACATTCCC
GAAATTTCACCTTTCCTTGCCTTTATCCTCTGCGATATTCCATTGCCTCTTGGTACCGTC
ACTATTCTTTGCATCGATCTTGGAACTGACATGGTTCCTGCCATTTCATTGGCATATGAA
GAAGCTGAATCAGATATTATGAAGAGACCTCCTAGAAATCCTTATATGGATAAACTTGTA
AACGATAGATTAATCTCAATGGCATACGGTCAAATCGGTATGATTCAAGCGGCCGCCGGT
TTCTTCGTTTACTTCGTCATCATGGCTGAAAATGGTTTCCTTCCAATGCAACTCTTCGGT
ATACGTAAACAATGGGATTCAAGGGCAGTTAACGATTTAACCGATTCGTATGGACAAGAA
TGGACATATCGTGACAGAAAGACTTTGGAGTACACCTGCCATACCGCATTCTTCGTTTCC
ATCGTTGTTGTACAGTGGGCCGATTTGATCATTTGCAAAACGAGACGTAACTCTCTCGTT
CATCAAGGCATGAGAAATTGGGCTTTGAACTTTGGTCTCATTTTTGAGACAGCGCTTGCT
GCCTTCCTCTCGTACACACCTGGCATGGACAAAGGTCTACGTATGTTCCCACTCAAATTT
GTATGGTGGCTTCCGGCGTTGCCGTTCATGTTGGCGATTTTCATCTACGACGAGACGAGG
CGTTTCTACTTGAGACGTAACCCGGGAGGATGGCTAGAACAAGAAACCTACTATTAA
>Tribolium_castaneum sodium potassium ATPase, alpha 1 subunit
---------------------------------CGGAGGAAA---AATAAGAAGGTCAGG
AAAGCGGACGATTTAGATGATTTGAAACAAGAATTGGACATCGATTATCATAAAATCACC
CCAGAAGAATTATATCAGAGATTCCAGACACATCCAGAAAATGGCCTCAGTCATGCGAAA
GCGAAAGAGAATTTGGAACGGGACGGACCCAATGCACTCACACCCCCAAAGACTACCCCC
GAATGGGTGAAATTTTGTAAAAATCTCTTCGGGGGTTTCGCTCTCTTATTGTGGATCGGC
GCCATCCTCTGCTTCATAGCCTATTCTATTCAGGCTAGCACCGTGGAGGAACCA------
GCCGATGATAATCTTTATCTTGGCATCGTCTTAGCTGCCGTTGTTATCGTTACAGGTATA
TTTTCTTATTATCAAGAAAGCAAGAGTTCGAAGATTATGGAGTCGTTCAAAAACATGGTC
CCCCAATTCGCTACAGTGATCCGCGAGGGTGAAAAGCTGACCCTCCGCGCGGAGGACCTG
GTACTGGGCGACGTGGTCGAGGTGAAATTCGGTGACAGAATCCCAGCCGATATCCGAATC
ATCGAATCTCGCGGCTTCAAAGTAGACAACTCATCCTTGACAGGCGAATCCGAACCGCAG
TCCCGCAGTCCGGAGTTCACTCACGAGAACCCTCTCGAAACGAAAAACTTGGCGTTCTTC
TCGACCAACGCCGTCGAAGGCACTGCCAAAGGTGTTGTGATTAGTTGTGGTGACAATACC
GTGATGGGTCGCATCGCCGGTCTCGCCTCCGGTCTGGACACCGGCGAGACGCCCATCGCC
AAAGAAATCCATCATTTCATTCACCTCATTACTGGCGTGGCTGTTTTCCTCGGAGTTACC
TTCTTCGTAATCGCCTTCATCCTCGGCTACCACTGGCTCGACGCTGTTATTTTCCTCATC
GGTATTATCGTGGCGAACGTGCCCGAGGGGCTCCTCGCCACCGTCACCGTGTGTCTCACC
CTCACTGCTAAGAGGATGGCTTCCAAGAACTGCCTCGTGAAGAATCTCGAGGCCGTAGAG
ACCCTCGGCTCCACAAGCACGATCTGCTCGGACAAGACCGGAACTTTGACCCAAAACCGG
ATGACGGTAGCACACATGTGGTTCGACAATCAGATCATTGAAGCCGACACCACTGAAGAC
CAGTCGGGAGTCCAATACGACCGCACAAGTCCAGGATTCAAAGCTTTGTCGCGCATTGCC
ACACTTTGCAACCGGGCTGAGTTCAAAGGGGGGCAGAACGACGTCCCGATCCTTAAACGC
GAAGTCAACGGAGACGCCTCTGAAGCCGCTCTCCTCAAATGCATGGAACTGGCTCTGGGC
GACGTGATGTCCATCAGACGCAAGAACAAGAAAGTTTGCGAAATTCCCTTCAACTCGACC
AACAAATACCAAGTTTCCATCCACGAGAACGAGGACGCGAGCGATCCTCGCCATATCCTT
GTGATGAAGGGCGCTCCTGAACGAATCCTCGAACGCTGCAGCACGATCTTCATCTGCGGC
AAGGAGAAAGTCCTGGATGAGGAAATGAAGGAAGCTTTCAATAACGCCTACTTGGAGTTG
GGTGGTTTGGGCGAGCGTGTGCTCGGCTTCTGCGATTTTATGTTGCCCACTGATAAGTAC
CCAATTGGGTACAAATTCAATTGCGATGACCCCAACTTCCCGTTGGATGGTTTGAGATTT
GTTGGCTTGATGTCCATGATTGATCCTCCCAGAGCTGCAGTGCCTGACGCCGTTGCTAAA
TGCAGAAGTGCCGGTATTAAGGTCATTATGGTGACGGGAGATCACCCGATTACGGCCAAG
GCTATTGCAAAGTCGGTTGGGATTATTTCGGAGGGTAACGAAACGGTTGAAGATATTGCT
CAACGGTTGAATATTCCTGTCTCGGAAGTCAACCCGAGGGAAGCCAAAGCTGCCGTTGTT
CACGGATCTGATCTCAGAGACCTATCTTCCGATCAATTAGACGAAATTTTGAGATACCAC
ACTGAAATTGTATTCGCTAGAACCTCGCCGCAACAGAAGTTGATCATCGTCGAGGGGTGC
CAACGGATGGGCGCTATTGTCGCCGTGACAGGTGACGGCGTGAACGACTCGCCGGCTTTG
AAGAAGGCGGACATCGGTGTGGCCATGGGTATCGCGGGTTCGGATGTGTCCAAGCAAGCC
GCCGACATGATCCTGCTGGACGATAACTTCGCGTCGATCGTGACAGGAGTGGAGGAAGGC
CGTTTGATCTTCGATAACTTGAAGAAATCTATTGCCTACACCTTGACCTCAAACATTCCC
GAAATCTCGCCTTTCCTTGCTTTCATTTTGTGCGACATTCCTTTGCCTCTCGGTACCGTA
ACAATTCTGTGCATCGATCTTGGAACTGACATGGTGCCGGCCATTTCTCTCGCTTATGAA
AAAGCCGAATCCGACATTATGAAACGACGGCCACGTGACCCGTACTCTGATAAATTAGTT
AACGAAAGGTTGATTTCGATGGCATACGGCCAGATTGGTATGATTCAAGCAGCTGCTGGT
TTCTTCGTGTACTTTGTCATCATGGCTGAGAACGGCTTCCGCCCGACTGACTTGTTCGGT
ATTCGAAAGCAATGGGACTCGAAAGCTGTCAATGATCTCACAGATTCGTACGGTCAGGAA
TGGACTTATCGGGACAGGAAGACATTGGAATACACTTGCCACACTGCATTCTTCGTGTCC
ATCGTGGTTGTCCAATGGGCCGATTTGATCATTTGTAAGACCCGTCGCAATTCGATCCTC
CACCAGGGAATGCGTAACTGGGCGCTCAACTTTGGTTTGGTTTTCGAAACTGCACTCGCA
GCCTTCCTGTCGTACACTCCCGGGATGGACAAGGGTCTGCGCATGTTCCCGNTNANGTTT
GTGTGGTGGTTGCCTGCAATTCCGTTTATGTTGTCCATCTTCATTTACGACGAAACCCGT
CGGTTTTATTTGCGTCGCAATCCAGGAGGTTGGCTGGAACAGGAGACCTACTATTAA
>Aethina_tumida [gene=LOC109601910] [db_xref=GeneID:109601910] [protein=sodium/potassium-transporting ATPase subunit alpha isoform X2] [protein_id=XP_019873765.1] [location=161..3292] [gbkey=CDS]
GACAACAAGACCGCTGACGGTAGACCCAAGTCGCGTAGGAAAAATGTTAAGAAAGTAAGA
AAGGCAGAAGACTTAGATGATTTAAAACAGGAATTGGACATCGACTACCATAAGATTTCA
CCTGAAGAATTGTATCAGAGATTTCAAACTCATCCAGAGAATGGCCTTAGTCACGCGAAA
GCGAAGGAAAATCTGGAACGGGACGGACCCAACGCACTGACACCGCCAAAAACAACACCG
GAATGGGTTAAGTTTTGTAAAAACCTGTTCGGAGGTTTCGCGCTTCTCCTATGGATCGGC
GCGATCCTCTGCTTCATCGCCTATTCTATTCAGGCTAGCACGGTGGAGGAGCCC------
GCCGACGATAATCTATATCTTGGCATCGTATTAGCTGCCGTTGTTATCGTTACTGGTATA
TTTTCGTATTATCAAGAAAGTAAAAGCTCGAAGATTATGGAATCATTCAAGAACATGGTA
CCCCAGTTCGCGACGGTACTTAGGGAAGGCGAGAAACTGACATTGAGGGCCGAGGACTTG
GTATTGGGTGACGTTGTCGAGGTCAAGTTTGGCGATCGAATTCCGGCAGATATCAGGATT
ATCGAATCCCGAGGCTTCAAGGTTGACAATTCCTCGTTGACGGGTGAATCAGAACCGCAA
AGTCGAAGCCCCGAATTTACCCACGAAAACCCATTGGAAACCAAGAATCTTGCTTTCTTC
TCGACCAACGCTGTCGAAGGCACTGCCAAAGGTGTTGTAATCAGTTGTGGTGACAATACT
GTGATGGGACGTATCGCTGGTCTGGCATCTGGCTTGGACACCGGTGAAACCCCCATCGCC
AAAGAAATCCATCATTTCATCCATCTCATCACCGGAGTAGCTGTATTCTTAGGCGTCACA
TTCTTCATCATTGCGTTTATCCTCGGCTACCATTGGCTCGACGCCGTCATCTTCTTGATC
GGTATCATCGTCGCTAACGTACCAGAAGGTCTTTTGGCTACCGTAACTGTATGTCTAACC
TTGACTGCCAAGAGGATGGCATCCAAGAACTGCCTTGTCAAGAACCTCGAGGCCGTAGAA
ACATTAGGTTCAACCAGCACGATTTGCTCAGATAAGACTGGAACATTGACTCAAAATAGA
ATGACCGTAGCTCACATGTGGTTCGATAACCAAATTATTGAAGCCGACACAACTGAAGAT
CAATCTGGTGTCCAATACGATCGCACAAGTCCCGGATTCAAGGCGCTCTCCCGCATCGCC
ACTCTGTGCAACAGAGCCGAATTCAAACCTGGCCAGGATAGTACTCCAATTCTAAAACGT
GAAGTCAACGGTGACGCTTCGGAAGCCGCCCTATTGAAATGCATGGAACTGGCTCTTGGC
GATGTTATGTCCATCAGACGCAAGAACAAGAAGGTGTGCGAGATTCCATTCAACTCCACT
AACAAATATCAAGTGTCCATCCACGAGAACGAAGACCCCAACGATCCCAGATACATTTTG
GTAATGAAGGGAGCTCCCGAAAGGATCTTGGAGAAGTGCAGCAGCATCTTCATCTGTGGC
AAGGAGAAGGTTTTGGACGAAGAAATGAAGGAAGCATTCAACAACGCCTATTTGGAACTC
GGCGGACTGGGCGAACGTGTATTGGGATTCTGCGATTTCATGCTTCCTACTGACAAATAC
CCCATTGGCTTCAAATTCAACTCCGACGACCCCAACTTCCAGCTCGACGGTCTGCGATTT
GTCGGTTTGATGTCCATGATTGATCCTCCACGTGCTGCCGTACCCGATGCTGTCGCCAAA
TGCAGAAGTGCTGGTATCAAGGTTATCATGGTAACTGGAGATCACCCCATCACCGCCAAG
GCCATCGCTAAATCTGTCGGCATTATCTCTGAGGGTAACGAGACGGTTGAAGACATCGCC
CAACGCCTGAACATCCCCGTTTCTGAAGTCAATCCCAGAGAAGCTAAGGCAGCAGTCGTC
CATGGATCTGACCTCAGGGACCTTTCATCCGATCAACTTGACGAAATTTTAAGGTACCAC
ACGGAAATCGTATTCGCCAGGACATCACCACAGCAGAAGCTAATCATTGTGGAAGGTTGC
CAGAGAATGGGTGCCATTGTAGCCGTAACAGGCGATGGTGTAAACGACTCTCCTGCTTTG
AAGAAGGCCGACATTGGTGTAGCTATGGGTATAGCCGGTTCCGACGTGTCCAAACAGGCT
GCTGACATGATCCTCCTCGACGATAACTTCGCCTCGATCGTAACTGGTGTAGAAGAGGGA
CGTCTCATCTTCGACAACCTCAAGAAATCTATCGCCTACACTTTGACCTCCAACATTCCT
GAAATTTCTCCCTTCCTTGCTTTTATCCTTTGCGACATTCCTTTGCCACTTGGCACCGTC
ACTATTCTGTGCATCGACTTGGGAACTGACATGGTACCTGCCATTTCTTTGGCCTATGAA
GAAGCCGAATCAGATATAATGAAGCGTCCTCCCAGAGACCCTCAAAACGATAAGCTTGTC
AATGATAGGTTGATTTCGATGGCTTATGGCCAGATAGGTATGATCCAAGCCGCAGCTGGA
TTCTTCGTCTACTTCGTGATCATGGCTGAGAATGGATTCCTACCGACGAAGCTCTTCGGC
ATCAGGAAGCAGTGGGATTCGAAGGCTGTCAACGATCTCACCGATTCATACGGTCAAGAA
TGGACCTACAAGGACAGGAAGACCCTGGAGTACACCTGCCACACCGCTTTCTTCGTCTCG
ATCGTCGTCGTACAGTGGGCCGATTTGATCATTTGCAAGACCCGTCGTAATTCCATCATC
CACCAGGGAATGAGAAACTGGGCCCTCAACTTCGGTCTCGTCTTCGAAACCGCTCTCGCC
GCTTTCCTCTCGTACACCCCCGGAATGGACAAGGGCTTGCGCATGTTCCCACTCAAATTT
GTCTGGTGGTTGCCCGCCATTCCATTCATGTTGTCGATCTTCATCTACGACGAGGTGAGA
CGGTTCTACTTGCGTCGCAACCCCGGCGGCTGGCTGGAGCAGGAAACATATTATTAA
>dendroctonus_ponderosae [gene=LOC109543820] [db_xref=GeneID:109543820] [protein=sodium/potassium-transporting ATPase subunit alpha isoform X1] [protein_id=XP_019769256.1] [location=167..3298] [gbkey=CDS]
GACAACAAAACAGCCGACGGCCAACCAAAGGCACGGAGAAAAGTGCAGAAAAAGCCAAGG
AAAGCGGGAGATTTGGATGATCTAAAACAGGAATTAGATATCGATTATCATAAAATCACA
CCCGAGGAACTTTATCAGAGGTTTCAGACTCATCCAGAAAATGGTCTTAGTCATGCAAAA
GCAAAAGAAAATTTGGAACGGGACGGACCCAATGCTCTAACCCCGCCAAGGACAACGCCC
GAATGGATAAAATTCTGTAAAAATCTCTTCGGAGGTTTCGCTCTCTTATTGTGGATTGGT
GCAATCCTGTGCTTCATAGCCTATGGAATCCAGGCGAGTACCGTTGAAGAACCC------
AACGATGATAATTTGTTCTTGGGTATCGTACTGGCCGCCGTTGTTATCGTTACTGGTATA
TTTTCGTACTATCAGGAGAGTAAAAGCTCGAAAATTATGGAGTCCTTTAAAAACATGGTG
CCTCAGTTCGCAATTGTACTTAGAGAAGGCGAAAAGTTGACCCTTCGCGCCGAAGATTTG
GTTCTGGGCGATGTCGTGGAGGTGAAATTCGGAGACCGGATTCCTGCCGATATTCGGATT
ATTGAAACGCGCGGCTTCAAAGTGGACAACTCGTCGCTGACCGGAGAATCGGAGCCTCAG
AGTCGGAGCCCCGAATTCACTCACGAGAACCCTCTGGAGACGAAGAATCTGGCCTTCTTC
TCCACCAACGCCGTTGAAGGCACCGCCAAAGGTGTTGTTATTAGTTGCGGAGACAATACT
GTAATGGGCCGAATCGCTGGTCTCGCCTCCGGCCTCGACACCGGCGAAACTCCCATCGCC
AAAGAAATTCATCACTTCATCCATCTTATTACTGGCGTAGCCGTTTTCCTAGGAGTCACG
TTCTTTTTAATTGCCTTCATTCTGGGTTATCACTGGTTGGATGCTGTTATTTTCCTCATC
GGTATCATCGTGGCCAATGTTCCAGAAGGATTGCTGGCCACCGTCACTGTATGCCTCACC
CTCACAGCCAAGCGGATGGCCTCAAAGAACTGCCTAGTTAAGAATTTAGAGGCTGTAGAA
ACTCTGGGCTCAACCAGCACAATTTGCTCAGACAAAACCGGTACTCTCACTCAGAACCGA
ATGACTGTGGCACACATGTGGTTTGATAATCAGATTATCGAGGCCGACACGACTGAGGAT
CAGTCGGGCGTTCAATACGATCGAACCAGTCCCGGGTTCAAAGCGCTTTCTCGTATCGCT
ACCCTTTGCAATCGTGCTGAGTTCAAGCCTGGTCAGGATGCCGTTCAGATTCTGAAGCGT
GAAGTGAATGGCGATGCATCTGAAGCCGCGCTGCTTAAATGTATGGAGCTGGCGTTGGGC
GATGTGATGAGCATTCGGCGCAAGAACAAGAAGGTTTGCGAGATCCCCTTCAACTCGACC
AATAAGTATCAAGTGTCTGTGCACGAGAATGAAGATCCCAACGATCCACGTCATATTTTG
GTAATGAAGGGCGCCCCCGAGCGCATTCTGGAACGCTGCAACACAATCTTTATCTGTGGC
AAGGAGAAAGTCCTGGACGAGGAGATGAAGGAGGCATTCAACAATGCGTATTTAGAGCTG
GGCGGTTTGGGTGAACGAGTGCTGGGATTCTGCGATTTTATGATGCCTTCCGACAAGTAC
CCAATTGGCTATAAATTTAACAGTGACGACGCCAACTTTCCCTTGGACGGACTGCGATTT
GTTGGGTTGATGTCCATGATTGATCCACCTCGAGCTGCCGTTCCGGACGCTGTGGCTAAA
TGCCGAAGTGCCGGCATCAAGGTCATCATGGTTACCGGCGATCATCCCATCACGGCCAAA
GCCATCGCCAAATCAGTCGGAATCATATCTGAAGGAAACGAGACCATTGAAGACATTGCG
CAACGTTTGAACATCCCCGTCTCCGAAGTCAACCCGAGAGAGGCTAAGGCTGCAGTGGTT
CACGGCTCCGATCTGAGGGATTTGTCTTCGGATCAGTTGGACGAGATCTTGCGGTACCAT
ACTGAGATTGTGTTTGCCAGAACGTCCCCGCAGCAGAAACTGATTATTGTTGAGGGTTGT
CAGCGAATGGGCGCCATTGTTGCTGTTACCGGTGATGGTGTTAACGATTCGCCCGCACTG
AAGAAGGCGGATATCGGCGTGGCCATGGGCATTGCCGGATCGGACGTGTCGAAACAGGCT
GCCGACATGATTTTGCTAGACGACAATTTCGCTTCAATTGTAACGGGAGTGGAGGAGGGT
CGGCTCATCTTCGACAACTTGAAAAAATCCATTGCCTACACTCTGACCTCGAACATTCCC
GAAATTTCCCCATTCCTGGCCTTTATCCTGTGCGACATTCCACTGCCACTCGGCACCGTT
ACCATCCTTTGCATTGATCTTGGAACCGACATGGTGCCCGCTATTTCTTTGGCATATGAG
GAAGCTGAGTCTGATATAATGAAGAGGCAGCCTAGAAACCCTTTTTACGATAAACTCGTC
AACGCTAGATTGATTTCAATGGCTTATGGACAAATCGGAATGATCCAGGCAGCTGCCGGA
TTCTTCGTCTACTTTGTCATTATGGCTGAGAATGGATTTTTGCCGATGAAACTGTTTGGT
ATCAGAAAGCAGTGGGATTCGAAAGCTATCAATGATTTGCCCGATTCCTATGGGCAGGAA
TGGACCTACAAGGATAGAAAAGTTTTGGAATACACTTGCCATACCGCGTTCTTTGTCTCC
ATTGTGATTGTGCAATGGGCAGATTTGATCGTCTGCAAAACCAGACGCAACTCGATTGTG
CATCAGGGCATGAGAAACTGGGCTCTAAATTTCGGACTCGTTTTCGAAACCGCTCTGGCT
TGCTTCCTGTCCTACACACCAGGAATGGACAAGGGACTTCGCATGTTCCCGCTAAAGTTT
GTGTGGTGGTTGCCAGCAATTCCCTTCATGCTCTCGATCTTTATCTACGACGAGGTGAGA
AGGTTCTACATAAGACGTAACCCTGGAGGGTGGTTAGAGCAGGAGACCTACTACTAA
>Cyrtepistomus_castaneus sodium potassium ATPase, alpha 1 subunit
GACTTCAAAACAGCTGATGGCCAGCCCAAGGCACGGAGGAAACAAGTTAAAAAGACCAGG
AAGCCAGGAGATTTGGATGACCTAAAACAAGAATTAGATATCGACTATCATAAGATCACT
CCTGAAGAATTATATCAAAGGTTTCAGACGCATCCAGAAAATGGACTTAGTCATGCAAAG
GCAAAAGAAAATTTGGAACGGGACGGACCCAATGCACTCACTCCACCTAAAACAACACCA
GAATGGGTGAAATTTTGTAAAAATCTCTTCGGAGGTTTTGCTCTTTTATTATGGATTGGT
GCGATCCTTTGCTTTATTGCCTATGGCATCCAAGCTAGTACCGTAGAAGAACCT------
GCTGATGATAATCTTTTCCTGGGTGTTGTATTAGCGGCCGTTGTTATCGTTACAGGTATA
TTTTCATATTATCAAGAAAGTAAAAGTTCGAAAATTATGGAATCATTTAAAAACATGGTG
CCTCAGTTTGCCACGGTACTTAGGGAAGGCGAGAAGCTGACACTTCGAGCCGAAGACTTA
GTACTTGGCGACGTCGTAGAAGTTAAATTTGGGGACAGAATACCCGCTGATGTTAGAATT
ATCGAATCGAGGGGCTTTAAAGTAGATAACTCGTCGCTTACAGGAGAATCGGAGCCGCAG
AGTCGAAGCCCCGAATTTACTCATGAAAATCCTTTAGAGACTAAAAATTTAGCATTTTTC
TCTACCAATGCCGTCGAAGGCACTGCCAAAGGTGTTGTTATTAGTTGCGGGGACAATACT
GTAATGGGTCGTATCGCCGGTCTCGCATCTGGCCTCGACACTGGCGAAACCCCCATCGCT
AAAGAAATTCATCACTTCATCCATCTTATTACTGGTGTGGCTGTATTCTTGGGAGTTACA
TTCTTTGTTATTGCCTTCATCCTTGGTTATCATTGGTTAGATGCTGTTATTTTCCTTATT
GGTATTATTGTGGCCAATGTACCCGAAGGTTTGCTTGCTACTGTTACTGTATGTCTTACT
CTTACAGCCAAGAGAATGGCCTCAAAGAACTGCTTAGTTAAGAATTTAGAAGCCGTAGAA
ACGTTAGGTTCAACTAGCACTATTTGCTCAGATAAGACTGGAACTCTGACTCAAAACCGA
ATGACCGTTGCGCACATGTGGTTTGATAATCAAATTATTGAAGCTGATACTACTGAAGAT
CAATCGGGAGTCCAGTATGATAGAACCAGCCCAGGATTTAAAGCTCTTTCACGGATCGCT
ACTCTTTGTAATAGAGCTGAATTTAAACCTGGTCAAGACAGTGTTCCTATTCTCAAACGT
GAAGTTAATGGTGATGCTTCGGAAGCTGCCTTACTTAAATGTATGGAACTTGCTCTTGGA
GATGTTATGAGTATTCGACGAAAAAATAAGAAAGTATGCGAAGTACCCTTTAACTCGACA
AATAAATATCAAGTATCTGTTCATGAAAACGAAGACCCCAATGATCCTCGTCATATTTTG
GTAATGAAAGGTGCCCCAGAACGCATTTTAGAAAGGTGCAATACCATTTTCATTTGTGGA
AAAGAAAAAGTTCTGGACGAAGAGATGAAAGAAGCATTCAACAATGCATACTTGGAACTT
GGGGGTCTTGGAGAGCGCGTACTTGGATTTTGTGATTCATTATTGCCCAGCGACAAATAC
CCTATTGGATATAAATTTAATAGCGACGATCCAAATTTTCCTCTTGATGGACTTCGCTTT
GTTGGACTTATGTCTATGATTGATCCACCACGTGCAGCTGTACCCGATGCCGTAGCTAAA
TGCAGAAGTGCTGGTATAAAAGTTATTATGGTTACTGGAGATCACCCAATCACTGCCAAA
GCTATTGCAAAATCAGTTGGTATTATTTCTGAAGGAAACGAAACTGTTGAAGATATTGCA
CAACGACTTAACATTCCTGTATCTGAAGTTAATCCCCGAGAAGCTAAGGCTGCCGTTGTT
CATGGTTCTGATTTAAGAGAATTATCATCTGACCAGTTAGATGAGATTTTAAGATACCAT
ACTGAAATCGTGTTTGCCAGAACATCCCCACAACAAAAACTGATTATTGTAGAAGGTTGT
CAGAGAATGGGTGCTATTGTAGCTGTAACTGGGGATGGTGTTAACGATTCTCCAGCCCTC
AAGAAAGCGGATATTGGTGTAGCCATGGGTATTGCGGGATCTGACGTGTCTAAACAAGCC
GCCGATATGATTCTGTTAGATGACAATTTTGCTTCTATTGTAACAGGGGTCGAAGAAGGA
CGTCTTATCTTTGACAATTTGAAGAAATCCATAGCATACACTCTAACTTCAAATATTCCC
GAAATCTCACCTTTCCTTGCCTTTATCCTTTGTGACATCCCTCTGCCTCTAGGAACTGTA
ACTATCCTTTGCATTGATCTTGGAACAGACATGGTGCCTGCTATTTCTTTGGCTTACGAG
GCCCCCGAGAGCGACATAATGAAAAGACAACCTCGCGACCCGTATAGGGACAACCTGGTT
AACCGCAGATTGATTTCAATGGCTTATGGACAAATCGGCATGATTCAGGCGGCAGCTGGA
TTCTTCGTATATTTTGTCATTATGGCCGAAAACGGTTTCTTACCTATGAAGTTGTTTGGA
ATCCGTAAGCACTGGGACTCGAAAGCTATCAACGATTTATCCGATTCATATGGTCAAGAG
TGGACCTACAAAGATCGAAAAACCTTGGAATATACCTGCCATACTGCCTTCTTTGTTTCC
ATTGTAGTAGTGCAGTGGGCTGACTTGGTAATCTGTAAGACCCGTCGTAATTCAATTGTT
CACCAGGGAATGAGAAATTGGGCTCTAAACTTTGGTCTGATCTTTGAAACGGCCTTGGCT
TGTTTCTTGTCTTACACTCCTGGTATGGATAAAGGATTGCGTATGTTCCCTCTTAAGTTT
GTATGGTGGTTACCAGCCATTCCATTCATGCTTTCCATCTTCATTTATGATGAAGTTAGA
AGATTCTATTTAAGGCGCAACCCTGGAGGCTGGTTAGAACAAGAGACCTATTATTAA
>Hylobius_abietis sodium potassium ATPase, alpha 1 subunit
GACAACAAAACAGCTGATGGCCAGCCTAAGGCACGGAGGAAAGTGCAGAAAAAGACTAGG
AAGGCAGGAGATTTGGACGACCTAAAACAAGAATTAGATATTGACTACCATAAGATCACA
CCTGAAGAATTATATCAAAGATTCCAGACGCATCCAGAAAATGGTCTTAGTCATGCAAAA
GCAAAAGAAAATCTGGAACGGGACGGACCCAATGCACTCACTCCGCCTAAGACAACACCA
GAATGGGTAAAATTTTGTAAAAATCTCTTCGGAGGATTTGCTCTCTTGCTATGGATTGGT
GCGATCCTTTGCTTTATAGCCTATGGTATCCTAGCTAGTACTGTAGAAGAACCG------
GCAGATGATAACCTGTTTTTGGGTATTGTATTAGCAGCTGTTGTTATCGTTACAGGTATA
TTTTCATATTATCAAGAAAGTAAAAGCTCGAAAATTATGGAATCGTTCAAAAACATGGTG
CCTCAGTTTGCAACGGTACTTAGAGAAGGCGAAAAATTGACCCTTCGTGCCGAAGACTTG
GTACTTGGTGATGTCGTAGAAGTTAAATTCGGGGATCGAATTCCTGCTGATATTAGAATT
ATAGAATCTCGAAGCTTTAAAGTAGACAACTCGTCACTTACTGGAGAATCGGAGCCGCAA
AGTCGAAGCCCCGAATTTACCCACGAAAATCCTCTAGAAACTAAGAATTTAGCTTTCTTC
TCCACTAATGCCGTCGAAGGCACTGCCAAAGGTGTTGTTATTAGTTGCGGTGACAATACT
GTAATGGGTCGTATCGCTGGTCTCGCATCTGGCCTCGATACTGGCGAAACCCCCATAGCT
AAAGAAATCCATCACTTCATCCATCTTATTACTGGTGTAGCTGTATTCTTAGGAGTAACA
TTCTTTATTATTGCTTTTATTCTTGGTTATCACTGGCTGGATGCCGTTATTTTCCTTATC
GGTATTATCGTAGCCAACGTACCCGAAGGATTGCTCGCTACAGTAACTGTATGTTTGACC
CTGACAGCCAAACGAATGGCCTCAAAGAACTGCTTAGTTAAGAATTTAGAAGCTGTAGAA
ACTTTAGGTTCAACTAGTACTATTTGCTCAGATAAGACTGGAACTTTAACTCAAAATCGA
ATGACAGTCGCGCACATGTGGTTTGACAATCAAATCATTGAAGCCGACACTACTGAAGAC
CAGTCGGGAGTTCAATATGACCGTACTAGTCCAGGCTTCAAAGCGCTTTCCCGTATCGCT
ACTCTCTGTAACAGAGCTGAATTTAAACCTGGGCAAGATAATGTTACTATTCTTAAGAGA
GAAGTCAACGGTGATGCCTCTGAAGCTGCTCTGCTTAAATGTATGGAACTTGCTCTTGGA
GATGTCATGGCAATTCGACGAAAGAACAAGAAGGTTTGCGAAGTTCCCTTTAACTCTACC
AACAAATATCAAGTATCTGTTCACGAAAATGAAGATCCCAATGACCCTCGTCACATCCTG
GTGATGAAGGGTGCTCCAGAACGTATTTTAGAACGTTGCAGTACCATTTTCATTTGTGGA
AAAGAGAAAATTCTGGACGAGGAGATGAAAGAAGCATTTAATAACGCATACTTAGAGCTT
GGAGGTCTTGGAGAACGTGTTCTTGGTTTTTGTGATCTAATGTTACCCACTGATAAATAT
CCTACTGGATACAAATTCAACTCAGATGATCCAAACTTCCCTCTTGATGGACTTCGATTC
GTTGGACTTATGTCTATGATTGACCCTCCTCGTGCAGCTGTACCTGATGCCGTGGCAAAA
TGCAGAAGTGCCGGTATCAAAGTTATTATGGTTACTGGAGATCACCCTATCACCGCCAAA
GCTATTGCAAAATCTGTCGGTATCATCTCTGAAGGAAATGAAACTGTCGAAGATATCGCA
CAACGACTTAACATTCCTGTTTCTGAAGTGAATCCCAGAGAAGCTAAAGCTGCTGTTGTC
CACGGTTCCGATTTGAGAGACTTATCCTCTGATCAGTTGGATGAAATTCTGAGATACCAC
ACCGAAATCGTCTTTGCAAGAACTTCGCCTCAACAGAAACTTATTATCGTAGAAGGCTGC
CAAAGGATGGGTGCTATCGTAGCTGTAACTGGTGATGGTGTAAATGACTCTCCCGCTCTG
AAGAAAGCCGACATTGGTGTCGCCATGGGTATCGCTGGTTCTGACGTATCCAAACAGGCA
GCAGACATGATCTTACTCGATGACAACTTCGCATCCATTGTTACTGGCGTCGAAGAAGGT
CGACTCATCTTCGATAACTTAAAGAAATCTATTGCCTACACCCTGACATCAAATATTCCC
GAAATTTCACCTTTCCTTGCATTTATCCTGTGTGACATACCTCTGCCCCTGGGCACCGTT
ACTATCCTTTGCATTGATCTTGGAACTGACATGGTACCCGCTATTTCTCTGGCATATGAG
GAAGCTGAATCTGATATAATGAAGAGACCGCCTAGAGACCCCCAAAACGATAAACTTGTC
AATGATAGATTGATTTCGATGGCTTATGGCCAGATCGGTATGATTCAAGCAGCTGCTGGT
TTCTTCGTATATTTCGTTATCATGGCCGAAAATGGTTTCTTGCCAATGAAACTATTTGGT
ATCCGTAAGCACTGGGACTCGAAGGCTATCAACGATTTGTCTGATTCTTATGGTCAAGAA
TGGACCTACAAAGATAGAAAAACTCTGGAATATACCTGCCACACCGCTTTCTTCGTTTCC
ATTGTAATTGTACAATGGGCTGATTTGATTATCTGCAAGACCCGTCGTAATTCCATCGTA
CACCAAGGTATGAGAAACTGGGCTTTGAATTTCGGCTTAGTTTTCGAAACCGCTCTGGCT
TGCTTCCTATCGTACACGCCCGGAATGGATAAGGGATTGCGTATGTTCCCTCTCAAATTT
GTATGGTGGCTGCCAGCAATTCCATTCATGCTTTCCATCTTTATTTATGATGAGGTTAGA
AGATTCTACATAAGACGTAACCCTGGAGGCTGGTTAGAACAAGAGACCTACTATTAA
>Rhyssomatus_lineaticollis_A sodium potassium ATPase, alpha 1 subunit
------------------------------------------------------------
AAAGCGGGCGATCTAGACGACCTTAAACAGGAATTGGATATCGATTATCACAAAATCACT
CCAGAGGAACTGTATCAGCGGTTTCAGACACATCCAGAAAATGGTCTCAGTCACGCTAAA
GCGAAAGAAAATTTGGAACGCGACGGGCCCAACGCACTCACCCCACCCAAAACTACGCCA
GAATGGGTGAAGTTCTGTAAAAATCTATTCGGTGGTTTCGCCCTGCTGCTATGGATCGGC
GCGATCCTGTGCTTTATAGCCTATGGTATTACTGCTAGCACCGTTGAAGAACCT------
TCGGATGATAATCTGTTCTTGGGAGTTGTGTTGGCGGCTGTGGTTATTGTTACAGGTATA
TTTTCCTATTATCAAGAGAGCAAAAGTTCAAAAATCATGGAATCCTTCAAAAACATGGTA
CCCCAATTCGCGACGGTACTTAGAGAGGGCGAAAAGCTGACCCTACGCGCCGAAGACCTC
GTACTCGGCGACGTCGTAGAAGTGAAATTCGGTGATCGTATCCCGGCCGATATCCGAATC
ATCGAATCCCGCGGCTTCAAAGTGGACAACTCTTCTTTAACCGGCGAATCGGAACCGCAA
AGCAGAAGCCCTGAATTCACCCACGAGAATCCTCTGGAGACCAAGAACTTGGCTTTCTTT
TCCACCAACGCGGTCGAGGGTACTGCCAAAGGTGTTGTCATTAGTTGCGGAGACAACACC
GTGATGGGTCGTATCGCCGGCCTGGCATCTGGTCTTGATACTGGTGAGACCCCAATTGCC
AAAGAAATCCACCATTTTATCCATCTCATCACAGGTGTTGCTATGTTCTTGGGTGTCACC
TTCTTCCTTATTGCCTTCATCTTGGGCTACCACTGGCTGGACGCGGTGATTTTCCTGATC
GGCATCATCGTGGCCAACGTGCCAGAAGGTCTTCTCGCTACCGTCACTGTATGTCTCACT
CTAACAGCCAAAAGAATGGCTTCCAAGAATTGTTTAGTCAAGAATCTGGAGGCTGTAGAA
ACCTTAGGATCCACCAGTACCATTTGCTCAGATAAGACCGGTACTCTAACTCAAAATCGT
ATGACCGTTGCTCATATGTGGTTCGACAATCAAATCATCGAAGCTGACACCACCGAGGAC
CAATCGGGTGTTCAATACGACCGCACCAGTCCAGGGTTCAAGGCGCTTTCGAGGATTGCC
GCTCTTTGTAACCGCGCTGAATTTAAGCCTGGTCAAGATAATGTGCCCATCCTTAAGAGA
GAGGTGAACGGAGACGCTTCTGAGGCCGCCCTGTTGAAGTGCATGGAACTTGCCCTCGGT
GACGTCATGTCCATCAGGCGCAAGAACAAGAAGATCTGCGAAGTTCCGTTCAATTCCACT
AATAAGTACCAGGTGTCTGTGCACGAGAACGAAGACCCTAATGACCCTCGACATATTCTC
GTGATGAAGGGAGCCCCGGAAAGGATCCTGGAACGTTGCAGTACCATCTTTATTTGTGGC
AAAGAGAAGGTCTTGGACGAGGAGATGAAAGAGGCGTTCAACAACGCGTACCTAGAGCTC
GGGGGACTTGGAGAGCGTGTGCTAGGGTTCTGCGACTTTATGCTACCCACCGACAAGTAT
CCCATTGGTTACAAATTTAACTCTGATGACCCCAATTTCCCCCTGGATGGACTTCGATTC
GTCGGTCTGATGTCAATGATTGATCCACCGCGTGCCGCAGTACCTGACGCCGTAGCCAAA
TGCAGAAGCGCCGGTATAAAAGTCATCATGGTCACCGGAGATCATCCCATCACCGCCAAA
GCTATCGCCAAGTCAGTCGGTATTATTTCCGAGGGCAACGAGACCGTCGAAGACATCGGG
CAACGGCTGAATATTCCGGTGTCGGAAGTGAATCCGCGGGAAGCGAAAGCGGCGGTTATT
CACGGTTCCGACTTGAGGGATCTGTCGTCCGATCAGCTGGACGAAATTCTGAGGTACCAC
ACGGAGATCGTGTTCGCGCGGACGTCGCCCCAACAGAAGTTGATCATCGTGGAGGGGTGC
CAGAGAATGGGTGCCATCGTTGCCGTGACGGGCGATGGTGTAAACGACTCCCCTGCCCTG
AAAAAGGCCGACATCGGCGTGGCCATGGGTATCGCTGGTTCGGACGTATCGAAACAAGCC
GCCGACATGATCCTACTCGACGACAACTTCGCCTCTATCGTCACAGGCGTCGAGGAAGGT
CGACTCATCTTCGACAACTTGAAGAAATCGATCGCTTACACCTTGACATCGAACATTCCT
GAAATATCGCCTTTCCTTGCCTTTATCCTTTGCGATATTCCTTTGCCACTCGGCACCGTT
ACCATCCTCTGCATTGATCTTGGAACCGACATGGTACCAGCTATTTCTTTGGCATATGAG
GAGGCCGAATCCGATATTATGAAGAGACCGCCTAGAGACCCCAAAAACGATAAACTTGTC
AATGATAGATTAATATCCATGGCGTACGGACAGATTGGCATGATCCAGGCAGCGGCCGGG
TTCTTTGTATACTTCGTTATCATGGCTGAGAACGGGTTCTTACCAATGAAGTTGTTTGGT
ATCCGGAAACAATGGGACTCGAAGGCTATCAATGATTTGCCTGATTCCTATGGACAAGAA
TGGACCTACAAAGATCGAAAAACCCTCGAATACACCTGCCACACCGCATTTTTCGTTTCC
ATCGTGATCGTGCAATGGGCCGATCTGATTATCTGCAAAACTCGTCGAAACTCGATCGTA
CACCAAGGCATGAGGAACTGGGCCTTGAATTTCGGATTGGTATTCGAGACCGCTTTGGCC
TGCTTCCTATCGTACACTCCTGGAATGGACAAGGGATTACGTATGTTCCCTCTAAAATTC
GTATGGTGGTTGCCAGCCATACCATTCATGCTTTCCATTTTTATCTACGACGAAGTGAGG
CGCTTCTATCTCAGACGTAACCCAGGAGGCTGGCTGGAACAAGAAACCTACTATTAA
>Rhyssomatus_lineaticollis_B sodium potassium ATPase, alpha 1 subunit
------------------------------------------------------------
AAAGCGGGCGATCTAGACGACCTTAAACAGGAATTGGATATTGATTATCACAAAATCACT
CCAGAGGAATTGTATCAGCGGTTTCAGACACATCCAGAAAATGGTCTCAGTCACGCTAAA
GCGAAAGAAAATTTGGAACGCGACGGGCCCAACGCACTCACCCCACCCAAAACTACGCCA
GAATGGGTAAAGTTTTGTAAAAACCTATTCGGCGGATTTGCCCTGCTGCTATGGCTTGGC
GCGATCCTTTACTTTGTAGCCTATGGCATTCAAGCTAGCACCGTTGAAGAACCT------
TCGGATGATTATTTGTTCTTGGGTATTGTGTTAGCGGCTGTCGTTATTGTTACAGGTATA
TTTTCCTATTATCAAGAGAGCAAAAGTTCAAAAATCATGGAATCCTTCAAAAACATGGTA
CCCCAATTTGCGACGGTACTTAGAGAGGGCGAAAAGCTGACCCTACGCGCCGAAGACCTC
GTACTCGGCGACGTTGTAGAAGTGAAATTCGGTGATCGTATCCCGGCCGATATCCGAATC
ATCGAATCCCGCGGCTTTAAAGTGGACAACTCGTCTTTAACCGGCGAATCGGAACCGCAA
AGCAGAAGCCCCGAATTCACCCACGAGAATCCCCTGGAGACCAAGAACTTGGCTTTCTTT
TCCACCAACGCGGTCGAGGGTACTGCCAAAGGTGTGGTCATTAGTTGCGGCGATAACACT
GTAATGGGCCGTATCGCCGGCCTAGCATCTGGTCTTGATACTGGTGAAACCCCAATTGCC
AAAGAAATCCACCATTTCATTCATCTCATCACAGGTGTCGCCGTGTTCTTGGGTGTCACC
TTCTTCCTTATTGCCTTTATCTTGGGCTACCACTGGCTGGACGCGGTGATTTTCCTGATC
GGCATCATCGTGGCCAACGTGCCAGAAGGTCTTCTGGCTACCGTCACCGTATGTCTCACC
CTAACAGCCAAAAGAATGGCCTCCAAGAATTGTTTAGTCAAGAATCTGGAGGCTGTAGAA
ACCTTAGGATCTACCAGTACCATTTGCTCAGATAAGACCGGTACTTTAACTCAAAATCGT
ATGACCGTTGCCCATATGTGGTTCGACAATCAAATCATCGAAGCCGACACTACCGAGGAC
CAATCGGGTGTTCAATACGACCGCACCAGTCCAGGGTTCAAGGCGCTTTCGAGGATTGCC
GCTCTTTGTAACCGCGCTGAATTTAAGCCCGGTCAAGATAATGTGCCCATCCTTAAGAGA
GAGGTGAACGGAGATGCTTCTGAGGCTGCCCTGTTGAAGTGCATGGAACTCGCCCTCGGT
GACGTCATGTCCATCAGGCGCAAGAACAAGAAGATCTGCGAAGTACCGTTTAATTCCACC
AATAAGTACCAGGTGTCTGTGCACGAGAACGAAGACCCTAATGACCCCCGACATATTCTG
GTGATGAAGGGAGCCCCGGAAAGGATCCTGGAACGTTGCAGTACCATTTTTATTTGTGGC
CAAGAAAAGATCTTGGACGAGGAGATGAAAGAGGCGTTTAACAATGCTTACTTAGAGCTC
GGGGGACTTGGAGAGCGTGTGCTAGGGTTCTGCGACTTTATGCTGCCCACCGACAAATAT
CCCATTGGTTACAAATTTAACTCTGACGACCCCAATTTCCCCCTGGATGGACTTCGGTTC
GTCGGTCTCATGTCGATGATCGATCCACCGCGTGCCGCAGTACCTGATGCCGTAGCCAAA
TGCAGAAGCGCTGGTATAAAAGTCATCATGGTCACCGGAGATCATCCCATCACGGCCAAA
GCTATCGCCAAGTCCGTCGGTATTATTTCTGAGGGCAACGAGACCGTCGAAGACATCGCG
CAACGCTTGAATATTCCGGTATCGGAAGTGAATCCGCGGGAAGCGAAAGCGGCGGTTATT
CACGGTTCCGACTTGAGGGATCTGTCGTCCGATCAGCTGGACGAAATTCTGCGGTACCAC
ACGGAAATCGTGTTCGCGCGGACGTCGCCCCAGCAGAAGTTGATCATCGTGGAGGGATGC
CAGAGAATGGGTGCCATCGTTGCGGTCACCGGCGATGGTGTAAACGACTCCCCTGCCCTG
AAAAAGGCCGACATTGGCGTGGCCATGGGTATTGCCGGTTCGGACGTATCGAAACAAGCC
GCCGACATGATCCTACTCGACGACAACTTCGCCTCTATCGTCACAGGCGTCGAGGAAGGT
CGGCTCATCTTCGACAACTTGAAGAAATCGATCGCTTACACCTTGACATCGAACATTCCC
GAAATATCTCCTTTCCTTGCCTTTATCCTTTGTGATATTCCTTTGCCACTCGGCACCGTT
ACCATCCTCTGCATTGATCTTGGAACCGACATGGTACCAGCTATTTCATTGGCATACGAA
GAGGCCGAATCCGATATTATGAAGAGACCGCCTAGAGACCCCAAAAACGATAAACTTGTC
AATGATAGATTGATATCCATGGCCTACGGACAGATCGGCATGATCCAGGCAGCGGCCGGG
TTCTTTGTATACTTCGTTATCATGGCTGAGAACGGGTTCTTACCAATGAAGTTGTTTGGT
ATCCGGAAGCAATGGGATTCGAAGGCTGTCAATGATTTGCCCGATTCGTATGGACAAGAA
TGGACCTACAATGATCGAAAAACCCTCGAATATACCTGCCACACCGCATTTTTCGTTTCT
ATCGTGATCGTGCAATGGGCCGATCTGATTATATGTAAAACTCGTCGAAACTCAATCGTA
CATCAAGGCATGAGGAACTGGGCCTTGAATTTCGGATTGATATTCGAGACCGCTTTGGCA
TGCTTCCTATCGTACACTCCTGGAATGGACAAGGGATTACGTATGTTCCCTCTAAAATTC
GTATGGTGGTTGCCAGCCATACCATTCATGCTTTCCATTTTTATCTACGACGAAGTGAGG
CGCTTCTATCTCAGACGCAACCCAGGAGGCTGGCTGGAACAAGAAACCTACTATTAA
>Tetraopes_tetraophthalmus sodium potassium ATPase, alpha 1 subunit
------------------------------------------------------------
AAAGCAGATGATTTAGACGATCTAAAACAGGAATTGGACATCGATTATCATAAAATTTCA
CCCGAAGAATTATATCAAAGGTTTCAAACACATCCAGAGAATGGTCTCAGTCATGCAAAA
GCGAAAGAAAATTTGGAGAGGGACGGACCCAATGCACTCACTCCTCCTAAAACGACACCC
GAATGGGTGAAGTTTTGTAAAAATCTCTTTGGCGGTTTTGCTTTACTATTATGGATTGGT
GCAATCTTGTGCTTCATAGCTTATTCCATCCTGGCTAGCACTGTAGAAGAGCCT------
TCCGATGATAATCTATTCCTTGGCATCGTATTATCTGCCGTTGTTATCGTTACAGGTATA
TTTTCATATTATCAAGAAAGCAAGAGTTCCAAAATTATGGAATCGTTCAAGAACATGGTA
CCACAATTCGCTACCGTACTTAGAGAAGGAGAGAAGTTAACACTTCGTGCAGAAGATTTA
GTATTGGGCGATGTTGTGGAAGTGAAATTTGGCGATAGGATTCCAGCTGATATTAGAATT
ATCGAATCTAGAGGTTTTAAAGTGGACAACTCATCTTTAACTGGAGAATCCGAACCTCAG
AGCCGCAGCCCTGAATTCACCCACGAAAATCCCTTAGAAACTAAGAACTTGGCATTTTTC
TCTACCAACGCAGTTGAAGGTACTGCCAAAGGCGTTGTAATCAGTTGTGGTGACAATACG
GTAATGGGTCGAATTGCTGGTCTTGCTTCTGGCCTCGACACTGGTGAGACTCCCATCGCT
AAAGAAATTCATCACTTTATCCATCTTATCACTGGTGTAGCAGTATTCCTGGGAGTTACA
TTCTTTATTATTGCTTTTATCCTCGGTTATCATTGGTTAGATGCTGTAGTCTTCTTGATT
GGTATCATTGTAGCGAACGTACCTGAAGGTCTGCTGGCGACCGTCACTGTCTGTCTTACC
CTTACAGCTAAGAGGATGGCATCTAAGAACTGCCTTGTCAAGAATTTGGAAGCTGTAGAA
ACGTTAGGTTCCACCAGTACAATTTGCTCAGATAAGACTGGAACATTGACTCAAAACAGA
ATGACTGTAGCTCACATGTGGTTTGATAACCAAATCATTGAGGCTGATACCACAGAAGAT
CAGTCTGGGGTACAATATGACCGAACCAGTCCAGGATTTAAGGCACTTTCTAGAATCGCC
ACTCTTTGCAACAGAGCTGAATTCAAATCTGGTCAAGACGGTGTTGCTATTTTAAAGAAA
GAAGTTAATGGAGATGCTTCCGAAGCTGCCCTTCTAAAATGTATGGAATTGGCTTTGGGT
GATGTTATGTCCATCAGGAAGAGAAATAAGAAAGTCTGTGAGATACCATTCAATTCGACG
AACAAATACCAAGTGTCAGTTCATGAAAATGAAGATCCCAATGATCCTCGACATATTTTG
GTGATGAAAGGAGCTCCAGAACGTATTTTGGAAAGATGCAGCACCATCTTCATCTGTGGC
AAGGAAAAAGTGTTGGACGAAGAAATGAAGGAGGCATTCAATAATGCTTATTTAGAGCTT
GGTGGTTTGGGTGAGCGTGTGCTAGGTTTTTGTGATTTCATGCTGCCTACCGACAAATAC
CCCATTGGTTTTAAATTCAACAGCGACGATGCCAACTTTCCTCTTGAAGGTCTTCGGTTT
GTCGGTCTTATGTCTATGATCGATCCTCCTCGAGCTGCAGTGCCCGATGCAGTTGCAAAA
TGCCGAAGTGCCGGTATCAAGGTCATTATGGTTACTGGCGATCATCCTATTACTGCTAAG
GCTATTGCTAAGTCTGTCGGAATAATTTCAGAAGGAAACGAAACTGTTGAGGATATTGCA
CAAAGATTAAACATCCCCGTGTCTGAGGTTAATCCTAGAGAGGCCAAAGCTGCGGTTATC
CACGGATCAGACTTGCGAGACTTGTCTTCAGATCAGCTGGATGAAATTTTGAGATACCAC
ACTGAAATCGTTTTTGCCAGAACTTCTCCTCAACAGAAGCTTATTATTGTGGAGGGCTGT
CAACGGATGGGAGCTATTGTAGCCGTAACTGGTGATGGTGTAAATGACTCTCCTGCACTG
AAGAAGGCCGATATTGGTGTGGCTATGGGCATCGCCGGCTCCGACGTGTCTAAACAGGCC
GCCGACATGATCCTACTTGATGACAACTTTGCTTCGATTGTTACTGGAGTAGAGGAAGGA
CGACTGATTTTCGATAACCTCAAAAAATCTATTGCCTACACTTTGACCTCCAACATTCCC
GAAATTTCCCCCTTCCTCGCTTTCATCTTATGCGATATTCCTCTCCCACTTGGAACCGTC
ACCATTCTTTGCATCGATCTTGGAACAGACATGGTGCCTGCTATATCTTTGGCTTATGAA
GAAGCAGAATCTGATATCATGAAGAGACCCCCAAGAGACCCCAAAAATGATAAACTTGTC
AATGATAGGTTAATCTCCATGGCATATGGTCAGATTGGTATGATCCAGGCAGCAGCAGGT
TTCTTTGTGTACTTTGTGATAATGGCTGAGAATGGGTTCCTTCCCCGGAAATTGTTTGGA
CTACGCAAGCAATGGGATTCAAAAGCTGTAAACGATCTTACAGACTCATATGGCCAAGAA
TGGACCTATCGTGACAGAAAGACATTGGAGTACACCTGCCACACTGCTTTCTTTGTATCG
ATTGTAGTAGTACAGTGGGCCGATTTGATCATCTGTAAGACTCGCCGTAATTCTATCGTA
CATCAGGGTATGAGAAATTGGGCTCTAAACTTTGGTCTTGTCTTTGAAACCGCGCTAGCT
GCGTTCCTATCGTATACACCTGGAATGGATAAGGGATTACGTATGTTCCCGCTCAAATTT
GTATGGTGGCTGCCAGCTATTCCATTCATGTTATCAATCTTCATCTATGATGAAGTTAGA
AGATTCTATTTGCGTCGCTGTCCAGGCGGATGGTTGGAGCAAGAAACATATTATTAG
>Monochamus_alternaturs sodium potassium ATPase, alpha 1 subunit
GATGACAACAAAACTGCCGATGGTAGAGCAAAGTCACGAAGGAAGGTGAAGAAGCAAAGA
AAGGCAGATGATTTAGATGAATTAAAACAGGAATTGGACATCGACTATCATAAAATCTCA
CTTGAAGAATTATACCAAAGGTTCCAAACACATCCGGAAAATGGTCTTAGTCATGCGAAG
GCGAAAGAAAATTTGGAGAGGGACGGACCCAATGCACTCACACCTCCCAAAACGACGCCC
GAATGGGTGAAGTTTTGTAAAAATCTCTTTGGGGGTTTCGCCCTGTTACTGTGGATTGGT
GCAATCCTCTGCTTTATAGCCTATTCCATCCAGGCTAGTACTGTAGAAGAACCC------
GCCGATGATAATCTTTATCTTGGCATCGTATTAGCTGCCGTTGTTATCATTACAGGTATA
TTTTCTTATTATCAAGAAAGTAAGAGTTCTAAAATTATGGAATCCTTTAAAAATATGGTT
CCGCAATTTGCCACCGTACTTAGGGAAGGTGAAAAGTTGACTCTTCGAGCGGAGGACTTG
GTGTTGGGCGATGTTGTGGAAGTGAAGTTTGGAGATAGGATTCCTGCTGATATTAGAATT
ATCGAATCCAGAGGTTTCAAAGTTGATAATTCATCTCTGACGGGAGAATCTGAACCTCAG
AGTCGTAGTCCCGAGTTCACCCACGAAAACCCCTTAGAGACAAAGAATTTAGCGTTTTTC
TCAACCAACGCTGTTGAAGGCACTGCCAAAGGTGTAGTAATCAGTTGTGGTGACAATACT
GTGATGGGTCGTATCGCTGGATTGGCCTCCGGTTTAGATACTGGTGAGACACCCATCGCT
AAAGAAATCCATCATTTTATCCATCTCATTACTGGCGTAGCTGTATTCTTAGGAGTTACA
TTCTTTATAATCGCATTTATCCTCGGTTATCATTGGTTAGACGCTGTTATTTTCTTGATT
GGTATCATCGTAGCCAACGTACCTGAAGGTCTACTAGCTACTGTTACCGTATGTCTCACA
CTCACTGCTAAAAGAATGGCGTCTAAGAATTGCCTGGTTAAGAATTTAGAAGCTGTGGAA
ACTTTAGGCTCTACAAGCACGATTTGCTCAGACAAGACTGGAACTCTAACTCAAAATAGA
ATGACCGTAGCTCACATGTGGTTTGACAACCAAATTATTGAGGCCGATACCACGGAGGAT
CAATCTGGTGTACAATACGACAGGACAAGTCCAGGGTTTAAGGCACTCTCTCGAATCGCT
ACTCTCTGTAACAGAGCAGAATTTAAACCTGGACAGGACGGTGTTGCTATACTGAAGAGA
GAAGTCAATGGAGATGCTTCAGAAGCTGCTCTTCTAAAATGTATGGAATTAGCTCTCGGT
GACGTCATGTCTATTAGATCTAAAAATAAGAAAGTCTGCGAAGTACCATTCAATTCCACT
AATAAGTATCAAGTATCTGTTCACGAAAATGAAGATCCCAACGATCCACGTTATATCTTG
GTAATGAAGGGCGCCCCAGAACGTATCTTGGAGAGATGCAACACGATCTTCATCTGTGGA
AAGGAAAAAGTATTGGACGAAGAAATGAAGGAGGCATTCAACAACGCTTATCTGGAGCTA
GGCGGTCTTGGTGAACGTGTACTTGGATTTTGCGATTTCATGCTGCCTTCCGATAAATAC
CCCATCGGCTATAAATTCAACAGTGACGATCCTAATTTCCCTCTGGAAGGTCTTCGTTTT
GTAGGACTTATGTCTATGATTGACCCTCCACGCGCTGCAGTGCCGGACGCAGTTGCCAAA
TGCCGAAGTGCCGGTATTAAAGTTATTATGGTTACTGGCGATCATCCCATTACGGCTAAG
GCAATCGCTAAATCTGTGGGCATCATCTCGGAAGGAAATGAAACCGTCGAGGATATAGCG
CAAAGATTGAACATTCCCGTTTCTGAAGTTAATCCAAGAGAAGCCAAAGCTGCTGTTATC
CACGGTTCTGATTTGAGGGACTTATCTTCAGAGCAACTAGATGAAATCTTGAGGTACCAC
ACGGAAATTGTGTTTGCTAGAACTTCTCCGCAACAGAAGCTTATTATTGTGGAAGGTTGT
CAACGTATGGGTGCTATTGTAGCTGTAACAGGTGATGGTGTGAACGATTCTCCCGCATTA
AAGAAAGCCGACATTGGCGTAGCTATGGGTATCGCTGGTTCGGACGTATCCAAACAGGCA
GCCGACATGATTCTGCTCGACGACAACTTCGCATCAATCGTCACCGGCGTGGAGGAGGGG
CGACTGATTTTCGATAATCTGAAAAAATCCATTGCCTATACTTTGACTTCCAACATTCCC
GAAATCTCCCCTTTCCTTGCTTTCATCCTTTGCGACATTCCTCTTCCACTTGGTACTGTT
ACAATTCTCTGCATCGATCTTGGAACTGATATGGTGCCTGCTATTTCTTTGGCTTACGAA
GAAGCTGAATCTGACATTATGAAGAGACCTCCGAGAAACGCACAAACCGATAAACTTGTC
AATGATAGGTTAATATCCATGGCGTACGGTCAGATTGGTATGATTCAGGCTGCAGCTGGT
TTCTTCGTGTACTTTGTGATTATGGCTGAAAATGGTTTCCTCCCGATGAGTTTGTTTGGA
ATTCGTAAACAGTGGGATTCGAAAGCCGTCAATGATCTTACGGATTCGTACGGTCAGGAA
TGGACCTATCGTGACAGAAAAACCTTGGAATATACTTGCCACACTGCTTTCTTTGTGTCA
ATTGTGGTAGTGCAATGGGCCGATTTGATTATTTGCAAGACCCGTCGAAACTCTATTGTT
CACCAAGGAATGAGAAATTGGGCTCTAAACTTTGGGCTCGTCTTCGAGACTGCTTTGGCT
GCTTTCTTGTCTTACACACCTGGTATGGATAAGGGTCTGCGTATGTTCCCTCTCAAATTT
GTATGGTGGTTACCAGCCATTCCATTCATGTTGTCCATCTTTATTTATGATGAAGTGAGA
AGATTCTATTTGAGACGCTGCCCAGGAGGTTGGCTGGAACAGGAAACCTACTACTAA
>Xylotrechus_quadripes sodium potassium ATPase, alpha 1 subunit
---GACAACAAAACTGCAGATGGTGTTGCCAAGTCACGAAGAAAGGTGAAGAAGGTTAGA
AAGGCTGAGGATTTAGATGACTTAAAACAGGAACTCGACATCGATTATCATAAGATCTCA
CCAGAAGAATTATATCAAAGGTTTCAGACACATCCAGAAAATGGCCTCAGCCACGCGAAG
GCGAAAGAGAACCTGGAAAGGGACGGACCCAATGCACTCACGCCCCCCAAAACGACGCCC
GAATGGGTGAAGTTCTGCAAGAACCTCTTCGGGGGCTTCGCTCTGTTGTTGTGGATCGGC
GCGATACTCTGCTTCATAGCCTACTCCATCCAGGCTAGCACGGTGGAGGAGCCC------
GCCGATGATAATCTTTATCTTGGCATCGTATTAGCTGCCGTTGTTATCGTTACAGGTATA
TTTTCGTATTATCAGGAGAGCAAGAGCTCGAAGATCATGGAATCCTTCAAGAACATGGTT
CCGCAGTTCGCCACCGTCATCAGAGAGGGCGAGAAGCTGACCTTGCGGGCCGAAGAACTG
GTGCTTGGAGACGTGGTGGAGGTCAAGTTCGGCGACAGGATTCCCGCCGATGTCAGAATC
ATAGAGTCCAGAGGTTTCAAGGTGGACAACTCGTCTCTGACCGGAGAATCGGAACCCCAG
AGCCGTAGCCCGGAATTTACCCACGAGAACCCTCTGGAAACGAAGAATCTGGCGTTCTTC
TCCACCAACGCCGTGGAAGGCACGGCCAAGGGAGTAGTCATCAGTTGCGGAGACAATACG
GTGATGGGTCGCATCGCTGGGCTGGCTTCCGGCCTAGACACCGGCGAAACCCCCATCGCT
AAGGAAATCCACCATTTCATCCACCTCATCACCGGTGTAGCCGTGTTCCTAGGAGTCACC
TTCTTCATCATCGCTTTCATCTTGGGCTACCACTGGCTAGACGCTGTCATTTTCCTTATC
GGCATCATCGTCGCTAACGTACCAGAAGGCCTGCTGGCCACCGTAACCGTATGTCTCACT
TTAACTGCCAAGAGAATGGCTTCCAAGAATTGCCTGGTCAAGAATCTGGAAGCCGTAGAA
ACCCTAGGTTCCACCAGCACCATTTGCTCAGACAAGACGGGAACCTTGACTCAAAACCGG
ATGACGGTAGCTCACATGTGGTTCGATAACCAGATCATCGAAGCCGACACCACTGAAGAT
CAGTCGGGAGTACAGTACGACAGGACCAGTCCAGGATTCAAGGCGCTTTCAAGGATCGCT
ACACTATGCAACAGAGCCGAGTTCAAGCCTGGTCAAGACGGAGTAGCAATCTTGAAGAAG
GAAGTCAACGGTGACGCTTCCGAAGCCGCTCTACTCAAATGCATGGAGCTAGCTCTGGGC
GACGTGATGGTCATCAGGCGCAAGAACAAGAAGGTTTGCGAGGTTCCGTTCAACTCTACC
AACAAGTACCAAGTGTCTATCCACGAGAACGAAGATCCTAACGATCCCAGATACATCTTG
GTGATGAAGGGAGCTCCGGAGCGTATCCTTGAGCGATGCAGCACCATCTTCATCTGCGGC
AAAGAAAAAGTCTTAGACGAAGAGATGAAAGAAGCGTTCAACAACGCCTACTTAGAACTA
GGCGGACTAGGAGAACGTGTGCTAGGTTTCTGCGACTTTATGCTGCCTACTGACAAGTAC
CCCATTGGATACAAGTTCAACTCCGATGACCCCAATTTCCCCCTGGAGGGTCTCCGGTTC
GTAGGGTTGATGTCCATGATAGATCCCCCTCGTGCCGCTGTACCTGACGCTGTTGCCAAA
TGTCGTAGCGCAGGTATCAAGGTCATCATGGTGACCGGTGACCATCCCATCACTGCCAAG
GCCATCGCCAAGTCTGTGGGCATCATCTCCGAGGGTAATGAGACCGTGGAGGATATCGCG
CAACGTCTGAACATCCCAGTATCTGAGGTTAATCCTAGAGAGGCCAAGGCCGCTGTGATC
CACGGTTCCGACCTGAGGGACCTGTCTTCCGACCAGCTAGATGAAATTTTGAGATACCAC
ACGGAAATAGTGTTCGCCAGGACTTCCCCGCAGCAGAAGCTGATCATCGTGGAAGGATGT
CAACGTATGGGTGCCATCGTGGCCGTTACAGGTGATGGTGTCAACGACTCTCCCGCCCTG
AAGAAAGCCGACATAGGCGTAGCTATGGGCATCGCGGGATCCGACGTCTCTAAACAAGCT
GCTGACATGATTCTCTTAGACGACAACTTCGCCTCCATCGTCACAGGAGTCGAGGAGGGC
CGGTTGATTTTCGACAACTTGAAAAAATCCATTGCTTACACCCTCACTTCTAACATTCCT
GAAATTTCACCCTTCCTCGCCTTCATCCTCTGCGACATTCCCCTACCCCTCGGTACCGTC
ACCATTCTATGCATCGATCTTGGAACTGACATGGTCCCTGCCATATCGCTGGCATACGAG
GAGGCAGAGTCAGATATAATGAAGCGAAGACCTAGAAACCCTTTCACTGATAAACTCGTC
AACGAAAGGTTAATATCTATGGCTTACGGACAAATCGGCATGATCCAGGCCGCGGCCGGC
TTCTTCGTCTACTTCGTTATCATGGCTGAGAACGGATTTTTGCCAAGAGACTTGTTCGGC
ATCAGGAAGCAGTGGGATTCAAAGGCTGTCAACGATCTTGAAGACTCTTACGGTCAAGAA
TGGACATATCGAGACAGAAAAACTCTGGAGTACACCTGCCATACAGCGTTCTTCGTATCA
ATTGTAGTGGTACAGTGGGCCGATTTGATTATCTGCAAGACCCGTCGTAATTCCATCGTC
CACCAAGGAATGAGAAACTGGGCCCTTAACTTTGGTCTCATTTTCGAGACTGCTTTGGCT
GCTTTCCTCTCGTACACACCCGGCATGGACAAGGGATTGCGCATGTTCCCACTTAAGTTC
TTGTGGTGGCTGCCGGCCATTCCGTTCATGTTGGCCATCTTCATCTACGACGAGGTGAGA
AGGTTCTACCTGAGACGCTGTCCGGGCGGCTGGTTAGAACAGGAGACCTACTATTAG
>Megacyllene_robiniae sodium potassium ATPase, alpha 1 subunit
------------------------------------CGAAGGAAGGTGAAGAAGGTTAGA
AAAGCCGATGACTTAGATGATTTAAAACAGGAACTCGACATCGATTATCATAAGATCTCA
CCAGAAGAACTGTACCAAAGGTTTCAAACACATCCAGAAAACGGCCTTAGTCATGCGAAA
GCGAAAGAAAATTTGGAGAGGGACGGACCCAATGCACTCACACCCCCCAAAACCACGCCC
GAATGGGTGAAATTTTGTAAAAATCTTTTCGGAGGTTTCGCTCTATTATTATGGATAGGT
GCGATTCTTTGTTTCATAGCCTACTCTATCCAAGCGAGTACGGTAGAGGAGCCC------
GCCGATGATAATCTATTTCTTGGCGTCGTATTAGCTGCCGTTGTTATCGTTACAGGTATA
TTTTCGTATTATCAGGAGAGTAAGAGTTCGAAAATCATGGAATCATTCAAGAACATGGTC
CCGCAATTCGCCACAGTTATCAGAGAAGGCGAGAAGTTAACCCTACGTGCCGAAGAACTG
GTACTTGGCGACGTGGTGGAAGTGAAGTTCGGAGACAGGATTCCCGCCGATATTAGGATT
ATAGAATCGAGAGGTTTCAAAGTGGACAACTCCTCATTGACCGGAGAATCAGAACCACAG
AGCCGTAGCCCCGAATTTACCCACGAAAATCCGTTAGAAACCAAGAACCTTGCCTTTTTC
TCGACCAACGCCGTCGAAGGTACTGCCAAAGGGGTCGTGATCAGCTGCGGCGACAATACC
GTGATGGGTCGTATCGCCGGCCTCGCGTCTGGTTTAGATACCGGAGAAACTCCCATCGCC
AAGGAAATCCACCACTTCATCCACCTTATTACCGGCGTAGCCGTGTTCTTAGGAGTGACA
TTTTTCGTAATTGCCTTCATCCTCGGTTATCACTGGCTCGACGCCGTCATCTTCTTGATC
GGTATCATCGTAGCCAACGTACCGGAAGGTCTTTTAGCCACCGTAACGGTCTGCCTCACC
CTTACTGCCAAGAGAATGGCGTCCAAAAACTGCCTGGTTAAGAACTTGGAAGCCGTCGAG
ACTCTAGGCTCCACTAGTACCATTTGCTCAGACAAGACTGGAACTTTGACTCAAAACAGG
ATGACCGTAGCTCACATGTGGTTCGACAACCAGATCATCGAAGCCGACACCACCGAGGAT
CAATCCGGAGTTCAGTACGACAGGACTAGTCCAGGATTCAAAGCTCTCTCTAGGATCGCC
ACCCTGTGCAACAGGGCCGAATTCAAACCCGGACAAGATGGCGTTGCTATTCTTAAACGT
GAAGTCAACGGTGATGCTTCCGAAGCTGCCTTGCTTAAGTGTATGGAATTGGCTTTGGGT
GACGTCATGTCGATAAGGCGCAAGAACAAGAAGGTGTGCGAGGTTCCATTTAATTCCACC
AATAAATACCAGGTTTCTGTTCACGATAATGAAGATCCTAACGATCCCCGTTACATCTTG
GTGATGAAGGGCGCGCCTGAGCGTATCCTGGAGAGGTGCAACACCATCTTTATCTGTGGG
AAAGAAAAGGTCTTAGACGAGGAGATGAAGGAAGCGTTCAACAACGCCTACTTGGAACTG
GGAGGTCTCGGCGAACGTGTGCTCGGTTTCTGTGATTTTATGTTGCCTACCGATAAGTAC
CCCACCGGTTATAAATTCAACAGCGACGATCCCAACTTCCCCCTGGATGGGCTCCGATTC
GTCGGGCTGATGTCTATGATCGATCCCCCTCGTGCCGCCGTACCCGATGCCGTCGCCAAA
TGCCGAAGTGCCGGAATTAAAGTCATTATGGTCACAGGCGATCACCCAATTACTGCGAAG
GCCATCGCCAAGTCTGTCGGTATAATTTCGGAGGGTAACGAAACCGTCGAGGATATCGCT
CAACGTTTGAACATCCCCGTGTCGGAAGTTAACCCAAGGGAGGCCAAGGCTGCGGTCGTA
CACGGTTCTGATTTGAGGGACTTGTCTTCCGATCAACTGGACGAGATTTTGAGGTACCAC
ACCGAGATTGTATTCGCAAGAACCTCTCCGCAGCAGAAGCTGATCATCGTAGAGGGTTGC
CAACGTATGGGTGCTATTGTGGCTGTGACTGGTGATGGAGTAAACGATTCCCCTGCTCTG
AAGAAAGCCGACATTGGAGTCGCCATGGGTATAGCAGGCTCCGACGTATCAAAACAGGCA
GCCGACATGATTCTTCTCGACGACAACTTTGCGTCTATAGTTACTGGCGTAGAGGAGGGA
CGACTGATCTTTGATAATCTGAAAAAATCCATCGCTTACACCCTCACGTCCAATATTCCC
GAAATATCTCCTTTCCTCGCCTTCATCCTTTGTGATATCCCTCTGCCACTCGGTACAGTC
ACTATTCTTTGCATCGATCTTGGAACTGACATGGTACCTGCTATTTCTTTGGCTTACGAG
GAAGCTGAATCAGACATAATGAAGAGACCACCCAGAGATCCTAGAAATGATAAACTTGTA
AACGATAGGTTAATTTCCATGGCATATGGTCAAATTGGAATGATCCAGGCTGCGGCAGGA
TTCTTTGTCTACTTTGTTATCATGGCTGAGAATGGATTCCTACCTAGAGATCTGTTTGGA
ATTAGAAAACAGTGGGATTCCAAAGCTGTCAATGACCTTCAAGACTCTTATGGACAAGAA
TGGACCTATCGTGATAGAAAAACTTTGGAGTACACCTGCCATACTGCGTTCTTTGTGTCA
ATCGTAGTAGTACAGTGGGCCGACTTGATTATCTGCAAAACCCGTCGTAATTCTATTGTG
CATCAGGGAATGAGAAATTGGGCCCTTAACTTTGGTTTAATTTTTGAAACAGCACTAGCA
GCTTTCCTTTCATATACCCCTGGTATGGATAAAGGATTACGTATGTTCCCACTCAAATTC
TTGTGGTGGCTACCAGCCATTCCATTTATGCTGGCCATCTTCATCTACGATGAAGTGAGA
AGATTCTACTTGAGGCGTTGCCCAGGTGGTTGGTTAGAACAGGAAACCTACTATTAG
>Megacyllene_caryae sodium potassium ATPase, alpha 1 subunit
GATGACAACAAAACTGCAGATGGTGCAGCTAAGTCACGAAGGAAGGTGAAGAAGGTTAGA
AAAGCCGATGACTTAGATGATTTAAAACAGGAACTCGACATCGATTATCATAAGATCTCA
CCAGAAGAACTGTACCAAAGGTTTCAAACACATCCAGAAAACGGCCTTAGTCATGCGAAA
GCGAAAGAAAATTTGGAGAGGGACGGACCCAATGCACTCACACCCCCCAAAACCACGCCC
GAATGGGTGAAATTTTGTAAAAATCTTTTCGGAGGTTTCGCTCTATTATTATGGATAGGT
GCGATTCTTTGTTTCATAGCCTACTCTATCCAAGCGAGTACGGTAGAGGAGCCC------
GCCGATGATAATCTATTTCTTGGCATCGTATTAGCTGCCGTTGTTATCGTTACAGGTATA
TTTTCGTATTATCAGGAGAGTAAGAGTTCGAAAATCATGGAATCATTCAAGAACATGGTC
CCGCAATTCGCCACAGTTATCAGAGAAGGCGAGAAGTTAACCCTACGCGCCGAAGAACTG
GTACTTGGCGACGTGGTGGAAGTGAAGTTCGGAGACAGGATTCCCGCCGATATTAGGATT
ATAGAATCGAGGGGTTTCAAAGTGGACAACTCCTCATTGACCGGAGAATCAGAACCACAG
AGCCGTAGCCCCGAATTTACTCACGAAAATCCGTTAGAAACCAAGAACCTTGCCTTTTTC
TCGACCAACGCCGTCGAAGGTACTGCCAAAGGGGTCGTGATCAGCTGCGGCGACAATACC
GTGATGGGTCGTATCGCCGGCCTCGCGTCCGGTTTAGATACCGGAGAAACTCCCATCGCC
AAGGAAATCCACCACTTCATCCATCTTATTACCGGCGTAGCCGTGTTCTTAGGAGTGACA
TTTTTCATAATTGCCTTCATCCTCGGTTATCACTGGCTCGACGCCGTCATCTTCTTGATC
GGTATCATCGTAGCCAACGTACCGGAAGGTCTTTTAGCCACCGTAACGGTCTGCCTCACC
CTTACTGCTAAGAGAATGGCGTCCAAAAACTGCCTGGTTAAGAACTTGGAAGCCGTCGAG
ACTCTAGGCTCCACTAGTACCATTTGCTCAGACAAGACTGGAACTTTGACTCAAAACAGG
ATGACCGTAGCTCACATGTGGTTCGACAACCAGATCATCGAAGCCGACACCACCGAGGAT
CAATCCGGAGTTCAGTACGACAGGACGAGTCCAGGATTCAAAGCTCTCTCTAGGATCGCC
ACCCTGTGCAACAGGGCCGAATTCAAACCCGGACAAGATGGCGTCGCTATTCTTAAACGT
GAAGTCAACGGTGATGCTTCCGAAGCTGCCTTGCTTAAGTGTATGGAGTTGGCTTTGGGT
GACGTCATGTCGATAAGGCGCAAGAACAAGAAGGTGTGCGAGGTTCCATTCAATTCCACC
AATAAATACCAGGTTTCTATTCACGATAATGAAGATCCTAACGATCCCCGTTACATCTTG
GTGATGAAGGGCGCGCCTGAGCGTATTCTGGAGAGGTGCAACACCATCTTTATCTGTGGC
AAAGAAAAGGTCTTAGACGAGGAGATGAAGGAAGCGTTCAACAACGCCTACTTGGAACTG
GGAGGTCTCGGCGAACGTGTGCTCGGTTTCTGTGATTTAATGTTGCCTACCGACAAGTAC
CCCACCGGTTATAAATTCAACAGCGACGATCCCAACTTCCCCCTGGATGGGCTTCGATTC
GTCGGGCTGATGTCTATGATCGATCCCCCTCGTGCCGCCGTACCCGATGCCGTCGCCAAA
TGCCGAAGTGCCGGAATTAAAGTCATTATGGTCACAGGCGATCACCCAATCACTGCGAAG
GCCATCGCCAAGTCTGTCGGTATAATTTCGGAGGGTAACGAAACCGTCGAGGATATCGCT
CAACGTTTGAACATCCCCGTGTCGGAAGTTAACCCAAGGGAGGCCAAGGCTGCGGTCGTA
CACGGTTCTGATTTGAGGGACTTGTCTTCCGATCAACTGGACGAGATTTTGAGGTACCAC
ACCGAGATTGTATTCGCAAGAACCTCTCCGCAGCAGAAGCTGATCATCGTGGAGGGTTGC
CAACGTATGGGTGCTATTGTGGCTGTGACTGGTGATGGAGTAAACGATTCCCCTGCTCTG
AAGAAAGCCGACATTGGAGTCGCCATGGGTATAGCAGGCTCCGACGTATCCAAACAGGCA
GCCGACATGATTCTTCTCGACGACAACTTTGCGTCTATAGTTACTGGCGTAGAGGAGGGA
CGACTGATCTTTGATAATCTGAAAAAATCCATCGCTTACACCCTCACGTCCAATATTCCC
GAAATATCTCCTTTCCTCGCCTTCATCCTTTGTGATATCCCTCTGCCACTCGGTACAGTC
ACTATTCTTTGCATCGATCTTGGAACTGACATGGTCCCTGCCATATCGCTGGCATACGAG
GAGGCAGAATCAGATATAATGAAGCGAAGACCTAGAAACCCTTTCACTGATAAACTCGTC
AACGAAAGGTTAATTTCCATGGCATATGGTCAAATTGGAATGATCCAGGCTGCGGCAGGA
TTCTTCGTCTACTTTGTTATCATGGCTGAGAATGGATTCCTACCTAGAGATCTGTTTGGA
ATTAGAAAACAGTGGGATTCCAAAGCTGTCAATGACCTTCAAGACTCTTATGGACAAGAA
TGGACCTATCGTGATAGAAAAACTTTGGAGTACACCTGCCATACTGCGTTCTTTGTGTCA
ATCGTAGTAGTACAGTGGGCCGACTTGATTATCTGCAAAACCCGTCGTAATTCGATTGTG
CATCAGGGAATGAGAAATTGGGCCCTTAACTTTGGTTTAATTTTTGAAACAGCACTAGCA
GCTTTCCTTTCATATACCCCTGGTATGGATAAAGGATTACGTATGTTCCCACTCAAATTC
TTGTGGTGGCTACCAGCCATTCCATTTATGCTGGCCATCTTCATCTACGATGAGGTGAGA
AGATTCTACTTGAGGCGTTGCCCAGGTGGTTGGTTAGAACAGGAAACCTACTATTAG
>Alticini_sp. sodium potassium ATPase, alpha 1 subunit
------------------------------------------------------------
------------------------------------------------------------
------------------------------------------------------------
------------------------------------------------------------
------------------------TTATTCGGGGGCTTCGCGCTTTTACTTTGGATTGGT
GCAATCCTTTGTTTTATAGCTTATTCTATACAGGCTAGTACTGTTGAAGAACCT------
GCAGATGATAATCTTTATCTTGGCATCGTATTAGCTGCCGTTGTTATCGTTACAGGTATA
TTTTCTTATTATCAAGAAAGCAAGAGCTCGAAAATTATGGAATCTTTTAAAAATATGGTA
CCTCAATTCGCCACTGTGCTTAGGGAAGGAGAAAAACTCACACTTCGTGCAGAGGACTTG
GTACTTGGTGATGTGGTCGAGGTGAAATTTGGTGATAGAATTCCAGCTGATATAAGAATT
ATTGAATCTAGAGGCTTTAAAGTGGATAACTCATCTTTAACTGGAGAATCAGAGCCTCAA
AGCAGGAGTCCTGAATTCACTCACGAGAACCCATTAGAAACTAAAAATCTAGCATTTTTC
TCTACCAACGCCGTCGAAGGAACTGCCAAAGGCGTTGTAATTAGTTGCGGAGACAATACT
GTGATGGGTCGTATCGCTGGTCTAGCTTCTGGACTTGATACTGGTGAAACCCCCATTGCT
AAAGAAATTCATCATTTTATCCATCTTATTACCGGTGTAGCCGTTTTCCTAGGGGTTACG
TTTTTCCTTATTGCCTTCATTCTTGGTTATCACTGGTTAGATGCTGTGATCTTCCTTATT
GGTATCATTGTAGCCAACGTACCAGAAGGTTTGTTGGCCACTGTCACTGTGTGTTTAACT
CTCACTGCCAAAAGAATGGCGTCGAAAAATTGCTTGGTCAAGAACTTGGAAGCTGTCGAA
ACGTTGGGCTCTACTAGCACTATTTGCTCAGACAAGACTGGAACTCTTACTCAAAACAGA
ATGACTGTCGCTCACATGTGGTTTGATAACCAAATTATTGAAGCTGATACAACAGAAGAC
CAATCTGGTGTCCAATACGACAGAACAAGTCCAGGATTCAAAGCTCTCTCCCGCATTGCT
TCTCTCTGCAATCGAGCAGAATTTAAACCAGGACAAGATGGCGTTGCTATTCTTAAAAAA
GAAGTTAACGGAGATGCTTCCGAAGCAGCTCTTCTTAAATGTATGGAACTTGCACTTGGT
GACGTGATGTCCATCAGACGTAAAAACAAAAAAATTTGTGAAGTACCTTTCAACTCTACT
AATAAATATCAGGTTTCTGTTCATGAAAACGAAGACCCCAATGATCCACGCCATATTTTG
GTGATGAAGGGAGCACCAGAACGAATCCTAGAGAGATGTAGCACCATATTCATTTGTGGC
AAAGAAAAAGTACTGGATGAAGAAATGAAAGAGGCATTCAATAATGCTTATTTAGAACTC
GGTGGACTTGGAGAACGTGTTCTTGGTTTCTGTGATATGATGTTGCCTACCGACAAGTAC
CCCATCGGTTACAAATTTAATTCCGACGATCCTAATTTTCCTCTTGATGGTCTCAGATTT
GTAGGTTTAATGTCAATGATTGATCCACCACGTGCCGCCGTACCAGACGCTGTCGCTAAA
TGCAGAAGTGCTGGTATTAAAGTCATCATGGTGACTGGCGATCATCCTATTACAGCCAAA
GCTATTGCTAAATCTGTCGGCATCATCTCCGAAGGAAATGAAACTATTGAAGATATTGCA
CAGCGATTGAATATACCTGTATCCGAGGTTAATCCAAGAGAAGCCAAAGCAGCAGTGGTA
CACGGTTCTGATTTGAGAGATTTATCTTCCGATCAACTAGATGAAATTTTGAGATATCAC
ACAGAAATTGTATTTGCCAGGACCTCTCCTCAACAAAAGCTGATCATTGTGGAAGGTTGT
CAACGAATGGGAGCTATTGTAGCTGTGACAGGTGATGGTGTCAACGATTCTCCAGCCTTG
AAGAAAGCCGATATCGGAGTCGCCATGGGTATAGCAGGTTCCGACGTCTCGAAACAAGCT
GCTGACATGATTCTCCTCGACGATAACTTTGCCTCTATTGTCACTGGTGTTGAAGAAGGT
CGACTAATCTTCGATAATCTCAAAAAATCCATCGCCTATACTCTGACCTCTAACATTCCT
GAAATCTCACCTTTCCTTGCTTTCATTTTATGCGACGTTCCTTTGCCTTTGGGTACTGTT
ACAATTCTTTGCATCGATCTG---------------------------------------
------------------------------------------------------------
------------------------------------------------------------
------------------------------------------------------------
------------------------------------------------------------
------------------------------------------------------------
------------------------------------------------------------
------------------------------------------------------------
------------------------------------------------------------
------------------------------------------------------------
---------------------------------------------------------
>Plagiodera_versicolora sodium potassium ATPase, alpha 1 subunit
------------------------------------CGAAGGAAAGTTAAGAAGGTTAGG
AAGGCAGATGACTTAGATGAACTGAAACAAGAATTGGACATCGATTATCACAAGATCTCA
CCAGAAGAATTATATCAAAGGTTTCAGACACATCCAGAAAATGGACTCAGTCACGCGAAG
GCGAAAGAAAATTTGGAAAGGGACGGACCCAATGCACTCACCCCACCAAAAACAACTCCC
GAATGGGTGAAATTTTGTAAAAACCTATTTGGGGGTTTTGCCCTTCTATTATGGATTGGT
GCAATCCTTTGTTTCATAGCCTATTCCATTCAAGCTACCACGGTAGAGGAACCT------
GCAGATGATAATCTATATCTTGGCGTTGTATTAGCTGCCGTTGTTATAGTTACAGGTATA
TTTTCTTATTATCAAGAAAGCAAAAGTTCTAAGATTATGGAATCTTTCAAGAATATGGTC
CCCCAGTTTGCGACTGTTTTAAGAGAAGGTGAAAAACTCACCTTGAGAGCTGAAGATTTA
GTACTGGGTGATGTTGTTGAAGTTAAATTTGGTGACCGTATTCCTGCTGATATTAGAATA
ATCGAATCTAGAGGCTTCAAAGTTGACAATTCATCATTGACTGGTGAATCAGAACCCCAA
AGTCGAAGTCCCGAATTTACTCACGAAAATCCATTGGAAACTAAAAACTTAGCATTTTTC
TCTACTAATGCTGTTGAAGGCACTGCCAAAGGAGTGGTAATTAGTACTGGTGACAATACT
GTTATGGGACGAATTGCTGGTCTCGCTTCTGGACTAGATACTGGTGAAACGCCCATTGCT
AAAGAAATCCATCACTTTATCCATCTTATTACTGGCGTAGCCGTATTTTTGGGTGTGACA
TTCTTTGTCATTGCATTTATTCTTGGTTATCATTGGTTAGATGCCGTAATTTTCCTTATT
GGTATCATTGTAGCTAATGTACCAGAAGGTTTATTAGCTACTGTCACAGTCTGTTTAACT
TTAACTGCTAAAAGAATGGCCTCAAAGAATTGTTTAGTTAAGAATTTGGAAGCTGTTGAA
ACCCTTGGATCTACAAGCACAATTTGCTCAGATAAGACTGGAACCCTAACTCAAAATAGA
ATGACCGTAGCTCACATGTGGTTTGATAATCAAATTATTGAAGCAGATACTACAGAGGAT
CAATCTGGAGTACAATACGACAGAACTAGCCCTGGATTTAAAGCTCTTTCTCGCATTGCA
ACGCTTTGTAATCGAGCTGAATTCAAACCAGGACAAGACGGAGTTGCTGTTCTCAAGCGA
GAAGTTAATGGTGATGCATCAGAAGCTGCATTATTGAAATGTATGGAACTTGCTCTTGGA
GATGTAATGAATATCAGACGCAAGAATAGGAAAGTTTGTGAAATTCCGTTTAATTCAACC
AACAAATATCAAGTTTCGGTTCATGAAAATGAAGATCCTAATGATCCACGTCATATTCTG
GTAATGAAAGGTGCTCCTGAACGTATTTTAGAGAGATGTAGTACAATTTTCTTGTGTGGC
AAAGAGAAAGTTTTAGATGAAGAGATGAAAGAGGCATTCAATAATGCTTATTTGGAACTT
GGAGGACTTGGCGAACGTGTGCTTGGTTTCTGTGATTTCTTATTGCCAACTGACAAATAT
CCTATTGGCTACAAATTTAATTGTGATGACCCTAACTTCCCTCTTGATGGACTTCGATTT
GTTGGACTTATGTCTATGATTGATCCTCCTCGTGCAGCTGTACCAGATGCTGTCGCTAAA
TGCAGAAGTGCTGGTATCAAAGTTATTATGGTTACTGGTGATCATCCTATTACAGCTAAA
GCTATTGCTAAATCAGTTGGTATTATTTCTGAAGGAAATGAGACTGTAGAGGATATTGCC
CAACGTTTGAATATTCCTGTTTCTGAAGTAAACCCAAGGGAAGCTAAAGCTGCTGTTGTA
CATGGATCAGATCTACGTGAATTGTCTTCTGAACAACTGGACGAAATTCTACGATATCAT
ACAGAAATTGTATTTGCTAGAACATCTCCTCAACAGAAACTCATTATTGTAGAAGGATGT
CAGCGTATGGGTGCTATTGTGGCTGTAACTGGGGATGGCGTAAACGATTCACCTGCTCTC
AAAAAAGCTGATATTGGTGTCGCTATGGGCATTGCTGGTTCTGATGTATCCAAACAAGCG
GCTGATATGATTCTTCTTGATGACAATTTTGCCTCCATTGTCACAGGCGTTGAAGAAGGT
CGTCTCATCTTTGATAACCTCAAGAAATCTATTGCTTACACTTTGACATCAAATATTCCA
GAAATCTCTCCTTTCCTTGCCTTTATCCTATGTGATATTCCTCTTCCTTTAGGTACCGTC
ACTATATTATGCATCGATCTTGGAACTGATATGGTGCCTGCTATATCTTTGGCTTATGAG
GAAGCAGAATCTGACATAATGAAGAGACCACCAAGAAATCCATTTTTTGATAAACTTGTC
AATGATAGGTTGATTTCTATGGCTTATGGTCAGATTGGGATGATACAAGCTGCTGCTGGT
TTCTTTGTCTACTTTGTCATCATGGCTGAGAATGGATTCTTACCGATGAAACTGTTTGGA
ATTCGTAAGCAATGGGATTCAAAGGCGGTTAATGACTTGACAGATTCTTATGGACAAGAA
TGGACATATCGCGACAGAAAAACTTTGGAATACACTTGTCATACTGCTTTCTTCGTATCA
ATCGTTGTAGTACAATGGGCTGATTTAATTATTTGCAAAACTCGTCGTAATTCAATTCTA
CATCAAGGAATGAGAAACTGGGCTCTCAACTTTGGTCTTGTGTTTGAAACTGCTCTGGCT
TGTTTCCTGTCCTACACACCTGGTATGGACAAGGGATTGCGTATGTTCCCATTGAAGTTT
GTATGGTGGTTGCCAGCCATTCCATTTATGTTGTCCATCTTCATCTATGATGAAGTTAGA
AGATTCTATTTAAGAAGATGCCCAGGTGGTTGGTTAGAACAAGAGACATATTATTAG
>Gastrophysa_viridula sodium potassium ATPase, alpha 1 subunit
------------------------------------------------------------
------------------------------------------------------------
------------------------------------------------------------
------------------------------------------------------------
------------------------CTCTTCGGAGGTTTCGCTCTCTTATTATGGATTGGT
GCAATCCTTTGTTTCATAGCCTATGGTATACAAGCTAGTACTGTAGAAGAACCT------
GCAGATGATAATCTATTTCTTGGAGTCGTATTAGCGGCCGTTGTTATCGTTACTGGTATA
TTTTCTTATTATCAAGAAAGCAAGAGCTCTAAAATCATGGAATCTTTCAAGAACATGGTA
CCCCAATTCGCCACCGTACTCAGGGAAGGTGAGAAGCTCACTCTGCGAGCCGAAGACTTG
GTACTAGGAGATGTCGTCGAAGTTAAATTCGGCGACAGGATTCCAGCTGATATTAGAATT
ATAGAATCTAGAGGTTTCAAAGTTGATAATTCATCTCTGACTGGTGAATCGGAACCTCAA
AGCAGAAGTCCAGATTTTACGCATGAAAACCCGTTGGAAACCAAGAATCTGGCGTTCTTT
TCCACCAACGCTGTCGAAGGCACTGCCAAAGGTGTTGTTATAAGCTGTGGAGATAACACC
GTGATGGGTCGTATCGCTGGTCTCGCATCCGGTCTAGACACTGGCGAAACCCCGATAGCG
AAGGAAATCCACCACTTCATCCACCTCATCACGGGAGTCGCCGTCTTTCTGGGTGTCACC
TTCTTCATCATCGCATTCATCTTGGGCTATCACTGGCTGGACGCCGTCATCTTCCTCATC
GGAATCATCGTCGCCAACGTACCCGAAGGTCTGTTGGCCACCGTAACCGTGTGCTTGACA
CTGACAGCCAAGCGCATGGCATCGAAGAACTGCCTGGTCAAGAACCTCGAGGCAGTGGAG
ACATTGGGATCCACCAGCACGATTTGCTCAGATAAGACTGGAACTCTGACTCAGAACCGA
ATGACGGTAGCTCACATGTGGTTCGATAATCAGATCATCGAGGCTGACACTACTGAAGAT
CAGTCAGGAGTACAATACGACAGGACCAGTCCTGGCTTCAAAGCCCTTTCGCGTATCGCT
ACTCTTTGCAACAGAGCCGAGTTCAAACCAGGACAAGATGGTGTGACGATTCTCAAGCGT
GAAGTGAACGGTGACGCCTCAGAGGCTGCTCTCCTCAAATGCATGGAACTGGCGCTGGGA
GATGTGATGGCCATGAGACGCAAGAACAAGAAGGTTTGCGAAGTTCCTTTCAACTCGACC
AACAAATACCAAGTTTCCATTCACGAAAGTGACGATCCAAATGACCCCCGTTACAATCTT
GTCATGAAGGGAGCTCCTGAACGTATACTGGAACGTTGTAGCACAATTTTCATTTGTGGC
AAGGAAAAAGTTCTCGACGAAGAGATGAAAGAGGCGTTCAACAATGCGTACTTGGAGCTC
GGTGGACTGGGAGAGCGTGTGCTCGGTTTTTGCGATACGATGTTGCCCTCTGACAAATTC
CCGACCGGCTTTAAGTTCAACTCTGACGATCCAAACTTCCCTCTGGACGGGCTCAGATTT
GTCGGTCTCATGTCGATGATTGACCCTCCGAGAGCCGCTGTACCAGATGCCGTCGCAAAA
TGCAGGAGCGCGGGAATCAAGGTTATCATGGTAACCGGTGACCATCCCATCACAGCCAAA
GCTATCGCCAAATCTGTGGGTATTATTTCTGAAGGAAACGAGACTGTTGAAGACATTGCT
CAAAGATTGAACATTCCCGTTTCGGAGGTCAATCCGAGGGAAGCCAAGGCTGCTGTGGTT
CACGGATCAGACCTCAGAGAGCTGGGATCAGATCAAATCGATGAAATTCTGAGATACCAT
ACAGAAATTGTATTTGCTAGGACGTCGCCCCAACAAAAACTGATCATCGTAGAAGGATGT
CAACGAATGGGTGCTATCGTTGCTGTAACAGGTGACGGTGTGAACGATTCTCCGGCATTG
AAAAAAGCCGACATTGGTGTCGCCATGGGAATAGCCGGCTCAGACGTGTCCAAACAGGCC
GCTGACATGATCCTGCTGGATGACAACTTCGCTTCGATCGTCACTGGAGTGGAAGAAGGC
AGGCTGATCTTCGACAACCTGAAGAAGTCAATCGCGTATACCTTGACCTCTAACATTCCC
GAAATATCTCCTTTCCTTGCCTTCATTCTCTGCGACATCCCTCTGCCCCTCGGTACTGTC
ACGATTCTGTGCATCGATCTTGGAACTGATATGGTGCCTGCYATATCTCTGGCWTACGAA
GMCGCRGAGTCMGACATTATGAARMGACRACCTCGMGAYCCTTACAGKGAYAACCTGGTY
AACCRWAGGTTGATTTCTATGGCATATGGTCAGATTGGTATGATCCAAGCAGCTGCAGGT
TTCTTCGTTTATTTCGTCATCATGGCTGAAAATGGATTCCTGCCTATGAAACTGTTCGGA
ATACGTAAACATTGGGATTCGAAAGCTGTCAACGATTTGACAGACTCGTACGCCCAAGAA
------------------------------------------------------------
------------------------------------------------------------
------------------------------------------------------------
------------------------------------------------------------
------------------------------------------------------------
---------------------------------------------------------
>Calligrapha_philadelphica sodium potassium ATPase, alpha 1 subunit
GATGACAACAAAACAGCTGATGGCAGAGCAAAGTCTCGAAGGAAAGTGAAGAAAGTTAGA
AAAGCTGATGATTTAGATGATCTGAAACAAGAATTGGACATCGACTACCACAAGATCTCA
CCGGAAGAACTGTATCAGAGGTTCCAGACACACCCAGAAAATGGCCTTAGTCACGCGAAA
GCGAAAGAAAATTTGGACAGGGACGGACCCAATGCTCTCACGCCGCCAAAAACAACGCCC
GAATGGGTGAAATTTTGTAAAAATTTATTCGGCGGTTTCGCTCTCTTACTATGGATCGGC
GCCATCCTTTGTTTCATAGCCTACGGCATAGTGGCCAGTACGGTAGAAGAACCC------
TCGGATGATCACTTGTACCTCGGCATAGTACTGACGGCCGTTGTTATCGTTACAGGAATA
TTTTCGTATTATCAGGAAAGCAAGAGTTCGAAAATTATGGAATCGTTCAAAAATATGGTC
CCTCAATTCGCTACCGTGCTCAGAGAAGGCGAGAAACTGACGCTCCGAGCCGAAGACTTG
GTGCTAGGCGATGTCGTCGAGGTCAAATTCGGCGACAGGATTCCAGCCGACGTTAGAATC
ATCGAATCGAGAGGCTTCAAAGTCGACAATTCGTCGCTGACCGGTGAGTCCGAACCGCAG
AGCCGAAGCCCCGAATTCACCCACGAAAATCCGTTGGAAACCAAAAACTTAGCGTTCTTC
TCGACCAACGCCGTCGAGGGCACTGCCAAAGGTGTTGTTATCAGTTGCGGAGACAATACT
GTGATGGGCCGCATCGCCGGCCTCGCCTCCGGTCTCGATACCGGTGAAACGCCCATCGCC
AAAGAAATCCATCACTTCATACAGCTCATCACCGGCGTAGCCGTATTTTTAGGCGTAACG
TTCTTCATCATTGCTTTCATCCTCGGTTACCACTGGCTGGACGCCGTCATTTTCCTTATC
GGGATCATCGTGGCCAACGTACCGGAAGGACTCTTGGCCACCGTGACGGTGTGCCTCACC
CTCACCGCCAAGAGAATGGCCTCGAAGAACTGCCTGGTGAAGAACCTGGAAGCCGTCGAA
ACGCTAGGCTCCACCAGCACGATTTGCTCAGACAAGACTGGAACGCTGACTCAAAACAGA
ATGACCGTAGCTCACATGTGGTTCGACAACCAGATCATCGAGGCCGACACGACGGAGGAT
CAGTCCGGAGTGCAGTACGACAGGACTAGTCCCGGATTCAAGGCTCTGTCGCGTATCGCC
ACCTTGTGCAACAGGGCGGAGTTCAAATCTGGCCAGGATGGCGTGGCGATCCTTAAGCGG
GAAGTCAACGGAGATGCCTCGGAAGCCGCTCTGCTCAAATGCATGGAACTCGCTCTGGGC
GACGTGATGTCGATCAGGCGAAAGAACAAAAAGATCTGCGAGGTTCCCTTCAACTCCACC
AACAAGTACCAGGTTTCCATCCACGAGAACGAGGATCCTAACGATCCCCGATACATCCTG
GTGATGAAGGGCGCCCCGGAGCGTATCTTGGAGAGATGCAGCACCATCTTCCTTTGCGGC
AAGGAGAAGGTATTGGACGAGGAGATGAAGGAGGCGTTCAATAATGCGTACCTGGAGCTC
GGAGGTCTCGGAGAGCGTGTGCTCGGTTTCTGCGATTTTATGCTGCCCACCGACAAGTAC
CCCATCGGCTACAAGTTCAACAGCGACGACCCTAATTTCCCCCTGGAAGGTCTTCGTTTC
GTAGGTCTCATGTCTATGATTGATCCACCACGAGCGGCTGTGCCTGACGCTGTAGCCAAA
TGCAGGAGCGCCGGTATCAAGGTCATCATGGTCACCGGGGATCATCCCATCACGGCCAAG
GCTATCGCCAAGTCGGTGGGTATCATTTCTGAAGGCAACGAGACCATCGAGGATATCGCT
CAACGCTTGAATATTCCCGTTTCGGAAGTTAATCCTAGAGAGGCCAAAGCCGCCGTTGTT
CACGGATCCGATCTCAGAGATTTGTCTTACGATCAGATCGACGAGATTCTGAGATACCAC
ACGGAGATTGTATTCGCCAGGACGTCGCCCCAACAGAAACTCATCATCGTAGAGGGATGT
CAACGAATGGGTGCTATTGTCGCTGTCACAGGTGACGGAGTCAACGATTCTCCTGCGTTG
AAGAAAGCCGACATCGGCGTCGCCATGGGTATAGCCGGCTCGGACGTGTCCAAACAAGCC
GCCGACATGATTTTACTCGACGACAACTTCGCATCGATCGTCACCGGCGTCGAAGAGGGT
CGACTCATCTTCGACAATCTCAAAAAATCGATCGCGTACACTCTGACATCCAACATCCCC
GAAATCTCACCCTTCCTCGCTTTCATCCTTTGCGACATCCCTCTGCCCCTGGGTACCGTC
ACAATTCTCTGCATCGATCTAGGAACTGATATGGTGCCTGCCATTTCGCTTGCATACGAG
GATGCAGAATCAGATATAATGAAGCGAAGACCTAGAAACCCTTTCTGTGATAAACTGGTC
AACGAGAGGTTGATTTCTATGGCTTACGGACAAATTGGTATGATACAAGCCGCAGCAGGT
TTCTTCGTCTATTTTGTCATCATGGCTGAGAATGGATTCCTCCCGATGAGCCTCTTTGGC
ATACGAAAACAGTGGGACTCTAAAGCGGTCAACGATCTTACGGATTCCTATGGCCAAGAA
TGGACATACCGCGACAGAAAAACTTTGGAATTCACTTGCCACACAGCTTTCTTCGTATCG
ATTGTCGTTGTACAGTGGGCCGATCTGATCATTTGCAAGACCCGACGAAACTCAATCGTT
CATCAGGGTATGAGAAATTGGGCTCTCAATTTCGGTCTCATTTTTGAGACCGCTTTGGCC
GCCTTCCTGTCATACACGCCCGGCATGGATAAAGGATTGAGAATGTACCCTCTGAAGTTT
GTGTGGTGGTTGCCAGCTCTTCCGTTCATGTTGTCCATCTTCATCTACGACGAAGTTCGA
CGATTTTATATACGACGCTGTCCTGGCGGTTGGTTAGAACAGGAGACCTATTATTAA
>Labidomera_clivicolis sodium potassium ATPase, alpha 1 subunit
------------------------------------------------------------
AAGGCTGAAGATTTAGATGATCTGAAACAAGAATTGGACATCGATTATCACAAGATCTCA
CCAGAAGAACTATATCAAAGGTTCCAGACACACCCAGAAAATGGCCTTAGTCACGCGAAA
GCGAAAGAAAATTTGGACAGGGACGGACCCAATGCCCTCACGCCACCCAAAACAACGCCC
GAATGGGTGAAATTTTGTAAAAATTTATTCGGTGGTTTCGCTCTTTTACTGTGGATCGGC
GCAATCCTTTGTTTCATAGCCTACGGGATAGTAGCTAGTACGGCAGAAGAACCC------
AATGATGATCATTTGTATCTCGGCATCGTACTAACTGCCGTTGTTATCGTCACAGGTATA
TTTTCATATTATCAAGAAAGCAAGAGTTCGAAAATTATGGAATCGTTCAAAAATATGGTT
CCGCAGTTCGCTACGGTACTCAGAGAAGGCGAAAAACTGACTCTGCGAGCAGAAGATCTG
GTATTAGGCGACGTCGTTGAAGTCAAATTCGGCGATAGAATTCCAGCTGATATTAGAATA
ATCGAATCTAGAGGTTTCAAAGTTGATAACTCGTCGCTGACCGGCGAGTCCGAACCCCAA
AGCCGAAGTCCAGAATTTACTCACGAGAATCCATTAGAAACCAAAAATTTAGCGTTTTTT
TCGACTAACGCAGTTGAAGGCACTGCCAAAGGTGTTGTTATCAGTTGTGGAGACAATACT
GTGATGGGTCGTATTGCCGGTCTCGCTTCCGGTCTGGACACCGGCGAGACCCCCATCGCC
AAAGAAATCCATCACTTCATCCATCTCATTACCGGCGTAGCTGTATTTTTAGGAGTAACA
TTTTTCATTATCGCTTTTATTCTTGGTTACCACTGGTTGGACGCTGTTATTTTCCTCATC
GGAATCATCGTCGCCAATGTACCGGAAGGTCTGCTCGCCACCGTAACGGTATGCTTGACC
CTGACGGCCAAGCGAATGGCTTCGAAGAACTGTTTGGTGAAGAATTTGGAAGCCGTCGAA
ACTCTTGGATCGACCAGCACGATTTGCTCAGACAAGACTGGAACACTGACTCAAAACAGA
ATGACCGTAGCTCATATGTGGTTCGACAACCAAATCATCGAGGCCGACACGACCGAAGAT
CAGTCCGGAGTGCAGTACGATAGGACTAGTCCCGGATTCAAAGCTTTGTCGCGTATTGCT
ACATTGTGTAACAGGGCAGAGTTCAAACCAGGTCAAGATGGTGTAGCGATCCTAAAACGC
GAAGTTAACGGAGATGCCTCGGAAGCTGCTCTTCTGAAGTGTATGGAGCTGGCCTTGGGC
GACGTGATGTCGATAAGACGGAAGAACAAGAAGATCTGCGAAGTTCCCTTCAACTCCACC
AATAAGTATCAAGTATCGATTCACGAAAACGAAGACCCCAATGATCCACGTCACATTTTG
GTAATGAAGGGAGCACCAGAACGAATCTTGGAGAGATGCAATACTATCTTCCTCTGCGGC
AAAGAGAAGGTGCTGGACGAGGAAATGAAGGAAGCATTCAATAACGCATACTTGGAACTC
GGAGGTCTCGGAGAACGTGTTCTCGGATTTTGCGATATGATGCTGCCTACCGACAAATAC
CCTATCGGCTATAAGTTCAACAGTGACGACCCCAACTTTCCTCTAGATGGTCTACGCTTT
GTAGGTCTCATGTCTATGATTGACCCTCCGCGTGCTGCTGTTCCGGACGCCGTCGCGAAA
TGCAGAAGCGCCGGTATCAAGGTAATCATGGTCACCGGGGATCACCCTATCACGGCTAAG
GCCATCGCGAAGTCGGTCGGTATCATTTCCGAAGGGAACGAGACTATTGAAGATATTGCT
CAACGTTTGAACATTCCTGTTTCGGAGGTTAATCCGAGGGAAGCCAAAGCGGCCGTCGTT
CATGGATCCGATCTAAGAGATTTATCTTACGACCAGATAGACGAAATTTTGAGATATCAT
ACGGAGATTGTTTTCGCCAGGACATCGCCGCAACAGAAACTCATCATTGTGGAGGGTTGT
CAAAGAATGGGTGCCATTGTCGCTGTTACAGGTGACGGAGTAAACGATTCCCCAGCATTG
AAGAAAGCGGACATCGGCGTCGCCATGGGTATAGCTGGTTCCGATGTGTCCAAACAAGCT
GCCGACATGATCCTGCTCGACGATAACTTTGCTTCGATTGTTACCGGCGTCGAGGAGGGT
CGACTCATCTTCGACAATTTGAAGAAATCGATCGCTTACACTTTGACATCCAACATTCCC
GAAATTTCACCTTTCCTCGCTTTCATCCTTTGCGACATACCGTTGCCTCTGGGTACCGTG
ACCATCCTGTGCATCGATCTGGGAACTGACATGGTGCCTGCCATTTCGCTTGCATACGAG
GAGGCAGAATCAGATATAATGAAGCGAAGACCTAGAAACCCTTTCAGTGATAAACTCGTC
AACGAGAGGTTGATTTCAATGGCTTACGGACAGATTGGTATGATACAAGCCGCAGCAGGT
TTCTTCGTCTATTTCGTCATCATGGCTGAGAATGGTTTCCTACCTATGAAACTGTTTGGT
ATACGAAAGCAGTGGGATTCGAAAGCAGTTAACGATCTAACAGATTCTTACGGTCAAGAA
TGGACATACCGCGATAGAAAGTCATTGGAATTCACCTGCCATACAGCTTTCTTCGTGTCT
ATCGTTGTGGTGCAATGGGCCGATTTGATCATTTGCAAGACACGTAGAAACTCGATCATT
CATCAGGGAATGAGAAACTGGGCTCTCAACTTTGGTCTCGTTTTTGAGACCGCTTTGGCT
GCTTTCCTTTCGTACACACCCGGTATGGATAAGGGTTTGAGGATGTATCCTCTCAAATTC
GTGTGGTGGTTACCAGCTCTTCCATTCATGTTGGCCATCTTCATCTACGACGAAGTACGA
AGATTTTATATACGACGCTGCCCTGGTGGTTGGTTAGAACAGGAGACCTATTATTAA
>Leptinotarsa_decemlineata [gene=LOC111506087] [db_xref=GeneID:111506087] [protein=sodium/potassium-transporting ATPase subunit alpha isoform X1] [protein_id=XP_023016792.1] [location=148..3276] [gbkey=CDS]
GATGACAACAAAACAGCTGATGGCAGAGCAAAGTCTCGAAGGAAAGTGAAGAAAGTTAGA
AAGGCTGAAGATTTAGATGATCTGAAACAAGAATTGGACATCGATTATCACAAGATCTCA
CCGGAAGAATTATATCAAAGGTTCCAGACACACCCAGAAAATGGCCTTAGTCACGCGAAA
GCGAAAGAAAATTTGGACAGGGACGGACCCAATGCCCTTACGCCACCCAAAACAACGCCC
GAATGGGTGAAATTTTGTAAAAACTTATTCGGTGGTTTCGCTCTTTTACTGTGGATCGGC
GCAATCCTTTGTTTCATAGCCTACGGAATAGTAGCTAGTACGGTAGAAGAACCT------
AATGATGATAATTTGTATCTCGGCATCGTTCTAACTGCCGTCGTTATCGTCACAGGTATA
TTTTCATATTATCAAGAAAGCAAGAGTTCGAAAATTATGGAATCTTTCAAAAATATGGTT
CCTCAATTCGCTACCGTACTCAGAGAGGGCGAAAAACTGACTCTGCGGGCTGAAGATCTG
GTATTAGGCGACGTCGTCGAAGTCAAATTTGGCGATAGAATTCCAGCTGATATTAGAATA
ATCGAATCTAGAGGTTTCAAAGTTGATAACTCGTCGCTGACCGGCGAGTCCGAACCCCAA
AGCCGAAGTCCCGAATTTACTCACGAGAATCCATTAGAAACCAAAAATTTAGCTTTTTTC
TCGACCAATGCAGTTGAAGGCACTGCCAAAGGTGTTGTTATCAGTTGTGGAGACAATACT
GTGATGGGCCGTATCGCCGGTCTCGCTTCCGGTCTGGACACTGGCGAGACCCCCATCGCC
AAAGAAATCCATCACTTCATCCATCTCATTACCGGCGTAGCTGTATTTTTAGGAGTAACA
TTTTTCATCATCGCTTTCATTCTTGGTTACCACTGGTTGGACGCTGTTATTTTCCTCATC
GGAATCATCGTCGCCAATGTACCGGAAGGTCTGCTGGCCACCGTAACGGTATGCCTGACC
CTGACGGCCAAGCGAATGGCTTCGAAGAACTGTTTGGTGAAGAATTTGGAAGCCGTCGAA
ACTCTTGGATCGACCAGCACGATTTGCTCAGACAAGACTGGAACACTGACTCAAAACAGA
ATGACCGTAGCTCATATGTGGTTCGATAACCAAATCATCGAGGCCGACACGACTGAAGAT
CAATCCGGAGTGCAGTACGACAGGACCAGTCCCGGATTCAAAGCTTTGTCGCGTATCGCT
ACATTGTGTAATAGGGCAGAGTTCAAACCAGGTCAAGATGGCGTAGCGATCCTAAAACGC
GAAGTTAACGGAGATGCCTCGGAAGCTGCCCTTCTGAAGTGTATGGAGCTGGCCTTGGGC
GACGTGATGTCGATAAGACGGAAGAACAAGAAGATATGCGAAGTTCCCTTCAACTCTACC
AACAAGTATCAAGTGTCGATTCACGAAAACGAAGACCCCAACGATCCACGTCACATTTTG
GTGATGAAGGGAGCCCCTGAACGGATCTTGGAGAGATGCAACACTATCTTCCTCTGCGGC
AAAGAGAAGGTGCTGGACGAGGAGATGAAGGAAGCGTTCAATAACGCCTACTTGGAACTC
GGAGGTCTCGGAGAACGTGTTCTCGGATTTTGCGATATGATGCTGCCTACCGACAAATAC
CCTATCGGCTATAAGTTCAACAGTGACGACCCCAACTTCCCTCTAGACGGTCTACGCTTT
GTAGGTCTTATGTCCATGATTGACCCTCCTCGTGCTGCTGTTCCAGACGCCGTCGCGAAA
TGCAGAAGTGCCGGTATCAAGGTCATCATGGTCACCGGGGATCACCCGATCACGGCCAAG
GCCATCGCGAAGTCGGTCGGTATCATTTCCGAAGGGAACGAGACCATTGAAGATATTGCT
CAACGTTTGAACATCCCGGTGTCGGAGGTTAATCCGCGAGAAGCCAAAGCGGCCGTTGTT
CACGGATCCGATCTAAGAGATTTGTCTTACGACCAGATCGACGAGATTTTGAGATATCAC
ACGGAGATTGTATTCGCCAGGACCTCGCCACAACAGAAACTCATCATCGTGGAGGGCTGT
CAAAGAATGGGTGCCATTGTCGCTGTTACAGGTGACGGAGTGAACGATTCCCCAGCATTG
AAGAAAGCGGATATCGGTGTCGCCATGGGTATAGCCGGTTCCGACGTGTCCAAACAAGCC
GCCGACATGATCCTGCTCGACGATAACTTTGCTTCAATCGTTACCGGCGTTGAGGAGGGT
CGACTCATCTTCGACAACTTGAAGAAATCCATCGCCTACACTCTGACATCCAACATTCCC
GAAATTTCACCTTTCCTTGCTTTCATTCTTTGCGACATCCCCTTGCCTCTGGGTACCGTG
ACCATTCTGTGTATCGATTTGGGAACTGACATGGTGCCAGCTATTTCATTGGCTTACGAA
GAAGCTGAATCTGATATCATGAAGAGACCTCCCAGAGATCCTCAAAACGACGAACTTGTC
AATTATAGGTTGATTTCAATGGCTTACGGACAGATTGGTATGATACAAGCCGCAGCAGGT
TTCTTCGTCTATTTCGTCATTATGGCTGAGAATGGGTTCCTACCTATGCAATTGTTCGGT
ATCCGAAAGCAGTGGGATTCGAAAGCAGTTAACGATCTAACAGATTCTTATGGCCAAGAA
TGGACATACCGCGATAGAAAGTCATTGGAATTCACCTGCCATACAGCTTTCTTCGTGTCG
ATCGTTGTGGTGCAATGGGCCGATTTGATCATTTGCAAGACCCGTAGAAACTCGATCATT
CATCAGGGAATGAGAAACTGGGCTCTCAACTTTGGCCTCGTTTTTGAGACCGCTTTGGCT
GCTTTCCTTTCGTACACACCCGGTATGGATAAGGGTTTGAGGATGTATCCTCTCAAATTT
GTGTGGTGGTTACCAGCTCTTCCATTCATGTTGGCCATCTTCATTTACGACGAGGTACGA
AGATTTTATATACGACGCTGCCCTGGTGGTTGGTTAGAACAGGAGACCTATTATTAA
>Basilepta_melanopus sodium potassium ATPase, alpha 1 subunit
ACTGACAAAAAAAATGTAGATGCGAGAGAAAAGTCACGAAGAAAAGCAAAGAAGGTTAGG
AAGGCAGATGACTTAGATGAATTAAAACAAGAATTGGACATCGATTATCATAAGATCTCA
GCAGAAGAATTATACCAGAGGTTTCAGACACACCCAGAAAATGGTCTTAGTCATGCAAAG
GCGAAAGAAAATTTGGAAAGGGACGGACCCAATGCACTCACACCACCAAAAACAACTCCC
GAATGGGTGAAGTTTTGTAAAAACCTGTTCGGGGGTTTCGCTCTTCTACTATGGATTGGT
GCAATCCTTTGTTTCATAGCCTATTCTATTCAAGCCAGTACAGTAGAAGAACCC------
GCAGATGATAATCTTTATCTTGGCATCGTATTAGCTGCCGTTGTTATCGTTACAGGTATA
TTTTCTTATTATCAAGAAAGCAAAAGTTCAAAGATTATGGAATCTTTCAAGAACATGGTA
CCCCAATTCGCCACTGTTCTTCGAGAAGGCGAAAAGCTCACTCTCCGAGCCGAAGACCTT
GTACTCGGCGACGTTGTCGAAGTGAAATTCGGCGATAGAATCCCAGCTGATATTAGAATA
ATCGAATCAAGAGGTTTCAAAGTTGACAACTCATCATTGACTGGAGAATCCGAACCTCAA
AGCCGTAGCCCCGAATTCACTCACGAGAACCCCTTGGAAACCAAAAACTTGGCGTTCTTC
TCCACGAACGCCGTCGAAGGCACTGCCAAAGGAGTTGTTATTAGTACCGGTGACAATACT
GTGATGGGTCGTATCGCTGGTCTTGCTTCAGGTCTCGATACTGGTGAAACGCCCATTGCC
AAAGAAATCCACCATTTCATACATCTCATCACTGGCGTGGCTGTCTTCTTGGGAGTCACA
TTCTTCGTCATTGCTTTCATTCTCGGTTACCACTGGCTTGACGCTGTCATTTTCCTTATT
GGTATCATTGTGGCTAACGTACCAGAAGGTCTTTTAGCTACCGTAACTGTATGTCTCACA
TTGACGGCTAAGAGAATGGCCTCAAAGAATTGTCTGGTAAAGAACTTAGAAGCCGTCGAG
ACTCTAGGATCCACTAGCACGATTTGCTCAGATAAGACTGGAACGTTGACTCAAAATAGA
ATGACTGTCGCTCACATGTGGTTCGACAACCAGATCATTGAAGCCGACACTACAGAAGAT
CAATCTGGGGTTCAGTATGACAGAACAAGCCCTGGATTCAAAGCTCTCTCTCGTATCGCT
ACTCTCTGCAACAGAGCCGAATTTAAACCTGGACAAGATGGAGTCGCCGTTCTCAAAAGA
GAAGTTAACGGTGATGCTTCTGAAGCTGCTCTCTTGAAATGTATGGAACTTGCTCTTGGA
GATGTAATGAGCATCAGACGAAGGAATAAGAAAGTTTGTGAGATTCCTTTCAATTCAACG
AATAAGTATCAAGTTTCTGTCCATGAAAATGAAGATCCAAATGATCCACGTCACATTTTA
GTAATGAAGGGAGCTCCAGAAAGAATCTTGGAAAGATGCAGTACCATATTCTTATGCGGA
AAAGAAAAAGTTTTGGATGAGGAAATGAAAGAAGCATTCAACAATGCTTATTTAGAATTG
GGTGGCTTAGGAGAACGTGTACTCGGTTTCTGTGATTTTATGTTGCCTACTGATAAATAT
CCAATCGGTTACAAATTTAATAGTGATGATCCTAATTTCCCTCTGGACAATCTTCGATTT
GTTGGCCTTATGTCTATGATTGATCCTCCACGTGCAGCAGTACCTGATGCCGTCGCTAAA
TGTCGAAGTGCAGGTATCAAAGTCATCATGGTCACAGGTGACCACCCCATCACCGCCAAA
GCTATTGCCAAGTCAGTTGGTATCATTTCAGAGGGTAACGAGACCGTAGAAGATATCGCT
CAACGTTTGAACATACCCGTTTCAGAAGTCAATCCTCGCGAAGCCAAGGCCGCCGTCGTA
CATGGTTCTGACCTTAGAGAATTGTCTTCTGAGCAACTTGATGAGATTTTGAGATACCAC
ACGGAGATTGTGTTCGCTAGGACTTCACCACAACAGAAATTGATTATTGTGGAAGGTTGT
CAACGGATGGGTGCTATTGTAGCTGTAACTGGCGATGGTGTAAATGATTCTCCAGCCTTA
AAGAAAGCCGATATCGGTGTCGCTATGGGTATCGCAGGTTCTGATGTATCTAAACAAGCA
GCTGATATGATCCTCCTTGATGATAACTTTGCCTCAATTGTAACTGGCGTAGAAGAAGGG
CGACTCATTTTCGACAACCTGAAGAAATCCATTGCCTACACTCTAACCTCCAACATTCCA
GAAATTTCTCCTTTCCTTGCTTTCATTCTTTGTGATATTCCTTTGCCTCTTGGTACTGTT
ACAATTCTTTGCATCGATCTTGGAACTGATATGGTGCCTGCTATTTCTCTGGCTTACGAA
GCCCCGGAGTCGGACATTATGAAAAGACAGCCTCGCGACCCTTATAGGGACAACCTGGTT
AACCGTAGGTTAATCTCCATGGCTTACGGGCAGATCGGCATGATCCAAGCAGCTGCAGGG
TTCTTTGTATACTTCGTCATCATGGCTGAGAATGGATTCTTACCGATGAAGTTGTTCGGA
ATACGTAAGCAGTGGGATTCGAAGGCCGTCAATGATTTGACGGATTCCTACGGTCAAGAA
TGGACCTACCGTGACAGAAAAACGTTGGAATATACATGCCACACAGCTTTCTTCGTTTCT
ATCGTCGTAGTACAGTGGGCCGATTTGATTATTTGTAAGACAAGACGTAACTCAATCCTT
CATCAAGGAATGAGAAATTGGGCTCTTAATTTTGGCCTCATTTTTGAGACCGCTTTAGCT
TGTTTCCTCTCTTACACCCCTGGTATGGATAAAGGGTTGCGCATGTTCCCACTCAAGTTC
GTTTGGTGGTTACCAGCCATTCCATTTATGTTGTCCATCTTCATATATGATGAAGTGAGA
AGATTCTATTTAAGGCGATGCCCAGGCGGCTGGTTAGAACAAGAGACATATTATTAA
>Chrysochus_asclepiadeus sodium potassium ATPase, alpha 1 subunit
------------------------------------------------------------
------------------------------------------------------------
------------------------------------------------------------
-----------------------------------------------------------T
GAATGGGTAAAGTTCTGCAAGAATCTATTTGGGGGTTTTGCCCTTCTTTTATGGATTGGT
GCGATCCTTTGTTTCATAGCTTACTCTATTCTAGCTAGCACGGTAGAAGAACCT------
TCAGATGATAATCTATATCTTGGCATTGTATTAGCAGCCGTTGTTATAGTTACTGGTATT
TTTTCTTATTATCAAGAAAGCAAAAGCTCTAAGATTATGGAATCTTTCAAGAATATGGTC
CCTCAATTTGCAACGGTTTTAAGAGAAGGTGAAAAACTTACCCTAAGAGCAGAAGATTTA
GTACTTGGWGATGTTGTTGAAGTTAAATTTGGTGACCGAATTCCTGCAGATATTAGAATA
ATTGAATCCAGGAGCTTCAAAGTGGATAACTCATCTTTAACTGGCGAATCAGAACCTCAG
AGTCGAAGCCCCGAATTTACTMATGAAAATCCATTGGAAACTAAAAATTTGGCGTTTTTT
TCTACTAATGCTGTCGAAGGTACTGCTAAAGGAGTTGTAATTAGCACTGGTGACAATACT
GTTATGGGACGTATTGCTGGCCTTGCTTCTGGTTTAGATACCGGCGAAACGCCCATTGCT
AAAGAAATTCATCACTTCATCCATCTTATTACTGGTGTAGCTGTATTTTTGGGCGTTACA
TTCTTTATTATTGCTTTTATTCTTGGTTATCACTGGCTCGATGCTGTCATTTTCCTTATT
GGTATCATTGTAGCTAATGTTCCAGAAGGTTTATTAGCTACGGTAACCGTNTGTTTAACA
TTGACAGCTAAGAGAATGGCCTCTAAGAATTGTTTAGTTAAGAACTTGGAAGCGGTAGAA
ACTCTTGGATCTACAAGTACAATTTGCTCAGACAAGACTGGAACTTTGACTCAAAATAGA
ATGACCGTAGCTCACATGTGGTTTGATAACCAAATTATTGAAGCAGATACCACAGAGGAT
CAATCTGGAGTACAATATGATAGAACAAGTCCTGGCTTTAAAGCTCTTTCTCGGATTGCA
ACTCTTTGTAATCGTGCTGAATTCAAATCTGGACAAGATGGAGTTGCTATTCTCAAGCGA
GAGGTTAACGGAGATGCCTCAGAAGCTGCATTATTAAAATGTATGGAACTTGCTCTTGGA
GACGTAATGGGCATTAGACGTAAAAACAGGAAAGTCTGTGAAATTCCCTTCAATTCAACC
AATAAATATCAAGTTTCTGTTCACGAAAATGAAGATCCCAATGATCCTCGTCATATTTTG
GTCATGAAAGGTGCCCCTGAAAGAATATTGGAGAGATGTAGTACAATTTTCTTATGTGGT
AAAGAAAAAGTTTTAGATGAAGAGATGAAAGAGGCTTTCAATAATGCATATTTAGAACTG
GGAGGACTTGGCGAACGTGTACTTGGTTTCTGTGATTATCTGTTACCAACTGACAAATAT
CCAATTGGTTATAAATTCAATTCTGACGACGCTAACTTCCCTCTGGATGGGCTTCGCTTT
GTTGGGCTTATGTCAATGATTGATCCACCTCGTGCAGCTGTACCTGATGCCGTTGCTAAA
TGTCGAAGTGCTGGTATCAAAGTTATAATGGTTACTGGAGATCATCCTATTACAGCAAAA
GCCATTGCTAAATCTGTTGGTATTATTTCAGATGGAAATGAAACTGTAGAAGATATAGCT
CAACGTTTCAATATTCCTGTTGCAAAAGTTAATCCAAGAGAAGCCAAAGCTGCAGTTGTC
CATGGTTCAGATCTGCGTGAAATATCTTTAGAACAGCTTGATGACATTTTGAGATATCAC
ACAGAAATTGTATTTGCCAGGACATCTCCTCAGCAGAAACTCATAATTGTAGAAGGATGT
CAACGTATGGGCGCTATTGTGGCTGTAACCGGGGATGGTGTAAATGATTCACCTGCTCTC
AAAAAAGCTGACATCGGTGTTGCTATGGGTATTGCCGGTTCTGATGTATCCAAACAAGCA
GCAGACATGATCCTTCTTGATGACAACTTTGCTTCCATTGTGACTGGTGTTGAAGAAGGA
CGTCTCATCTTTGATAATCTCAAGAAATCCATTGCTTACACCTTAACATCAAACATTCCA
GAAATATCTCCTTTTCTTGCTTTTATGTTATGCAATATTCCTCTTCCTTTAGGCACCGTT
ACTATTTTATGCATCGATCTTGGTACTGACATGT--------------------------
------------------------------------------------------------
------------------------------------------------------------
------------------------------------------------------------
------------------------------------------------------------
------------------------------------------------------------
------------------------------------------------------------
------------------------------------------------------------
------------------------------------------------------------
------------------------------------------------------------
---------------------------------------------------------
>Chrysochus_auratus_A sodium potassium ATPase, alpha 1 subunit
------------------------------------------------------------
AAGGCAGATGACTTAGATGACCTGAAACAAGAGTTGGACATCGATTACCACAAGATCTCA
CCTGAGGAATTATATCAGAGATTTCAGACACATCCAGAAAATGGACTTAGTCACGCGAAG
GCGAAAGAAAATTTGGAAAGGGACGGACCCAACGCACTCACACCACCAAAAACAACACCC
GAATGGGTGAAATTTTGTAAAAATCTATTTGGGGGTTTTGCCCTTCTTTTATGGATTGGT
GCAATCCTTTGTTTCATAGCTTATTCTATTCTAGCTAGCACGGTAGAAGAACCT------
TCAGATGATAATCTATATCTTGGCATTGTATTAGCTGCCGTTGTTATAGTTACTGGTATA
TTTTCTTATTATCAAGAAAGCAAAAGCTCTAAGATTATGGAATCTTTCAAGAATATGGTC
CCTCAGTTTGCAACTGTTTTAAGAGAAGGTGAAAAACTTACCCTAAGAGCTGAAGATTTA
GTACTTGGTGATGTTGTTGAAGTTAAATTTGGTGACCGAATTCCTGCTGATATTAGAATA
ATTGAATCTAGGGGCTTCAAAGTGGATAACTCATCTTTAACCGGTGAATCAGAACCTCAG
AGTCGAAGCCCCGAATTTACTCATGAAAATCCATTGGAAACTAAAAATTTGGCGTTTTTC
TCTACTAATGCCGTCGAAGGTACTGCCAAAGGAGTTGTAATCAGCACTGGTGACAATACT
GTTATGGGGCGAATTGCTGGCCTTGCTTCTGGTTTAGATACTGGTGAAACGCCCATTGCT
AAAGAAATTCATCATTTCATCCATCTTATTACTGGTGTTGCTGTATTTTTGGGTGTTACA
TTCTTTGTTATTGCTTTTATTCTTGGTTATCACTGGCTGGATGCTGTCATTTTCCTTATT
GGTATCATTGTAGCTAATGTACCAGAAGGTTTATTAGCTACGGTAACTGTCTGTTTAACC
TTGACAGCTAAGAGAATGGCCTCTAAGAATTGTTTAGTTAAAAATTTGGAAGCAGTTGAA
ACCCTTGGGTCTACAAGTACAATTTGCTCAGACAAGACTGGAACTTTGACTCAAAATAGA
ATGACTGTAGCTCACATGTGGTTTGATAACCAAATTATTGAAGCAGATACCACAGAGGAT
CAATCTGGAGTACAATATGATAGAACAAGTCCTGGATTTAAAGCACTTTCTCGGATTGCA
ACTCTTTGTAATCGTGCTGAATTCAAATCTGGACAAGATGGAGTTGCTGTTCTCAAGCGA
GAGGTTAACGGAGATGCTTCAGAAGCTGCATTATTAAAATGTATGGAACTTGCTCTTGGA
GACGTAATGGGCATTAGACGTAAAAACAGAAAAGTCTGTGAAATTCCCTTCAATTCGACC
AATAAATATCAAGTTTCTGTTCATGAAAATGAAGACCCCAATGATCCTCGTCATATTTTG
GTCATGAAAGGTGCTCCTGAAAGAATATTGGAGAGATGTAGCACAATTTTCTTGTGTGGT
AAAGAAAAAGTTTTAGATGAAGAGATGAAAGAGGCATTCAATAATGCATATTTGGAACTT
GGAGGACTTGGCGAACGTGTACTTGGTTTCTGTGATTATTTATTACCATCCGACAAATAC
CCAATTGGCTATAAATTCAATTCTGACGACGCTAACTTCCCTCTGGATGGACTTCGATTT
GTTGGGCTTATGTCAATGATTGATCCACCCCGTGCAGCTGTACCTGACGCCGTCGCTAAA
TGTCGAAGTGCTGGTATCAAAGTTATTATGGTTACTGGGGATCATCCTATTACAGCAAAA
GCTATTGCCAAATCTGTTGGTATTATTTCAGAAGGAAATGAAACTGTAGAAGATATTGCT
CAACGTTTAAATATTCCTGTTTCGGAAGTTAATCCAAGAGAAGCTAAAGCAGCAGTTATT
CATGGTTCTGATCTGCGTGAATTATCTTCAGATCAACTTGATGAAATTTTGCGATATCAC
ACGGAAATCGTGTTTGCCAGGACATCTCCTCAACAGAAGCTCATCATTGTAGAAGGCTGT
CAACGTATGGGTGCTATTGTGGCCGTAACCGGGGATGGTGTAAACGATTCACCCGCTCTT
AAAAAAGCTGACATTGGTGTTGCTATGGGTATTGCCGGTTCGGATGTATCCAAGCAAGCT
GCAGATATGATCCTTCTTGATGACAACTTTGCTTCCATTGTAACTGGTGTCGAAGAAGGA
CGTCTCATCTTTGATAACCTCAAGAAATCCATTGCTTACACATTAACGTCAAACATTCCA
GAAATCTCTCCTTTCCTTGCTTTTATCCTATGTGATATTCCTCTTCCTTTAGGTACCGTT
ACTATTTTATGCATCGATCTTGGAACTGATATGGTTCCTGCTATTTCGCTGGCATACGAG
GAGGCAGAATCAGATATAATGAAGCGAAGACCTAGAAACCCTTTCAGTGATAAACTCGTG
AACGAAAGGCTGATTTCTATGGCGTATGGACAAATTGGTATGATACAAGCAGCTGCAGGT
TTCTTCGTATACTTTGTTATTATGGCTGAAAACGGCTTCTTACCAATGAAACTGTTTGGA
ATTCGTAAACAATGGGATTCAAAAGCAGTTAATGACTTGACTGATTCTTATGGACAAGAA
TGGACATATCGTGATAGGAAAACATTGGAATACACTTGTCATACTGCTTTCTTCGTATCG
ATTGTAGTAGTACAGTGGGCTGATTTGATTATTTGCAAAACTCGTCGTAACTCAATTGTA
CATCAAGGAATGCGAAACTGGGCCCTCAATTTTGGTCTTGTTTTTGAGACTGCTCTGGCT
TGTTTCCTTTCCTACACCCCTGGTATGGATAAAGGATTGCGTATGTTCCCATTGAAGTTT
GTATGGTGGTTACCAGCTATTCCATTTATGTTGTCCATATTTATCTATGATGAAGTTAGA
AGATTCTATTTACGACGATGCCCAGGTGGTTGGTTAGAACAAGAGACATATTATTAG
>Chrysochus_cobalitinus_A sodium potassium ATPase, alpha 1 subunit
-------------------------------AGTCACGAAGGAAAGTTAAGAAGATTAGG
AAGGCAGATGACTTAGATGAACTGAAACAAGAGTTGGACATCGATTACCACAAGATCTCA
CCTGAGGAATTATATCAGAGATTTCAGACACATCCAGAAAATGGACTTAGTCACGCGAAG
GCGAAAGAAAATTTGGAAAGGGACGGACCCAACGCACTCACACCACCAAAAACAACACCC
GAATGGGTGAAATTTTGTAAAAATCTATTTGGGGGTTTTGCCCTTCTTTTATGGATTGGT
GCAATCCTTTGTTTCATAGCTTATTCTATTCTAGCTAGCACGGTAGAAGAACCT------
TCAGATGATAATCTATATCTTGGCATTGTATTAGCTGCCGTTGTTATAGTTACTGGTATA
TTTTCTTATTATCAAGAAAGCAAAAGCTCTAAGATTATGGAATCTTTCAAGAATATGGTC
CCCCAATTTGCAACTGTTTTAAGAGAAGGTGAAAAACTTACCCTAAGAGCTGAAGATTTA
GTACTTGGTGATGTTGTTGAAGTTAAATTTGGTGACCGAATTCCTGCTGATATTAGAATA
ATTGAATCTAGGGGCTTCAAAGTGGATAACTCATCTTTAACCGGTGAATCAGAACCTCAG
AGTCGAAGCCCCGAATTTACTCATGAAAATCCATTGGAAACTAAAAATTTGGCGTTTTTC
TCTACTAATGCTGTCGAAGGTACTGCCAAAGGAGTTGTAATCAGCACTGGTGACAATACT
GTTATGGGGCGAATTGCTGGCCTTGCTTCTGGTTTAGATACTGGTGAAACGCCCATTGCT
AAAGAAATTCATCATTTCATCCATCTTATTACTGGTGTTGCTGTATTTTTGGGTGTTACA
TTCTTTGTTATTGCTTTTATTCTTGGTTATCACTGGCTCGATGCTGTCATTTTCCTTATT
GGTATCATTGTAGCTAATGTACCAGAAGGTTTATTAGCTACGGTAACTGTCTGTTTAACC
TTGACAGCTAAGAGAATGGCCTCTAAGAATTGTTTAGTTAAAAACTTGGAAGCAGTTGAA
ACCCTTGGGTCTACAAGTACAATTTGCTCAGACAAGACTGGAACTCTGACTCAAAATAGA
ATGACTGTAGCTCACATGTGGTTTGATAACCAAATTATTGAAGCAGATACCACAGAGGAT
CAATCTGGAGTACAATATGATAGAACAAGTCCTGGATTTAAAGCACTTTCTCGGATTGCA
ACTCTTTGTAATCGTGCTGAATTCAAATCTGGACAAGATGGAGTTGCTGTTCTCAAGCGA
GAGGTTAACGGAGATGCTTCAGAAGCTGCATTATTAAAATGTATGGAACTTGCTCTTGGA
GACGTAATGGGCATTAGACGTAAAAACAGGAAAGTCTGTGAAATTCCCTTCAATTCGACC
AATAAATATCAAGTTTCTGTTCATGAAAATGAAGATCCCAATGATCCTCGTCATATTTTG
GTCATGAAAGGTGCTCCTGAAAGAATATTGGAGAGATGTAGCACAATTTTCTTGTGTGGT
AAAGAAAAAGTTTTAGATGAAGAGATGAAAGAGGCATTCAATAATGCATATTTGGAACTT
GGAGGACTTGGCGAACGTGTACTTGGTTTCTGTGATTATTTATTACCATCCGACAAATAT
CCAATTGGCTATAAATTCAATTCTGACGACGCTAACTTCCCTCTGGATGGACTTCGATTT
GTTGGGCTTATGTCAATGATTGATCCACCCCGTGCAGCTGTACCTGACGCCGTCGCTAAA
TGTCGAAGTGCTGGTATCAAAGTTATCATGGTTACTGGGGATCATCCTATTACAGCAAAA
GCTATTGCCAAATCTGTTGGTATTATTTCAGAAGGAAATGAAACTGTAGAAGATATTGCT
CAACGTTTAAATATTCCTGTTTCGGAAGTTAATCCAAGAGAAGCTAAAGCAGCAGTTATT
CATGGTTCTGATCTGCGTGAATTATCTTCAGATCAACTTGATGAAATTTTGCGATATCAC
ACGGAAATCGTGTTTGCCAGGACATCTCCTCAACAGAAGCTCATCATTGTAGAAGGCTGT
CAACGTATGGGTGCTATTGTGGCCGTAACCGGGGACGGTGTAAACGATTCACCCGCTCTC
AAAAAAGCTGACATCGGTGTTGCTATGGGTATTGCCGGTTCGGATGTATCCAAACAAGCT
GCGGATATGATCCTTCTTGATGACAACTTTGCTTCCATTGTAACTGGTGTCGAAGAAGGA
CGTCTCATCTTTGATAACCTCAAGAAATCCATTGCTTACACCTTAACATCAAACATTCCA
GAAATCTCTCCTTTCCTTGCTTTTATCCTATGTGATATTCCTCTTCCTTTAGGTACCGTC
ACTATTCTATGCATCGATCTTGGAACTGATATGGTTCCTGCTATTTCGCTGGCATACGAG
GAGGCAGAATCAGATATAATGAAGCGAAGACCTAGAAACCCTTTCAGTGATAAACTCGTG
AACGAAAGGCTGATTTCTATGGCGTATGGACAAATTGGTATGATACAAGCAGCTGCAGGT
TTCTTCGTATACTTTGTTATTATGGCTGAAAACGGCTTCTTACCAATGAAACTGTTTGGA
ATTCGTAAACAATGGGATTCAAAAGCAGTTAATGACTTGACTGATTCTTATGGACAAGAA
TGGACATATCGTGATAGAAAAACATTGGAATACACTTGTCATACTGCTTTCTTCGTATCA
ATTGTTGTAGTACAGTGGGCTGATTTGATTATTTGCAAAACTCGTCGTAACTCAATTGTA
CATCAAGGAATGCGAAACTGGGCCCTCAATTTTGGTCTTGTTTTTGAGACTGCTCTGGCT
TGTTTCCTTTCCTACACCCCTGGTATGGATAAAGGATTGCGTATGTTCCCATTGAAGTTT
GTATGGTGGTTACCAGCCATTCCATTTATGTTGTCCATCTTTATCTATGATGAAGTTAGA
AGATTCTATTTACGACGATGCCCAGGTGGTTGGTTAGAACAAGAGACATATTATTAG
>Chrysochus_auratus_B sodium potassium ATPase, alpha 1 subunit
------------------------------------------------------------
AAGGTAGAAGACTTAGATGAACTGAAACAAGAATTGGACATCGATTATCACAAGATCTCA
CCAGCAGAATTATATCAGAGATTTCAAACACATCCAGAAAATGGACTTAGTCACGCGAAA
GCGAAAGAAAATTTTGAAAGAGATGGGCCTAATGCGCTTACACCACCAAAAACAACTCCA
GAATGGGTGAAGTTTTGCAAAAATCTATTTGGGGGTTTTGCCCTTCTTTTATGGATCGGT
GCAGTCCTTTGTTTCATAGCTTATGCTATTGTTGTTAGCACAGTAGAAGAAGCT------
TCAGATGATCATCTATTTCTTGGCCTTGTATTAGCTGGTGTTGTTATAATTACTGGTATA
TTTTCTTATTATCAAGAAAGCAAAAGTTCTAGGATTATGGAATCGTTCAAGAAAATGGTC
CCCCAATTTGCGACTGTTTTAAGAGAAGGTGAAAAACTTACCCTAAGAGCTGAAGATTTA
GTACTCGGTGATGTTGTTGAAGTTAAATTTGGTGACCGAATTCCTGCTGATATTAGAATA
ATTGAATCTAGGGGCTTTAAAGTGGATAATTCATCTTTAACTGGTGAATCAGAACCTCAG
AGTCGAAGCCCTGAATTTACTAATGAAAATCCATTAGAGACTAAAAATCTGGCGTTTTTC
TCTACAAATGCTGTCGAAGGTACCGCTAAAGGAGTTGTAATCAGCACTGGTGACAATACT
GTTATGGGACGAATTGCTGGCCTTGCTTCAGGTTTAGATACTGGTGAAACGCCCATTGCT
AAAGAAATTCATCACTTCATCCATCTTATTACTGGTGTCGCTGTATTTTTGGGCGTTACA
TTCTTTATAATTTCTTTTATTCTTGGCTATTACTGGCTTGATGCTGTCCTTTTCCTTATT
GGCATCATTGTAGCCAATGTGCCAGAAGGTTTATTAGCTACTGTGACTGTCTGTTTAACT
TTAACAGCTAAAAGAATGGCCTCAAAGAACTGTTTGGTTAAGAACTTGGAAGCAGTTGAA
ACCCTTGGGTCTACAAGTACAATTTGTTCAGACAAGACTGGAACTCTGACTCAAAATCGA
ATGACTGTAGCTCACATGTGGTTTGATAACCAAATTATTGAAGCAGATACCACAGAGGAT
CAATCTGGAGTACAATATGATAGAACAAGCCCTGGATTCAAAGCTCTGTCTCAGATAGCA
GTTCTTTGTAATCGTGCTGAATTCAGATCTGGACAAGATGGAGTTGCTATTCTCAGACGC
GAGGTTAATGGAGATGCTTCAGAAGCTGCTTTGTTAAAATGTATGGAACTTGCTCTTGGA
GACACAATGAGCATCAGGCGTAAAAACAAGAAAGTCTGTGAAATTCCTTTCAATTCAACT
AATAAATATCAAGTTTCTGTTCATGAAAATGAAGATCCCAATGATCCTCGTCATATTTTG
GTCATGAAAGGTGCCCCTGAAAGAATATTGGAGAGGTGTAGTACAATTTTCTTGTGTGGG
AAAGAAAAAGTTTTGGATGAAGAGATGAAAGAGGCATTCAATAATGCATATTTGGAACTT
GGAGGACTTGGTGAACGTGTGCTTGGCTTCTGTGATTATTTATTACCAACGGACAAATAT
CCAATTGGTTATAATTTCAATTCTGATGACCCTAACTTCCCTCTTGATGGGCTTCGATTT
GTGGGACTTATTTCAATGATTGATCCACCTCGTGCAGCTGTACCTGATGCTGTTGTTAAA
TGTCGAAGTGCTGGTATCAAAGTTATTATGGTTACTGGGGATCATCCTATTACAGCAAAA
GCCATTGCTAAATCTGTTGGAATTATTTCAGATGGAAATGAAACTGTAGAAGATATTGCT
CAACGTTTAAACATTCCTGTTGCGGAAGTTAATCCAAGAGAAGCCAAAGCTGCCGTCGTC
CATGGTTCAGATCTACGTGAAATATCTTCAGAACAACTTGATGACATTTTGAGATATCAC
ACAGAAATTGTATTTGCCAGGACATCTCCTCAACAAAAACTCATCATTGTAGAAGGATGT
CAACGTATGGGCGCTATTGTGGCTGTAACCGGGGATGGTGTAAACGATTCACCTGCTCTC
AAAAAAGCTGACATCGGTATTGCTATGGGTATTGCCGGTTCTGATGTATCCAAACAAGCA
GCAGACATGATACTTCTTGATGACAATTTTGCTTCCATTGTAACTGGTGTTGAAGAAGGT
CGTCTCATCTTTGATAACCTCAAGAAATCCATTGCTTATACCTTAACATCAAACATTCCA
GAAATATCTCCTTTCCTTGCTTTTATGTTATGTGGTATTCCTCTTCCTTTAGGTACTGTC
ACTATTTTATGCATCGATCTTGGAACTGATATGGTGCCTGCTATATCTTTGGCTTATGAG
GAAGCAGAATCTGATATAATGAAGAGGCCCCCAAGAAATCCTTTTAGTGATAAACTTGTC
AATGATAGGCTGATTTCTATGGCATATGGCCAAATCGGTATGATACAAGCAGCTGCAGGT
TTCTTCGTTTACTTTGTTATTATGGCTGAAAATGGCTTCTTACCAATGAAACTCTTTGGA
CTTAGTAAGCAATGGGATTCAAAAGCAGTTAACGACTTGGTAGATTCCTATGGACAAGAA
TGGACATACAATGACAGAAAAATGTTGGAATTCACCTGCCATACTGCTTTCTTTGTATCA
ATTGTAATTGTACAGTGGGCCGATTTAATTATTTGCAAGACTCGTCGTAATTCGCTTGTA
CATCAAGGAATGAGAAACTGGGCTCTCAATTTTGGTCTTGTTTTTGAGACTGCACTGGCT
TGTTTCCTTTCCTACATGCCCGGTATGGATAAAGGATTGCGTATGTACCCATTGAAGTTT
GTATGGTGGTTACCAGCAATTCCATTTATGTTAACCATCTTCATTTATGATGAAGTTAGA
AGATTCTATTTACGACGATATCCAGGAGGTTGGTTAGAACGAGAGACATATTATTAG
>Chrysochus_cobalitinus_B sodium potassium ATPase, alpha 1 subunit
---GACAACAAAACGGCAGATGGCAGACCAAAGTCACGAAGGAAAGTTAAGAAGATTAGG
AAGGCAGATGACTTAGATGAACTGAAACAAGAGTTGGACATCGATTACCACAAGATCTCA
CCTGAGGAATTATATCAGAGATTTCAGACACATCCAGAAAATGGACTTAGTCACGCGAAA
GCGAAAGAAAATTTGGAAAGAGACGGACCTAATGCGCTTACACCACCAAGAACAACTCCA
GAATGGGTGAAGTTTTGCAAAAATCTATTTGGGGGTTTTGCCCTTCTTTTATGGATCGGT
GCAGTCCTTTGTTTCATAGCTTATGCTATTGTTGTTAGCACGGTAGAAGAAGCT------
TCAGATGATCATCTATTTCTTGGTCTTGTATTAGCTGGTGTTGTTATAATTACTGGTATA
TTTTCTTATTATCAAGAAAGCAAAAGTTCTAGGATTATGGAATCGTTCAAGAAAATGGTC
CCCCAATTTGCGACTGTTTTAAGAGAAGGTGAAAAACTTACCCTAAGAGCTGAAGATTTA
GTACTTGGTGATGTTGTTGAAGTTAAATTTGGTGACCGAATTCCTGCTGATATTAGAATA
ATTGAATCTAGGGGCTTCAAAGTGGATAATTCATCTTTAACTGGTGAATCAGAACCTCAG
AGTCGAAGCCCTGAATTTACTAATGAAAATCCATTAGAGACTAAAAATCTGGCGTTTTTC
TCTACCAATGCTGTCGAAGGTACCGCCAAAGGAGTTGTAATCAGCACTGGTGACAATACT
GTTATGGGACGAATTGCTGGCCTTGCTTCAGGTTTAGATACTGGTGAAACGCCCATTGCT
AAAGAAATTCATCACTTCATCCATCTTATTACTGGTGTTGCTGTATTTTTGGGTGTTACA
TTCTTTATCATTTCTTTTATTCTTGGTTATTACTGGCTTGATGCTGTCCTTTTCCTTATT
GGCATCATTGTAGCTAATGTGCCAGAAGGTTTATTAGCTACTGTGACTGTCTGTTTAACT
TTAACAGCTAAAAGAATGGCCTCAAAGAACTGTTTAGTTAAGAACTTGGAAGCAGTTGAA
ACCCTTGGGTCTACAAGTACAATTTGTTCAGACAAGACTGGAACTCTGACTCAAAATAGA
ATGACTGTGGCTCACATGTGGTTTGATAACCAAATTATTGAAGCAGATACCACAGAGGAT
CAATCTGGAGTACAATATGATAGAACAAGCCCTGGATTCAAAGCTCTGTCTCGGATAGCA
GTTCTTTGTAATCGTGCTGAATTCAGATCTGGACAAGATGGAGTTGCTATTCTCAGACGA
GAGGTTAATGGAGATGCATCAGAAGCTGCTTTGTTAAAATGTATGGAACTTGCTCTTGGA
GACATAATGAGCATCAGGCGTAAAAACAAGAAAGTCTGTGAAATTCCTTTCAATTCAACT
AATAAATATCAAGTTTCTGTTCATGAAAATGAAGATCCCAATGATCCTCGTCATATTTTG
GTCATGAAAGGTGCCCCTGAAAGAATATTGGAGAGATGTAGCACAATTTCCTTGTGTGGT
AAAGAAAAAGTTTTGGATGAAGAGATGAAAGAGGCATTCAATAATGCATATTTGGAACTT
GGAGGACTTGGTGAACGGGTGCTTGGCTTCTGTGATTATTTATTACCAACCGACAAATAT
CCAATTGGTTATAATTTCAATTCTGATGACCCTAACTTCCCTCTTGATGGACTTCGATTT
GTGGGACTTATTTCAATGATTGATCCACCTCGTGCAGCTGTACCTGATGCTGTTGCTAAA
TGTCGAAGTGCTGGTATCAAAGTTATCATGGTTACTGGGGATCATCCTATTACAGCAAAA
GCCATTGCTAAATCTGTTGGCATTATTTCAGATGGAAATGAAACTGTAGAAGATATTGCT
CAACGTTTAAATATTCCTGTTGCGGAAGTTAATCCAAGAGAAGCCAAAGCTGCCGTTGTC
CATGGTTCAGATCTGCGTGAAATATCTTCAGAACAACTTGATGACATTTTGAGATATCAC
ACAGAAATTGTATTTGCCAGGACATCTCCTCAACAGAAACTCATCATTGTAGAAGGATGT
CAACGTATGGGCGCTATCGTGGCTGTAACCGGGGATGGTGTAAACGATTCGCCTGCTCTC
AAAAAAGCTGACATCGGTGTTGCTATGGGTATTGCCGGTTCTGATGTATCCAAACAAGCA
GCAGACATGATACTTCTTGATGACAACTTTGCTTCCATTGTAACTGGTGTTGAAGAAGGT
CGTCTCATCTTTGATAACCTCAAGAAATCCATTGCTTATACCTTAACATCAAACATTCCA
GAAATATCTCCTTTCCTTGCTTTTATGTTATGTGATATTCCTCTTCCTTTAGGTACCGTC
ACTATTTTATGCATCGATCTTGGAACTGATATGGTGCCTGCTATATCTTTGGCTTATGAG
GAAGCAGAATCTGATATAATGAAGAGACCCCCAAGAAATCCTTTTAGTGATAAACTTGTC
AATGATAGGCTGATTTCTATGGCATATGGACAAATCGGTATGATACAAGCAGCTGCAGGT
TTCTTCGTTTACTTTGTTATTATGGCTGAAAATGGCTTCTTACCAATGAAACTGTTTGGA
CTTCGTAAGCAATGGGATTCAAAAGCAGTTAACGACTTGGTAGATTCCTATGGACAAGAA
TGGACATACAATGACAGAAAAGTGTTGGAATTCACCTGCCATACTGCTTTCTTTGTATCA
ATTGTAATTGTACAGTGGGCTGATTTAATTATTTGCAAGACTCGTCGTAACTCGCTTGTA
CATCAAGGAATGAGAAACTGGGCTCTCAATTTTGGTCTTGTTTTTGAGACTGCACTGGCT
TGTTTCCTTTCCTACATGCCCGGTATGGATAAAGGATTGCGTATGTACCCATTGAAGTTT
GTATGGTGGTTACCAGCAATTCCATTTATGTTGACCATCTTTATTTATGATGAAGTTAGA
AGATTCTATTTACGACGATACCCAGGAGGTTGGTTAGAACAAGAGACATATTATTAG
>Aedes_aegypti sodium potassium ATPase, alpha 1 subunit
---------------------------------TCAAGACGCAAAATGCCACCAAAGAAG
AAAGGAGATAACTTGGATGATCTGAAACAGGAGTTGGACATCGATTATCACAAAATCACA
CCGGAAGAATTGTACCAGCGACTTCAGACACATCCAGAGAATGGTCTCAGCCACGCGAAG
GCGAAGGAGAACCTAGAACGAGATGGACCAAACGCACTTACCCCACCTAAACAGACGCCC
GAATGGGTCAAGTTCTGTAAGAATCTCTTCGGTGGCTTCGCTCTGCTGCTGTGGATCGGT
GCTATCCTGTGTTTCATTGCCTACTCGATCCTGGCCAGTACCGTCGAGGAACCG------
GCCGACGATAACCTGTACCTCGGCATCGTGCTGACCGCCGTCGTGATAGTTACCGGTATT
TTCTCGTATTATCAGGAATCGAAAAGTTCGAAGATTATGGAATCGTTCAAGAACATGGTG
CCCCAGTTTGCGACCGTACTGCGTGAGGGCGAGAAGCTGACCCTGCGCGCCGAAGATCTG
GTCATCGGTGACGTCGTGGAGGTCAAGTTTGGCGACAGGTTACCGGCCGATATTCGCATC
ATCGAAGCCCGAAACTTCAAGGTCGACAACTCTTCCCTGACCGGAGAGTCGGAGCCGCAG
TCCCGTGGACCGGATTTCACCCATGAGAACCCCCTGGAAACCAAGAATCTGGCCTTCTTC
TCGACCAATGCCGTCGAAGGTACCGCCAAGGGTGTCGTCATCAGCTGCGGTGATCACACC
GTGATGGGTCGTATCGCTGGTCTCGCTTCCGGTCTGGACACCGGTGAAACTCCGATCGCC
AAGGAAATCCACCATTTCATCCATCTGATTACCGGCGTGGCTGTGTTCCTCGGTGTGACC
TTCTTCGTGATTGCCTTCATCCTCGGCTACCACTGGCTGGACGCCGTTATCTTCCTGATC
GGTATCATTGTCGCCAACGTGCCGGAAGGTCTGCTCGCCACCGTTACCGTCTGTTTGACC
CTGACTGCCAAGCGTATGGCCTCGAAGAACTGTTTGGTCAAGAATTTGGAAGCCGTCGAA
ACCCTCGGATCGACCTCGACCATCTGCTCGGATAAGACCGGTACACTGACCCAGAACCGT
ATGACTGTCGCCCACATGTGGTTCGACAACCAGATCATCGAAGCCGACACCACTGAGGAT
CAGAGCGGTGTTCAGTACGACCGTACCAGCCCTGGATTCAAGGCCCTGTCCCGCATCGCT
ACCCTGTGCAACCGTGCCGAATTCAAGGGAGGTCAAGAAGGTGTCCCAATTCTGAAGAAG
GAAGTCAGTGGTGATGCTTCGGAAGCTGCTTTGCTCAAATGTATGGAACTGGCTCTCGGT
GATGTCCTGAGCATCCGCAAGCGCAACAAGAAGGTCTGCGAAATTCCATTCAACTCCACC
AACAAGTACCAGGTTTCCATCCACGAAACTGAAGATCCCAGCGACCCACGTTATCTGCTG
GTCATGAAGGGTGCCCCCGAACGTATTCTGGAACGCTGCTCGACCATCTTCATCAACGGC
AAGGAGAAGCTGATGGACGAAGAGATGAAGGAAGCCTTCAACAATGCCTACCTGGAGCTC
GGAGGTCTCGGTGAACGTGTGCTCGGATTCTGCGACTTCATGCTGCCATCGGACAAATTC
CCCGCTGGATTCAAGTTCAACTCGGATGAAGTGAACTTCCCGTGCGAGAGCCTGCGCTTC
GTCGGCCTCATGTCCATGATTGACCCTCCCCGCGCGGCTGTACCCGATGCCGTCGCCAAG
TGCCGCTCCGCCGGTATTAAAGTTATCATGGTTACCGGTGATCACCCGATCACTGCCAAG
GCCATTGCCAAGTCTGTTGGTATCATCTCGGAGGGCAACGAAACCGTCGAAGACATCGCC
CAGCGTCTGAACATTCCGGTTTCGGAGGTTAATCCTCGTGAGGCTAAGGCCGCCGTTGTG
CACGGTTCGGAACTGCGCGACCTGTCCACCGATCAGATCGACGAAATTCTGCGCTACCAC
ACGGAGATCGTGTTCGCTCGTACCTCGCCGCAGCAGAAGCTGATCATCGTGGAGGGTTGC
CAGCGGATGGGAGCCATCGTGGCCGTCACCGGTGACGGTGTCAACGATTCGCCTGCCCTG
AAGAAGGCTGACATTGGTGTTGCCATGGGTATCGCCGGGTCCGATGTGTCCAAGCAGGCC
GCTGACATGATCCTGCTCGATGACAACTTCGCTTCGATCGTTACCGGAGTCGAGGAGGGC
CGTCTCATTTTCGACAACCTGAAGAAGTCGATCGCGTACACGCTGACATCCAACATTCCG
GAGATCTCGCCCTTCTTGGCGTTCATCCTGTGCGACATTCCGCTCCCGCTCGGAACCGTC
ACCATTCTGTGCATCGATCTGGGAACTGACATGGTACCGGCCATTTCTCTTGCCTACGAA
GCCGCCGAGAGCGACATTATGAAGCGCCGCCCGAGAGATCCGTACCGTGACAATCTGGTC
AACCGCAGACTTATCTCGATGGCCTACGGACAGATCGGTATGATCCAGGCCGCGGCCGGT
TTCTTCGTCTACTTCGTCATCATGGCTGAAAACGGATTCTTGCCGCTGCACCTGTTTGGC
CTCCGCAAGGGCTGGGACTCAAAGGCCGTCAACGATCTGACCGACTCGTACGGACAGGAA
TGGACCTACCGTGACCGCAAGACGCTCGAGTTCACCTGCCACACCGCGTTCTTCGTCTCG
ATCGTCGTCGTCCAGTGGGCCGATTTGATCATTTGCAAGACCCGTCGTAACTCGATTTTC
CACCAGGGCATGAGAAACTGGGCGCTCAACTTCGGTCTCGTGTTCGAGACGATACTGGCT
GCGATCCTCTCGTATACGCCCGGCATGGACAAGGGCCTGCGCATGTTCCCACTCAAATTC
GTTTGGTGGCTGCCAGCCTTGCCGTTCAGCTTGTCCATCTTCGTGTACGACGAAATTCGT
CGTTTCTACTTGAGACGCAACCCAGGTGGCTGGTTAGAGCAAGAAACGTACTATTAG
>Anopheles_gambiae sodium potassium ATPase, alpha 1 subunit
GATGACAATCGCACAGCCGATGGCCAGTTTAAGGTATCAAGACGCAAAATGCCGCCAAAA
AAGAAAACTGATTTAGATGATCTGAAGCAGGAGCTTGACATCGATTACCACAAGATCACA
CCGGAGGAACTGTACCAGCGACTACAGACACATCCGGAAAATGGTCTGAGTCACGCAAAA
GCCAAGGAGAATTTGGAACGCGATGGACCAAACGCCCTGACCCCACCCAAACAGACGCCC
GAATGGGTCAAGTTCTGTAAGAATCTCTTCGGCGGTTTCGCTCTGCTCCTGTGGATCGGT
GCCATCCTGTGTTTCATCGCTTACTCGATCCAGGCCAGTACCGTCGAGGAACCG------
GCCGACGATAACCTGTATCTCGGAATCGTGCTGGCCGCTGTCGTGATAGTTACCGGCATC
TTCTCATACTACCAGGAATCGAAAAGTTCGAAAATCATGGAATCGTTCAAGAACATGGTA
CCCCAGTTCGCTACCGTTCTGCGCGAGGGTGAGAAGCTGACGCTGCGCGCCGAAGATCTG
GTCATCGGTGACGTCGTAGAGGTCAAGTTCGGCGACAGGATACCGGCTGATATTCGCATC
ATCGAAGCGCGTAACTTCAAGGTGGACAACTCTTCCCTGACTGGTGAATCCGAGCCGCAG
TCCCGTGGACCCGATTTCACCCATGAAAACCCGCTGGAAACCAAGAATTTGGCCTTCTTC
TCGACCAACGCCGTGGAAGGAACTGCTAAGGGTGTTGTCATCAGCTGCGGTGATTTCACC
GTCATGGGACGTATTGCTGGTTTGGCCTCGGGTCTGGACACTGGAGAGACTCCAATCGCT
AAGGAAATTCACCATTTCATTCATCTGATCACGGGTGTCGCTGTGTTCCTCGGTGTGACC
TTCTTCGTCATCGCGTTCATCCTCGGATATCACTGGCTGGATGCTGTCATCTTCCTGATC
GGTATCATTGTCGCCAACGTGCCGGAGGGTCTGCTGGCCACCGTCACCGTGTGTCTGACG
CTCACTGCCAAACGTATGGCCTCGAAGAACTGTCTGGTCAAGAATCTGGAAGCCGTCGAG
ACGCTCGGCTCGACCTCCACCATCTGCTCGGATAAGACCGGTACGCTGACGCAGAACCGC
ATGACTGTCGCGCATATGTGGTTCGACAACCAGATCATCGAAGCCGATACCACTGAGGAT
CAGAGCGGCGTGCAGTACGACCGCACCAGCCCCGGTTTCAAGGCTCTGTCGCGCATCGCT
TCGCTCTGCAACCGTGCCGAATTCAAGGGCGGCCAGGATGGTGTTCCAATTCTGAAGAAG
GAAGTTAGCGGCGATGCCTCGGAAGCTGCTCTGCTCAAGTGTATGGAACTGGCCCTCGGC
GACGTGTTGAGCATCCGCAAGCGCAACAAGAAGGTGTGCGAAATTCCGTTCAACTCCACC
AACAAGTACCAGGTGTCGATCCACGAGACGGAGGATCCCAGCGATCCGCGCTACCTGCTG
GTCATGAAGGGTGCCCCGGAGCGTATCTTGGAGCGCTGCTCGACCATCTTCATCAACGGC
AAGGAGAAGCTGATGGACGAAGAGATGAAGGAAGCGTTCAACAATGCCTACCTGGAGCTG
GGCGGTCTCGGCGAGCGTGTGCTCGGATTCTGCGACTTCATGCTGCCTTCGGACAAGTAC
CCGGTCGGCTTCAAGTTCAACTCGGACGACGTGAACTTCCAGGTCGATAATCTGCGCTTC
GTCGGTCTCATGTCCATGATTGATCCGCCTCGTGCCGCTGTCCCGGATGCCGTGGCCAAG
TGCCGTTCGGCCGGTATCAAGGTTATCATGGTTACTGGTGATCACCCGATCACGGCCAAG
GCTATCGCCAAGTCGGTCGGTATCATCTCGGAGGGCAACGAAACCGTGGAGGACATTGCC
CAGCGTCTGAACATCCCGGTGTCGGAAGTGAACCCGCGTGAGGCGAAGGCCGCCGTCGTG
CACGGTTCGGAGCTGCGCGATCTGTCGTCGGACCAGCTGGATGAGATTCTGCGCTACCAT
ACGGAAATTGTGTTTGCTCGTACCTCCCCGCAGCAGAAGCTGATCATCGTGGAAGGTTGC
CAGCGCATGGGTGCCATTGTGGCTGTAACTGGTGACGGTGTGAACGATTCGCCCGCCTTG
AAGAAGGCTGACATTGGTGTTGCTATGGGTATTGCCGGTTCGGATGTGTCGAAGCAGGCT
GCTGACATGATTCTGCTCGATGATAACTTCGCTTCGATTGTTACTGGTGTCGAGGAAGGT
CGTCTGATTTTCGATAACTTGAAGAAATCGATCGCCTACACGCTGACATCTAACATTCCG
GAAATCTCGCCCTTCCTGGCATTCATCTTGTGCGACATTCCGCTACCGCTCGGCACTGTC
ACTATTCTGTGTATCGATTTGGGCACGGACATGGTACCTGCCATTTCGCTAGCCTACGAA
CATGCAGAGTCCGATATCATGAAACGACCACCCCGTGATCCCTTCAACGATAAACTTGTC
AATGAGAGACTTATCTCGATGGCTTACGGTCAGATCGGTATGATTCAGGCTGCGGCCGGT
TTCTTCGTGTACTTCGTCATCATGGCTGAGAACGGATTCCTGCCGCTGAAGCTGTTCGGT
CTCCGCAAGAGCTGGGACTCGAAAGCCATCAACGATCTCACCGACTCGTACGGTCAGGAA
TGGACCTACCGCGATCGCAAGACCCTCGAGTTCACCTGCCACACCGCGTTCTTCGTGTCG
ATCGTCGTCGTACAGTGGGCCGATTTGATCATCTGTAAGACTCGCCGTAACTCGATTTTC
CACCAGGGCATGAGAAACTGGGCCCTCAACTTCGGTCTCGTGTTCGAAACGGTACTGGCT
GCCATCCTGTCCTACACGCCGGGCATGGACAAGGGTCTGCGCATGTACCCACTGAAATTC
GTTTGGTGGCTACCAGCTTTACCGTTCAGCTTGTCCATCTTCGTGTATGACGAAATTCGT
CGCTTCTACTTGAGACGCAATCCAGGCGGCTGGCTAGAGCAAGAAACGTACTATTAG
>Liriomyza_eupatorii sodium potassium ATPase, alpha 1 subunit
------------------------------------------------------------
------------------------------------------------------------
------------------------------------------------------------
------------------------------------------------------------
------------------------CTTTTTGGTGGTTTCGCCATGTTGCTGTGGATCGGT
GCGGTGCTTTGTTTTGTAGCCTATTCTATACAGGCTAGTACTAGTGAGGAACCG------
TCTGATGATAACTTGTATTTGGGTATTGTGCTTTCCGCTGTAGTCATAGTTACTGGTATT
TTCTCATATTATCAGGAATCTAAAAGTTCAAAAATTATGGAATCTTTCAAAAACATGGTG
CCACAATTCGCTACTGTTATACGTGAAGGTGAAAAGCTGACATTGCGCGCTGAAGACTTA
GTCTTGGGTGATGTAGTGGAAGTGAAATTTGGTGATCGTATACCTGCTGATATACGTATT
ATTGAAGCGCGTAATTTCAAAGTAGACAACTCATCGCTTACTGGAGAATCTGAACCACAA
TCGCGTGGACCTGAATTCACACATGAAAATCCATTGGAAACCAAGAATTTGGGCTTCTTC
TCTACCAATGCTGTAGAAGGTACTGCCAAGGGTGTTGTAATTAGTTGTGGTGATCACACT
GTTATGGGTCGTATTGCTGGTTTGGCTTCCGGTTTGGATACTGGTGAAACTCCCATTGCC
AAGGAAATCCATCATTTCATTCACTTAATTACTGGTGTCGCTGTCTTTTTGGGTGTGACC
TTCTTCGTCATCGCTTTCGTACTCGGTTATCACTGGCTGGACGCTGTTATTTTCTTGATT
GGTATTATTGTAGCTAACGTACCAGAAGGTTTATTGGCCACTGTCACCGTGTGTTTGACA
CTGACTGCTAAGCGCATGGCCTCCAAAAATTGTTTGGTAAAAAATCTGGAAGCTGTAGAA
ACCTTGGGTTCAACCTCCACCATCTGCTCCGATAAAACTGGTACTCTCACACAAAACCGT
ATGACTGTTGCTCACATGTGGTTCGATAATCAAATCATTGAGGCCGATACAACTGAAGAT
CAGTCGGGTGTACAATACGACAGAACCAGCCCTGGATTCAAGGCTCTTTCTCGCATTGCC
ACTCTCTGCAATCGCGCCGAATTCAAAGGTGGTCAGGATGGCGTGCCAATTTTGAAGAAG
GAAGTGTCTGGTGATGCCTCTGAAGCTGCTTTACTCAAGTGCATGGAACTGGCTTTGGGT
GATGTCATGAATATACGCAAGCGCAACAAGAAAATCTCGGAAATTCCTTTCAACTCTACC
AACAAATATCAAGTGTCCATACATGAAACCGAAGACCCCAGCGACCCACGTTATCTATTG
GTTATGAAGGGTGCACCTGAACGTATTTTGGAGCGTTGTTCAACAATCTTTATTAACGGC
AAGGAGAAGGTATTGGATGAGGAAATGAAGGAAGCTTTCAATAACGCTTACATGGAACTC
GGAGGTTTGGGTGAACGTGTGTTGGGCTTCTGTGACTTTATGCTACCTTCTGACAAATAT
CCAACTGGCTTTAAATTCAACACCGACGATGTTAACTTCCCCATTGACAACTTGCGTTTT
GTTGGTCTCATGTCCATGATTGATCCACCACGTGCTGCTGTGCCTGATGCCGTGGCCAAG
TGTCGTTCTGCTGGTATTAAGGTTATCATGGTTACTGGTGATCACCCTATCACTGCCAAA
GCTATTGCCAAATCAGTGGGTATTATTTCTGAGGGCAATGAAACTGTTGAAGATATTGCT
CAGCGTCTAAACATCCCTGTCTCTGAAGTTAATCCACGTGAAGCAAAGGCCGCCGTTGTA
CACGGTGCTGAATTGCGTGACATTGGTTCAGATCAGTTGGATGAAATTTTACGCTACCAC
ACTGAAATTGTATTCGCACGTACTTCACCACAACAGAAATTGATTATTGTAGAAGGTTGC
CAACGCATGGGTGCTATTGTGGCTGTAACTGGTGATGGTGTGAACGATTCGCCTGCTCTT
AAAAAGGCTGATATTGGTGTGGCTATGGGTATTGCTGGTTCTGATGTATCTAAGCAGGCT
GCTGACATGATCTTGTTGGATGATAACTTTGCTTCAATTGTAACTGGTGTGGAAGAAGGT
CGTTTGATTTTTGACAACTTGAAGAAATCCATTGCCTACACCTTGACCTCCAACATTCCC
GAAATTTCGCCCTTCTTGGCATTCATTTTGTGCGATATCCCACTGCCCTTAGGTACCGTG
ACAATATTGTGTATCGATTTG---------------------------------------
------------------------------------------------------------
------------------------------------------------------------
------------------------------------------------------------
------------------------------------------------------------
------------------------------------------------------------
------------------------------------------------------------
------------------------------------------------------------
------------------------------------------------------------
------------------------------------------------------------
---------------------------------------------------------
>Liriomyza_sp. sodium potassium ATPase, alpha 1 subunit
------------------------------------------------------------
------------------------------------------------------------
------------------------------------------------------------
----------------------------------------------------------TG
AATGGGATTAAGTTTTGTAAGAATTTGTTTGGTGGTTTCGCCATGTTGCTGTGGATCGGC
GCGGTGCTTTGTTTTGTAGCCTACTCCATTCTAGCTAGTACTACTGAGGAGCCA------
TCCGATGATAACTTGTATTTGGGTATTGTGCTGTCCGCTGTAGTTATAGTAACTGGTATT
TTCTCATATTATCAGGAATCTAAAAGTTCAAAAATTATGGAATCTTTCAAAAATATGGTG
CCACAATTCGCTACTGTTATACGTGAAGGTGAAAAGCTAACATTGCGCGCTGAAGACTTA
GTCTTGGGCGATGTTGTGGAAGTCAAATTTGGTGATCGTATACCCGCTGATATACGTATT
ATTGAGGCACGTAACTTCAAAGTAGACAACTCATCGCTTACTGGAGAATCTGAACCACAA
TCGCGTGGACCTGAATTCACACATGAAAATCCTTTGGAAACCAAAAACTTGGGCTTCTTC
TCTACCAACGCCGTAGAAGGTACTGCCAAGGGTGTTGTTATTAGCTGTGGTGATCACACT
GTTATGGGTCGTATTGCTGGTTTGGCCTCCGGTTTGGATACTGGTGAAACTCCCATTGCC
AAGGAAATCCATCATTTTATTCACTTAATTACCGGCGTCGCTGTCTTCTTGGGTGTAACC
TTCTTCGTCATTGCCTTCGTACTCGGCTATCACTGGCTGGACGCTGTTATTTTCTTGATT
GGTATTATTGTTGCCAACGTACCAGAAGGTCTATTGGCCACTGTCACTGTGTGCTTGACT
CTGACTGCCAAGCGCATGGCCTCCAAAAACTGTTTGGTCAAGAATCTGGAAGCTGTGGAA
ACTTTGGGCTCTACCTCCACTATTTGCTCGGATAAAACTGGTACACTCACACAAAATCGT
ATGACTGTGGCTCACATGTGGTTCGATAATCAAATCATTGAGGCCGATACAACTGAAGAT
CAGTCGGGCGTACAATACGACAGAACCAGCCCTGGATTTAAGGCTCTCTCGCGCATTGCC
ACTCTCTGTAATCGCGCCGAATTCAAAGGTGGCCAGGATGGCGTGCCAATTTTGAAGAAG
GAAGTGGCTGGTGATGCCTCCGAAGCTGCTCTACTCAAGTGCATGGAACTGGCTTTGGGT
GATGTCATGAATATACGCAAGCGCAACAAGAAAAACTCGGAAATTCCCTTCAACTCGACC
AACAAATACCAAGTGTCTATACATGAAACTGAAGACCCCAGCGACCCACGTTATCTGTTG
GTGATGAAGGGTGCTCCTGAGCGTGTTTTGGAACGCTGTTCCACCATCTTTATTAACGGC
AAGGAGAAGGTATTGGATGAGGAAATGAAGGAGGCTTTCAACAATGCTTACATGGAGCTG
GGAGGTTTGGGTGAGCGTGTATTGGGTTTCTGTGACTATATGCTACCCTCGGACAAGTAC
CCAACTGGCTTCAAATTCAACACCGACGATGTTAACTTCCCCATTGACAACTTACGTTTT
GTTGGTCTCATGTCCATGATTGATCCTCCACGTGCTGCTGTGCCTGATGCCGTGGCCAAG
TGCCGTTCTGCTGGTATCAAGGTCATCATGGTGACTGGTGATCACCCTATCACTGCCAAA
GCTATTGCCAAATCTGTGGGTATTATCTCTGAGGGCAATGAAACGATTGAAGATATTGCT
CAGCGTTTGAATATCCCTGTCTCCGAAGTTAATCCACGTGAAGCAAAGGCCGCCGTTGTG
CACGGAGCTGAATTGCGTGACATTAGTTCGGATCAGTTGGATGAGATATTGCGCTACCAC
ACCGAAATTGTGTTCGCACGTACTTCACCACAGCAGAAATTGATTATTGTAGAGGGTTGC
CAGCGCATGGGTGCTATTGTGGCTGTAACTGGTGATGGTGTCAATGATTCGCCCGCTTTG
AAAAAGGCGGATATTGGTGTGGCTATGGGTATTGCTGGTTCAGATGTATCTAAGCAGGCT
GCTGACATGATCTTGTTGGATGATAATTTTGCTTCTATCGTAACTGGTGTGGAAGAGGGT
CGTTTGATTTTTGACAACTTGAAGAAATCCATTGCCTATACCTTGACCTCCAACATTCCC
GAAATTTCGCCTTTCTTGGCTTTCATTCTCTGCGACATCCCACTGCCCTTAGGTACCGTG
ACTATCTTGTGTATCGATTTG---------------------------------------
------------------------------------------------------------
------------------------------------------------------------
------------------------------------------------------------
------------------------------------------------------------
------------------------------------------------------------
------------------------------------------------------------
------------------------------------------------------------
------------------------------------------------------------
------------------------------------------------------------
---------------------------------------------------------
>Liriomyza_asclepiadis sodium potassium ATPase, alpha 1 subunit
---------TCACAGTGTAACAAAAAGAAGGCTAAACGCAAAATGGCCAAGGCCAGAGCT
AAAAAGGAGAATTTGGATGATTTGAAGCAGGAGTTAGATATCGATTTCCATAAGGTTACC
CCCGAGGAGTTGTATCAACGATTTCAAACACATCCAGAAAATGGTCTAAGCCATGCTAAG
GCTAAAGAGAATCTCGAACGTGATGGTCCAAATGCGTTAACACCACCAAAGCAGACACCG
GAATGGATAAAGTTTTGCAAACATCTGTTTGGTGGTTTCGCCATGTTGCTGTGGATCGGT
GCGTTGCTTTGTTTTTTAGCCTACTCCATTCAGGCTAGTACTAGTGAGGAGCCA------
TCCGATGATCACTTGTATTTGGGTATTGTGCTGTCCGCTGTAGTTATAGTAACTGGTATT
TTCTCATATTATCAGGAATCTAAAAGTTCAAAAATTATGGAATCTTTCAAAAACATGGTG
CCACAATTCGCTACTGTTATACGTGAAGGTGAAAAGCTAACATTGCGCGCTGAAGACTTA
GTCTTGGGTGATGTAGTGGAAGTTAAATTTGGTGATCGCATACCCGCTGATATACGTATT
ATTGAAGCACGTAACTTTAAAGTAGACAACTCATCGCTTACTGGAGAATCTGAACCACAA
TCGCGTGGACCTGAATTCACACATGAAAATCCTTTGGAAACCAAAAACTTGGGCTTTTTC
TCTACCAACGCCGTAGAAGGTACTGCCAAGGGTGTTGTTATCAGCTGTGGTGATCACACT
GTTATGGGTCGTATTGCTGGTTTGGCCTCCGGTTTGGATACTGGTGAAACTCCCATTGCC
AAGGAAATCCATCATTTTATTCACTTAATTACCGGCGTCGCTGTCTTCTTGGGTGTAACC
TTCTTCGTCATTGCCTTCGTACTCGGCTATCACTGGTTGGACGCTGTTATTTTCTTGATT
GGTATTATTGTGGCCAACGTACCAGAAGGTCTATTGGCCACTGTCACTGTGTGCTTGACT
CTGACTGCCAAGCGCATGGCTTCCAAAAACTGTTTGGTCAAGAATCTGGAAGCAGTAGAA
ACCTTGGGCTCAACCTCCACCATTTGCTCGGATAAAACTGGTACACTCACACAAAATCGC
ATGACTGTGGCTCACATGTGGTTCGATAATCAAATCATTGAGGCCGATACAACTGAAGAT
CAGTCGGGTGTACAATACGACAGAACCAGCCCTGGATTCAAGGCTCTCTCTCGCATTGCC
ACTCTCTGTAATCGCGCCGAATTCAAAGGTGGCCAGGATGGCGTGCCAATTTTGAAGAAG
GAAGTGGCTGGTGATGCTTCCGAAGCTGCTCTGCTCAAATGCATGGAATTGGCTTTGGGT
GATGTCATGAATATACGCAAGCGCAACAAGAAAATCGCGGAAATTCCCTTCAACTCGACC
AACAAATACCAAGTGTCTATACATGAAACTGAAGACCCCAGCGACCCACGTTATCTGTTG
GTGATGAAGGGCGCTCCTGAGCGTATATTGGAACGTTGTTCCACCATCTTTATTAACGGC
AAAGAGAAGGTATTGGATGAGGAAATGAAGGAGGCTTTCAACAATGCTTACATGGAGCTC
GGAGGTTTGGGTGAGCGTGTATTGGGTTTCTGTGACTTTATGCTACCCTCGGACAAGTAC
CCAACTGGCTTCAAATTCAACACCGACGATGTCAACTTCCCCATTGACAACTTACGTTTT
GTTGGTCTCATGTCCATGATTGATCCTCCACGTGCTGCTGTGCCTGATGCCGTGGCCAAG
TGCCGTTCTGCTGGTATTAAGGTCATCATGGTGACTGGTGATCACCCCATCACTGCCAAA
GCTATTGCCAAATCTGTGGGTATTATCTCTGAGGGCAATGAAACGATTGAGGATATTGCT
CAGCGCTTGAACATCCCTGTCTCTGAAGTCAATCCACGTGAAGCAAAGGCCGCCGTTGTG
CACGGTGCTGAATTGCGTGACATTAGTTCAGATCAGTTGGATGAGATTTTGCGCTACCAC
ACCGAAATTGTATTCGCACGTACTTCACCACAACAGAAATTGATTATTGTAGAGGGTTGC
CAGCGCATGGGTGCTATTGTGGCTGTAACTGGTGATGGTGTGAATGATTCGCCCGCTTTG
AAAAAGGCTGATATTGGTGTGGCTATGGGTATTGCTGGTTCTGATGTATCTAAGCAGGCT
GCTGACATGATCTTGTTGGATGATAATTTTGCTTCTATTGTAACTGGTGTGGAAGAAGGT
CGTTTGATTTTTGACAACTTGAAGAAATCCATTGCCTACACCTTGACCTCCAACATTCCC
GAAATTTCGCCTTTCTTGGCTTTCATTCTCTGCGACATCCCACTGCCCTTAGGTACCGTG
ACAATCTTGTGTATTGATTTGGGAACTGACATGGTTCCTGCTATATCTCTGGCTTATGAA
GCAGCTGAGTCTGATATTATGAAGCGTCCACCACGTAATCCGTTCAACGATAAATTAGTC
AATTCCAGATTGATTTCTATGGCTTACGGTCAAATCGGTATGATTCAAGCCGCTGCTGGA
TTCTTTGTGTACTTCGTTATAATGGCTGAGAACGGATTTTTGCCCCGAAAACTTTTCGGC
ATACGTAAGATGTGGGACTCAAAGGCAGTCAATGATTTAACTGATTCATATGGTCAAGAA
TGGACTTATCGCGATCGTAAGACTTTGGAATTCACCTGCCACACTGCTTTCTTCGTTTCA
ATTGTTGTTGTGCAATGGACCGATTTAATCATTTGCAAGACTCGACGAAACTCCATCTTC
CAACAGGGTATGCGTAACTGGGCTTTGAACTTTGGTATCTTATTTGAAACTGCTTTGGCC
GCCTTCTTGTCATACTGTCCTGGTATGGACAAGGGTCTTCGTATGTACCCACTTAAATTT
GTTTGGTGGTTGCCAGCTTTACCTTTCGCTTTGTCCATCTTCATTTATGATGAGACACGT
CGTTTCTATCTGCGTCGCAATCCAGGTGGTTGGTTGGAACAGGAGACATATTATTAA
>Chromatomyia_horticola sodium potassium ATPase, alpha 1 subunit
------------------------------------------------------------
------------------------------------------------------------
------------------------------------------------------------
------------------------------------------------------------
---------------------------------------------TTGCTGTGGATAGGA
GCAGAGCTATGTTTTGTTGCCTACTCAATTCAGGCTAGTACCAGTGAAGAACCT------
TCAGACGACAACTTGTACTTGGGTATTGTACTTTCCGCTGTAGTCATAGTTACAGGCATT
TTCTCATACTATCAGGAATCGAAAAGTTCAAAAATTATGGAATCTTTCAAGAACATGGTG
CCACAATTCGCTACAGTTATACGTGAAGGTGAGAAATTGACATTGCGTGCTGAGGATTTG
GTGTTGGGTGATGTTGTCGAAGTCAAGTTCGGTGATCGTGTGCCCGCCGATTTGCGTATC
ATTGAGGCGCGTACCTTTAAGGTGGACAACTCCTCGCTTACCGGTGAATCTGAGCCACAA
TCCCGTGGTCCCGAATTTACGCACGAAAATCCTCTTGAAACCAAGAATCTGGCCTTCTTC
TCGACAAATGCTGTAGAGGGCACGGCCAAGGGTGTTGTCATCAGTTGCGGTGATCACACC
GTCATGGGTCGTATTGCTGGTTTGGCGTCGGGTCTGGACACAGGTGAAACACCCATTGCC
AAGGAAATCCATCATTTTATTCATTTGATCACCGGTGTCGCTGTCTTCTTGGGTGTTACC
TTCTTCGTCATTGCCTTCGTGCTSGGCTATCATTGGCTGGATGCTGTCATTTTCTTAATT
GGTATTATTGTAGCTAATGTGCCGGAAGGTCTACTCGCCACTGTAACTGTCTGTCTTACA
CTCACTGCCAAGCGTATGGCATCGAAGAATTGCCTAGTTAAGAATCTGGAGGCTGTGGAG
ACATTGGGATCTACATCCACCATCTGCTCGGATAAGACCGGTACCTTGACACAAAATCGC
ATGACTGTTGCTCACATGTGGTTCGATAATCAGATTATTGAGGCCGATACAACGGAAGAT
CAGTCGGGTGTCCAATGCGATAGAACTAGCCCTGGTTTCAAGGCGCTCTCTCGCATTGCC
ACTCTCTGCAATCGTGCCGAATTCAAGGGCGGTCAAGATGGTGTACCAATTCTAAAGAAA
GAAGTTAGCGGTGATGCYTCCGAGGCTGCTCTACTCAAGTGCATGGAACTGGCCCTCGGC
GAGGTCATGCAAATACGCAARCGTAACAAGAAAATATCTGAAATTCCATTCAAYTCGACC
AATAAGTATCAGGTGTCGATACACGACAATGAGGACCCCAGTGACCCACGCTACTTGCTC
GTGATGAAGGGCGCACCAGAACGTATTTTGGAACGTTGCTCGACCATATTTATTAACGGC
AAGGAGAAGGTGCTCGACGAAGAGATGAAGGAGGCATTCAACAATGCTTACATGGAATTG
GGAGGTTTGGGTGAACGTGTGCTCGGTTTCTGTGATTATATGCTGCCCTCGGACAAATAT
CCCACTGGCTTCAAATTCAATGTCGACGAGATCAATTTCCCCATTGACAATTTGCGTTTC
GTAGGTCTCATGTCCATGATTGATCCCCCACGTGCTGCTGTGCCCGATGCCGTTGCCAAG
TGCCGATCCGCCGGTATTAAGGTCATCATGGTGACCGGTGATCATCCCATTACTGCCAAA
GCTATTGCCAAGTCTGTCGGCATTATATCCGAGGGTAACGAAACTGTCGAAGATATTGCT
CAGCGTTTGAACATACCGATCTCCGAAGTGAATCCCCGTGAGGCAAAGGCCGCTGTTGTT
CATGGTGCCGAATTGCGTGACATTGCTTCCGATCAATTRGATGAAATTTTACGCTATCAT
ACTGAAATTGTGTTCGCCCGTACATCACCACAGCAGAAACTTATTATTGTGGAGGGATGC
CAACGTATGGGTGCCATTGTCGCTGTCACCGGTGATGGTGTCAATGACTCACCTGCCCTC
AAAAAAGCTGACATTGGTGTCGCCATGGGTATTGCCGGTTCCGATGTMTCCAAACAAGCT
GCTGACATGATTTTGTTGGATGACAATTTTGCATCGATTGTAACTGGTGTTGAAGAGGGT
CGTTTGATTTTCGATAATTTGAAGAAATCAATTGCCTATACACTGACCTCCAACATTCCC
GAAATTTCACCCTTCTTGGCTTTCATTCTCTGCGACATACCATTGCCACTGGGCACAGTG
ACAATCTTGTGTATTGATTTG---------------------------------------
------------------------------------------------------------
------------------------------------------------------------
------------------------------------------------------------
------------------------------------------------------------
------------------------------------------------------------
------------------------------------------------------------
------------------------------------------------------------
------------------------------------------------------------
------------------------------------------------------------
---------------------------------------------------------
>Phytomyza_fallaciosa sodium potassium ATPase, alpha 1 subunit
------------------------------------------------------------
------------------------------------------------------------
------------------------------------------------------------
------------------------------------------------------------
------------------------CTCTTTGGTGGTTTTGCCATGTTACTGTGGATAGGT
GCAGTGTTATGTTTTGTCGCATACTCAATTCAGGCTAGTACCAGCGAAGAGCCT------
TCCGATGATAATTTGTACTTGGGTATTGTACTTTCCGCTGTAGTCATAGTTACAGGCATT
TTTTCATACTATCAGGAATCAAAAAGTTCCAAGATTATGGAATCTTTCAAGAATATGGTG
CCACAATTTGCCACTGTTATACGTGAAGGTGAAAAATTAACATTACGTGCTGAGGATTTA
GTATTGGGTGATGTAGTTGAAGTTAAATTCGGTGATCGTATACCAGCTGATATACGTATT
ATTGAAGCACGTACTTTCAAGGTAGATAATTCATCATTAACTGGCGAATCTGAACCTCAA
TCACGTGGACCCGAATTTACACATGAAAATCCATTAGAAACCAAAAATTTGGCTTTCTTT
TCGACCAATGCCGTTGAAGGTACTGCTAAGGGTGTTGTTATAAGTTGCGGTGATCATACT
GTCATGGGTCGTATTGCTGGTTTAGCATCGGGTCTTGATACTGGTGAAACTCCAATTGCT
AAGGAAATTCATCATTTTATACATTTAATTACTGGTGTTGCTGTCTTCTTGGGTGTTACA
TTTTTCGTTATAGCTTTCGTTCTCGGTTATCATTGGTTGGATGCTGTTATTTTCTTAATT
GGTATTATTGTAGCTAACGTACCCGAAGGTTTACTCGCCACTGTCACTGTATGTTTAACA
TTGACTGCAAAACGCATGGCATCGAAAAATTGCTTAGTAAAAAATTTAGAAGCTGTAGAA
ACATTGGGTTCTACATCAACCATCTGTTCGGATAAGACCGGTACCTTGACACAAAATCGT
ATGACTGTCGCTCACATGTGGTTCGATAATCAGATAATTGAGGCCGATACAACGGAAGAT
CAGTCGGGTGTTCAATGCGATAGAACTAGCCCTGGTTTCAAGGCGCTCTCTCGCATTGCC
ACTCTCTGCAATCGTGCCGAATTCAAGGGCGGTCAAGATGGTGTACCAATTTTGAAGAAA
GAAGTTAGCGGTGATGCTTCTGAAGCTGCTCTACTCAAATGCATGGAATTGGCTTTAGGT
GAAGTTATGAATATACGTAAACGTAATAAGAAAATTGCCGAAATTCCATTTAATTCAACG
AATAAGTATCAAGTATCCATACATGATAATGAAGATCCCAGTGATCCACGTTATTTGCTT
GTCATGAAGGGTGCACCCGAACGTATTTTGGAACGTTGCTCTACAATATTCATAAATGGC
AAGGAGAAGGTACTTGATGAAGAAATGAAGGAAGCATTCAATAATGCCTATATGGAACTC
GGTGGTTTGGGTGAACGTGTACTTGGTTTCTGTGATTTTATGCTACCATCGGATAAATAT
CCGACTGGCTTTAAATTTAATGTTGATGAAATTAATTTTCCCATTGATAATTTACGTTTC
GTTGGTCTCATGTCTATGATTGATCCTCCACGTGCTGCTGTACCCGATGCCGTTGCCAAA
TGCCGTTCAGCTGGTATTAAGGTAATCATGGTTACTGGTGATCATCCAATTACTGCCAAG
GCTATTGCCAAATCTGTTGGTATTATCTCTGAGGGAAATGAAACTGTTGAAGATATTGCA
CAACGCTTGAATATACCTGTATCCGAGGTTAATCCACGTGAGGCCAAGGCTGCCGTAGTA
CATGGTGCTGAATTGCGTGATATTGCTTCTGATCAATTAGATGAAATTCTACGCTATCAT
ACTGAAATTGTATTTGCACGTACTTCACCCCAACAGAAATTGATTATTGTTGAGGGCTGC
CAACGTATGGGTGCCATTGTAGCCGTAACCGGTGATGGTGTCAATGATTCACCTGCTCTA
AAGAAGGCTGATATTGGTGTTGCTATGGGCATTGCTGGTTCTGATGTCTCCAAACAGGCT
GCTGACATGATTTTGTTGGATGATAATTTTGCTTCCATTGTAACTGGCGTTGAAGAGGGT
CGTTTGATTTTCGATAATTTGAAGAAATCCATAGCCTATACATTAACCTCTAACATTCCC
GAAATTTCACCTTTCTTGGCCTTTATTCTTTGTGACATACCATTGCCATTGGGTACAGTG
ACAATCTTGTGTATCGATTTG---------------------------------------
------------------------------------------------------------
------------------------------------------------------------
------------------------------------------------------------
------------------------------------------------------------
------------------------------------------------------------
------------------------------------------------------------
------------------------------------------------------------
------------------------------------------------------------
------------------------------------------------------------
---------------------------------------------------------
>Phytomyza_hellebori_A sodium potassium ATPase, alpha 1 subunit
------------------------------------------------------------
------------------------------------------------------------
------------------------------------------------------------
------------------------------------------------------------
------------------------CTCTTTGGTGGTTTTGCTATGTTACTGTGGATAGGT
GCTGTGTTATGTTTTATCGCATACTCCATTCATGCTAGTACCAGCGAAGAGCCT------
TCCGATGATCATTTGTACTTGGGAATTGTACTTTCCGCTGTAGTAATAGTAACAGGCATT
TTCTCATACTATCAGGAATCAAAAAGTTCCAAAATTATGGAATCTTTCAAGAATATGGTG
CCACAATTTGCCACTGTTATACGTGAAGGTGAAAAATTAACATTACGTGCTGAGGATTTA
GTATTGGGTGATGTAGTTGAAGTTAAATTCGGTGATCGTATACCTGCTGATATACGTATT
ATTGAAGCACGTACTTTCAAGGTAGATAATTCATCATTGACTGGCGAATCTGAACCACAA
TCACGTGGACCCGAATTTACTCATGAAAATCCATTAGAAACCAAAAATTTGGCTTTCTTC
TCGACCAATGCTGTTGAAGGTACTGCTAAGGGTGTTGTTATAAGTTGCGGTGATCATACT
GTCATGGGTCGTATTGCTGGTTTAGCATCGGGTCTTGATACTGGTGAAACTCCAATTGCT
AAGGAAATTCATCATTTTATACAATTAATTACTGGTGTTGCAGTCTTCTTGGGTGTTACA
TTTTTCGTTATAGCTTTTGTTCTCGGTTATCATTGGTTGGATGCTGTTATTTTCTTAATT
GGTATTATTGTAGCTAACGTACCCGAAGGTTTACTCGCCACTGTCACTGTATGTTTAACA
CTAACTGCAAAACGTATGGCATCGAAAAATTGCTTAGTTAAAAATTTAGAAGCTGTAGAA
ACATTGGGTTCTACATCAACCATCTGTTCGGATAAGACCGGTACCTTGACACAAAATCGT
ATGACTGTCGCTCACATGTGGTTCGATAATCAGATTATTGAGGCCGATACAACAGAAGAT
CAGTCGGGTGTTCAATACGATAGAACTAGCCCTGGTTTCAAGGCGCTCTCTCGCATTGCC
ACTCTCTGCAATCGTGCCGAATTCAAGGGCGGTCAAGATGGTGTACCAATTTTGAAGAAA
GAAGTTAGCGGTGATGCTTCTGAAGCTGCTCTACTAAAATGCATGGAATTGGCTTTAGGT
GAAGTAATGAATATACGTAAACGTAATAAGAAAATTGCCGAAATTCCATTTAATTCAACA
AATAAGTATCAAGTATCCATACATGATAATGAAGATCCCAGTGATCCACGTTATTTGCTT
GTCATGAAGGGTGCACCCGAACGTATTTTGGAACGTTGCTCTACAATATTTATAAATGGC
AAGGAGAAGGTACTTGATGAAGAAATGAAAGAAGCATTCAATAATGCCTATATGGAACTC
GGTGGTTTGGGTGAACGTGTACTTGGTTTCTGTGATTTTATGCTACCATCGGATAAATAT
CCAACTGGCTTTAAATTTAATGTTGATGAAATTAATTTCCCTATTGATAATTTACGTTTC
GTTGGTCTCATGTCTATGATTGATCCTCCACGTGCTGCTGTACCCGATGCCGTTGCCAAA
TGCCGTTCGGCTGGTATAAAGGTAATCATGGTTACTGGTGATCATCCAATTACTGCCAAG
GCTATTGCCAAATCTGTTGGTATTATCTCTGAGGGAAATGAAACTGTTGAAGATATTGCA
CAACGCCTGAATATACCTGTATCCGAGGTTAATCCACGTGAGGCCAAGGCTGCCGTAGTA
CATGGTGCTGAATTGCGTGATATTGCTTCAGATCAATTAGATGAAATTCTACGTTATCAC
ACTGAAATTGTATTTGCACGTACTTCGCCACAACAGAAATTAATTATTGTTGAGGGCTGC
CAACGTATGGGTTCCATTGTAGCTGTAACGGGTGATGGTGTCAATGATTCACCTGCTCTA
AAGAAAGCTGATATTGGTGTTGCCATGGGTATTGCTGGTTCTGATGTCTCCAAACAGGCT
GCTGACATGATTTTGTTGGATGATAATTTTGCTTCCATTGTAACTGGCGTTGAGGAGGGT
CGTTTGATTTTCGATAATTTGAAAAAATCCATAGCCTATACATTAACCTCTAACATTCCC
GAAATTTCACCTTTCTTGGCCTTTATGCTTTGTGACATACCATTGCCATTGGGTACAGTG
ACAATCTTGTGTATTGATTTG---------------------------------------
------------------------------------------------------------
------------------------------------------------------------
------------------------------------------------------------
------------------------------------------------------------
------------------------------------------------------------
------------------------------------------------------------
------------------------------------------------------------
------------------------------------------------------------
------------------------------------------------------------
---------------------------------------------------------
>Phytomyza_hellebori_B sodium potassium ATPase, alpha 1 subunit
------------------------------------------------------------
------------------------------------------------------------
------------------------------------------------------------
------------------------------------------------------------
------------------------CTCTTTGGTGGTTTTGCTATGTTACTGTGGATAGGT
GCTGTGTTATGTTTTGTCGCATACTCCATTCAGGCTAGTACCAGCGAAGAGCCT------
TCCGATGATAATTTGTACTTGGGTATTGTACTTTCCGCTGTAGTCATAGTAACAGGCATT
TTCTCATACTATCAGGAATCAAAAAGTTCCAAAATTATGGAATCTTTCAAGAATATGGTG
CCACAATTTGCCACTGTTATACGTGAAGGTGAAAAATTAACATTGCGTGCTGAGGATTTA
GTATTGGGTGATGTAGTTGAAGTTAAATTCGGTGATCGTATACCAGCTGATATACGTATT
ATTGAAGCACGTACTTTCAAGGTAGATAATTCATCATTGACTGGCGAATCTGAACCACAA
TCACGTGGACCCGAATTTACTCATGAAAATCCATTAGAAACAAAAAATTTGGCTTTCTTC
TCGACCAATGCTGTTGAAGGTACTGCTAAGGGTGTTGTTATAAGTTGCGGTGATCATACT
GTCATGGGTCGTATTGCTGGTTTAGCATCGGGTCTTGATACTGGCGAAACTCCAATTGCT
AAGGAAATTCATCATTTTATACATTTAATTACTGGTGTTGCTGTCTTCTTGGGTGTTACA
TTTTTCGTTATAGCTTTTGTTCTCGGTTATCATTGGTTGGATGCTGTTATTTTCTTAATT
GGTATTATTGTAGCTAACGTACCCGAAGGTTTACTCGCCACTGTCACTGTATGTTTAACA
TTAACTGCAAAACGTATGGCATCGAAAAATTGCTTAGTTAAAAATTTAGAAGCTGTAGAA
ACATTGGGTTCTACATCAACCATCTGTTCGGATAAGACCGGTACCTTGACACAAAATCGT
ATGACTGTCGCTCACATGTGGTTCGATAATCAGATTATTGAGGCCGATACAACAGAAGAT
CAGTCGGGTGTTCAATGCGATAGAACTAGCCCTGGTTTCAAGGCGCTCTCTCGCATTGCC
ACTCTCTGCAATCGTGCCGAATTCAAGGGCGGTCAAGATGGTGTACCAATTTTGAAGAAA
GAAGTTAGCGGTGATGCTTCTGAAGCTGCTCTACTAAAATGCATGGAATTGGCTTTAGGT
GAAGTTATGAATATACGTAAACGTAATAAGAAAATTGCCGAAATTCCATTTAATTCAACA
AATAAGTATCAAGTATCCATACATGATAATGAAGATCCCAGTGATCCACGTTATTTGCTT
GTCATGAAGGGTGCACCCGAACGTATTTTGGAACGTTGCTCTACAATATTTATAAATGGC
AAGGAGAAGGTACTTGATGAAGAAATGAAAGAAGCATTCAATAATGCCTACATGGAACTC
GGTGGTTTGGGTGAACGTGTACTTGGTTTTTGTGATTTTATGCTACCATCGGATAAATAT
CCAACTGGCTTTAAATTTAATGTTGATGAAATTAATTTCCCTATTGATAATTTACGTTTC
GTTGGTCTCATGTCTATGATTGATCCTCCACGTGCTGCTGTACCCGATGCCGTTGCCAAA
TGCCGTTCGGCTGGTATTAAGGTAATCATGGTTACTGGTGATCATCCAATTACTGCCAAG
GCTATTGCCAAATCTGTTGGTATTATCTCTGAGGGAAATGAAACTGTTGAAGATATTGCA
CAACGCCTGAATATACCTGTAGCCGAGGTTAATCCACGAGAGGCCAAGGCTGCCGTAGTA
CATGGTGCTGAATTGCGTGATATTGCTTCAGATCAATTAGATGAAATTCTACGTTATCAC
ACTGAAATTGTATTTGCACGTACTTCGCCACAACAGAAATTAATTATTGTTGAGGGCTGC
CAACGTATGGGTGCCATTGTAGCTGTAACGGGTGATGGTGTCAATGATTCACCTGCTTTA
AAGAAAGCTGATATTGGTGTTGCCATGGGTATTGCTGGTTCTGATGTCTCCAAACAGGCT
GCTGACATGATTTTGTTGGATGATAATTTTGCTTCCATTGTAACTGGCGTTGAGGAGGGT
CGTTTGATTTTCGATAATTTGAAAAAATCCATAGCCTATACATTAACCTCTAACATTCCC
GAAATTTCACCTTTCTTGGCCTTTATGCTTTGTGACATACCATTGCCATTGGGTACAGTG
ACAATCTTGTGTATTGATTTG---------------------------------------
------------------------------------------------------------
------------------------------------------------------------
------------------------------------------------------------
------------------------------------------------------------
------------------------------------------------------------
------------------------------------------------------------
------------------------------------------------------------
------------------------------------------------------------
------------------------------------------------------------
---------------------------------------------------------
>Phytomyza_crassiseta sodium potassium ATPase, alpha 1 subunit
------------------------------------------------------------
------------------------------------------------------------
------------------------------------------------------------
------------------------------------------------------------
------------------------CTCTTTGGTGGTTTTGCCATGTTGTTGTGGATAGGA
GCAGTGTTATGTTTTGTCGCTTACTCGATTCAGGCTAGTACCAGCGAAGAACCT------
TCCGATGATAATTTGTACTTGGGTATTGTACTTTCCGCTGTAGTCATAGTTACAGGCATT
TTCTCATACTATCAGGAATCAAAAAGTTCCAAGATTATGGAATCTTTCAAGAACATGGTG
CCACAATTTGCGACTGTTATACGTGAAGGCGAAAAATTAACATTACGTGCTGAGGATTTG
GTATTAGGTGATGTAGTCGAAGTCAAATTCGGTGATCGTATACCCGCTGATATACGTATT
ATTGAAGCGCGTACTTTCAAGGTAGATAATTCTTCATTGACTGGAGAATCTGAACCTCAA
TCACGTGGACCCGAATTTACTCATGAAAATCCATTGGAAACGAAAAATTTGGCTTTCTTC
TCAACAAATGCAGTTGAAGGTACTGCTAAGGGTGTTGTTATAAGTTGCGGTGATCACACT
GTCATGGGTCGCATTGCTGGTTTGGCATCGGGTCTTGATACTGGTGAAACACCCATTGCT
AAGGAAATTCATCATTTTATACACTTGATTACCGGTGTTGCTGTATTCTTGGGTGTTACA
TTTTTCGTTATAGCTTTTGTCCTCGGTTATCACTGGTTGGATGCTGTGATTTTCTTAATT
GGTATTATTGTAGCTAATGTACCCGAAGGTTTACTCGCCACTGTAACTGTATGTTTGACA
TTAACTGCCAAACGTATGGCATCGAAAAATTGCTTAGTTAAAAATTTAGAAGCTGTAGAA
ACTTTGGGTTCTACATCCACCATCTGCTCGGATAAGACCGGTACCTTGACACAAAATCGT
ATGACTGTCGCCCACATGTGGTTCGATAATCAGATTATTGAGGCCGATACAACGGAAGAT
CAGTCGGGTGTTCAATGCGATAGAACTAGCCCTGGTTTCAAGGCGCTCTCTCGCATTGCC
ACTCTCTGCAATCGTGCCGAATTCAAGGGCGGTCAAGATGGTGTGCCCATTTTAAAGAAA
GAAGTTAGCGGTGATGCATCAGAAGCTGCTCTACTCAAGTGCATGGAATTGGCTTTAGGT
GAAGTAATGACCATTCGTAAACGTAATAAGAAAATTGCCGAAATTCCATTTAATTCAACA
AATAAGTATCAAGTATCCATACATGAGAATGAAGATCCCAGTGATCCACGTTATTTGCTT
GTTATGAAGGGTGCCCCCGAACGTATTTTGGAACGTTGCTCTACTATTTTCATCAATGGC
AAGGAAAAGGTCCTTGACGAAGAAATGAAGGAAGCTTTCAACAATGCCTATATGGAACTC
GGTGGTTTGGGTGAACGTGTTCTTGGCTTCTGTGATTTTATGCTACCATCGGATAAATAT
CCAACTGGCTTCAAATTTAATGTTGATGAAATTAATTTCCCCATTGATAATTTACGTTTC
GTTGGTCTTATGTCTATGATTGATCCTCCACGAGCTGCTGTACCCGATGCCGTGGCTAAG
TGCCGTTCTGCTGGTATTAAAGTTATCATGGTTACTGGTGATCATCCTATCACTGCCAAG
GCTATAGCCAAATCTGTTGGTATTATCTCTGAGGGAAATGAAACTGTGGAAGATATTGCA
CAACGCTTAAATATACCTGTATCCGAGGTTAATCCACGTGAGGCCAAAGCTGCCGTGGTA
CATGGTGCTGAATTACGTGATATTGCTTCAGATCAATTGGATGAAATTCTACGATACCAT
AGTGAAATTGTATTTGCACGTACTTCACCACAACAAAAATTGATTATTGTTGAGGGTTGC
CAACGTATGGGTGCTATTGTAGCTGTCACTGGTGATGGTGTCAATGATTCACCTGCTCTT
AAGAAAGCTGATATTGGTGTTGCCATGGGTATTGCTGGTTCTGATGTCTCTAAACAGGCT
GCTGATATGATCTTGTTAGATGATAATTTTGCATCCATTGTAACTGGTGTTGAGGAGGGT
CGTTTGATTTTCGATAATTTAAAGAAATCCATTGCTTATACTTTAACATCTAACATTCCC
GAAATTTCACCTTTCTTGGCCTTTATACTTTGCGATATCCCATTGCCATTGGGTACAGTG
ACAATCTTGTGTATTGATTTG---------------------------------------
------------------------------------------------------------
------------------------------------------------------------
------------------------------------------------------------
------------------------------------------------------------
------------------------------------------------------------
------------------------------------------------------------
------------------------------------------------------------
------------------------------------------------------------
------------------------------------------------------------
---------------------------------------------------------
>Phytomyza_ilicis sodium potassium ATPase, alpha 1 subunit
------------------------------------------------------------
------------------------------------------------------------
------------------------------------------------------------
------------------------------------------------------------
------------------------CTCTTTGGTGGTTTCGCCATGTTACTGTGGATAGGT
GCTGTGTTATGTTTTGTCGCATACTCCATTCAAGCCAGTACCAGCGAAGAACCT------
TCCGATGATAATTTGTACTTGGGTATTGTACTTTCTGCTGTAGTCATAGTTACAGGCATT
TTCTCATACTATCAGGAATCAAAAAGTTCCAAGATTATGGAATCTTTCAAAAATATGGTG
CCACAATTTGCCACTGTTATACGTGAAGGTGAAAAATTAACATTACGTGCTGAGGATTTA
GTATTGGGTGATGTTGTTGAAGTTAAATTCGGTGATCGTATACCAGCTGATATACGTATT
ATTGAAGCGCGTACTTTCAAGGTAGATAATTCTTCATTGACTGGAGAATCCGAACCTCAA
TCACGTGGACCCGAATTTACTCATGAAAATCCATTGGAAACCAAAAATTTGGCATTTTTC
TCGACCAATGCCGTTGAAGGCACTGCCAAGGGTGTTGTTATAAGTTGCGGTGATCACACT
GTCATGGGTCGTATTGCTGGTTTAGCATCGGGTCTTGATACTGGTGAAACTCCCATTGCT
AAGGAAATTCATCATTTTATACATTTGATTACTGGTGTTGCTGTTTTCTTGGGAGTTACA
TTTTTCGTTATAGCTTTTGTGCTCGGCTATCATTGGTTGGATGCTGTTATTTTCTTAATT
GGTATTATTGTAGCTAACGTACCCGAAGGTTTACTCGCCACTGTCACTGTATGTTTGACA
TTAACTGCAAAACGTATGGCATCGAAAAATTGTTTAGTAAAAAATTTAGAAGCCGTAGAA
ACTTTGGGTTCTACATCCACCATCTGCTCGGATAAGACCGGTACCTTGACACAAAATCGT
ATGACTGTCGCTCACATGTGGTTCGATAATCAAATAATAGAAGCCGATACAACAGAAGAT
CAGTCGGGTGTCCAATACGATAGAACTAGCCCTGGTTTCAAGGCGCTCTCTCGCATTGCC
ACTCTCTGCAATCGTGCTGAATTCAAGGGCGGTCAAGATGGTGTACCAATTTTAAAGAAA
GAAGTTAGCGGTGATGCTTCTGAAGCTGCTCTACTAAAATGCATGGAATTGGCATTAGGT
GAAGTCATGAATATACGCAAGCGTAATAAGAAAATTGCCGAAATTCCATTTAATTCAACA
AATAAGTATCAAGTATCCATACACGATAATGAAGATCCCAGTGATCCACGTTATTTGCTT
GTCATGAAGGGTGCCCCCGAACGTATTTTAGAACGCTGCTCTACGATTTTCATCAATGGC
AAGGAAAAAGTACTTGATGAAGAAATGAAAGAAGCCTTCAATAATGCTTACATGGAACTC
GGAGGCTTAGGTGAACGTGTACTTGGTTTCTGTGATTTTTTGCTACCATCAGACAAATAT
CCCACTGGTTTTAAATTTAATGTTGATGAAATTAATTTTCCCATTGATAATTTACGTTTC
GTTGGTCTAATGTCTATGATTGATCCTCCACGTGCTGCTGTACCCGATGCCGTGGCCAAG
TGCCGTTCAGCCGGTATTAAAGTTATTATGGTTACTGGTGATCATCCCATTACTGCCAAG
GCTATAGCCAAATCAGTTGGTATCATTTCCGAGGGAAATGAAACTATTGAAGATATTGCA
CAACGCTTGAATATACCTGTATCCGAGGTTAATCCGCGTGAAGCCAAGGCTGCCGTCGTA
CATGGTGCTGAATTGCGTGATATTGCTTCAGATCAATTGGATGAAATTCTACGCTATCAT
ACTGAAATTGTATTTGCACGTACTTCACCGCAACAGAAATTGATTATTGTTGAGGGCTGC
CAACGTATGGGTGCTATTGTAGCTGTCACCGGTGATGGTGTCAATGATTCACCTGCTCTA
AAAAAAGCTGATATTGGTGTTGCTATGGGTATTGCTGGTTCTGATGTCTCCAAACAGGCT
GCTGACATGATATTGTTGGATGATAATTTTGCTTCCATTGTCACTGGTGTTGAAGAGGGT
CGTTTGATTTTTGATAATTTAAAGAAATCCATAGCCTATACATTAACCTCTAACATTCCC
GAAATTTCACCCTTCTTGGCTTTTATACTGTGCGACATACCATTGCCATTGGGTACAGTG
ACAATCTTGTGTATTGATTTG---------------------------------------
------------------------------------------------------------
------------------------------------------------------------
------------------------------------------------------------
------------------------------------------------------------
------------------------------------------------------------
------------------------------------------------------------
------------------------------------------------------------
------------------------------------------------------------
------------------------------------------------------------
---------------------------------------------------------
>Phytomyza_digitalis sodium potassium ATPase, alpha 1 subunit
------------------------------------------------------------
------------------------------------------------------------
------------------------------------------------------------
------------------------------------------------------------
---------------------------------------GCCATGTTGTTGTGGATAGGC
GCAGTGTTATGTTTTGTCGCTTACTCCATTCTTGCTAGTACCAGCGAAGAACCT------
TCCGATGATAATTTGTACTTGGGTATTGTACTTTCCGCTGTTGTCATAGTTACAGGCATT
TTCTCATACTATCAGGAATCAAAAAGTTCAAAGATTATGGAATCTTTCAAGAACATGGTA
CCACAATTTGCGACTGTTATACGTGAAGGTGAAAAATTAACATTACGTGCTGAGGATTTG
GTATTAGGTGATGTAGTTGAAGTCAAATTCGGTGATCGTATACCAGCTGATATACGTATT
ATTGAAGCGCGTACTTTCAAGGTAGATAATTCTTCATTGACTGGAGAATCGGAACCTCAA
TCACGTGGACCCGAATTTACTCATGAAAATCCATTGGAAACGAAAAATTTGGCTTTCTTC
TCGACAAATGCAGTTGAAGGTACTGCTAAGGGTGTTGTTATAAGTTGCGGTGATCACACT
GTCATGGGTCGTATTGCTGGCTTGGCATCTGGTCTTGATACTGGTGAAACTCCCATTGCT
AAGGAAATTCATCATTTTATACACTTGATTACCGGTGTTGCTGTATTCTTGGGTGTTACA
TTTTTCGTTATAGCTTTTGTGCTCGGTTATCACTGGTTGGATGCTGTAATTTTCTTAATT
GGTATTATTGTTGCTAATGTACCCGAAGGTTTACTCGCCACTGTCACTGTATGTTTGACA
TTAACTGCCAAACGTATGGCATCGAAAAATTGTTTAGTTAAAAATTTAGAAGCTGTAGAA
ACTTTGGGTTCTACATCCACCATCTGCTCGGATAAGACCGGTACCTTGACACAAAATCGT
ATGACTGTCGCCCACATGTGGTTCGATAATCAGATTATTGAGGCCGATACAACGGAAGAT
CAGTCGGGTGTACAATRCGATAGAACTAGCCCTGGTTTCAAGGCGCTCTCTCGCATTGCC
ACTCTCTGCAATCGTGCCGAATTCAAGGGTGGTCAAGATGGTGTGCCGATTTTAAAGAAA
GAAGTGAGCGGGGATGCCTCAGAAGCTGCTTTACTCAAGTGCATGGAATTGGCTTTAGGT
GAAGTAATGACCATACGTAAACGTAATAAGAAAATTGCCGAAATTCCATTTAATTCAACA
AATAAGTATCAAGTATCGATACATGAGAATGAAGATCCCAGTGATCCACGTTATTTGCTW
GTTATGAAGGGTGCCCCCGAACGTATTTTGGAACGTTGCTCTACTATTTTTATCAATGGC
AAGGAGAAGGTCCTTGACGAAGAAATGAAGGAAGCTTTCAACAATGCCTATATGGAACTC
GGTGGTTTGGGTGAACGTGTGCTTGGATTCTGTGATTTTATGTTACCATCGGATAAATAT
CCAACTGGATTTAAATTTAATGTTGATGAAATTAATTTCCCCATTGATAATTTACGTTTC
GTTGGTCTTATGTCTATGATTGATCCTCCACGTGCCGCTGTACCGGATGCCGTCGCAAAG
TGCCGTTCAGCCGGAATTAAAGTTATCATGGTTACTGGTGATCATCCTATCACTGCCAAG
GCTATAGCCAAATCAGTTGGTATTATCTCTGAGGGAAATGAAACTGTGGAAGATATTGCA
CAACGCTTAAATATACCTGTATCCGAGGTTAATCCACGTGAGGCCAAAGCTGCCGTGGTA
CATGGTGCTGAATTGCGTGATATTGCTTCAGATCAACTGGATGAAATTCTACGATATCAT
ACTGAAATTGTATTCGCACGTACTTCACCACAACAAAAATTGATTATTGTTGAGGGCTGC
CAACGGATGGGTGCTATTGTAGCTGTCACTGGTGATGGTGTCAATGATTCACCTGCTTTA
AAGAAAGCTGATATTGGGGTTGCTATGGGTATTGCTGGTTCTGATGTATCTAAACAGGCT
GCTGACATGATTTTGTTAGATGATAATTTTGCATCCATTGTAACTGGCGTTGAGGAGGGT
CGTTTGATTTTCGATAATTTAAAGAAATCCATAGCCTATACATTAACCTCTAACATTCCC
GAAATTTCACCTTTCTTGGCCTTTATACTTTGCGATATACCATTGCCATTGGGTACAGTG
ACAATCTTGTGTATTGATTTG---------------------------------------
------------------------------------------------------------
------------------------------------------------------------
------------------------------------------------------------
------------------------------------------------------------
------------------------------------------------------------
------------------------------------------------------------
------------------------------------------------------------
------------------------------------------------------------
------------------------------------------------------------
---------------------------------------------------------
>Napomyza_scrophulariae sodium potassium ATPase, alpha 1 subunit
------------------------------------------------------------
------------------------------------------------------------
------------------------------------------------------------
------------------------------------------------------------
------------------------CTCTTTGGTGGTTTTGCCATGTTATTGTGGATAGGT
GCTGTGCTGTGTTTTGTTGCATACGCCATTTTGGCTAGTACTGAAGAAGAACCG------
TCTGATGATAATTTATACTTGGGTATTGTACTTTCCGCTGTTGTCATAGTTACAGGCATA
TTCTCATACTATCAAGAATCAAAAAGTTCAAAGATTATGGAATCTTTTAAGAACATGGTG
CCACAATTTGCCACTGTCATACGTGAGGGTGAAAAATTGACTTTACGTGCTGAAGATTTA
GTATTGGGTGATGTAGTCGAAGTCAAATTTGGTGATCGTATACCAGCTGATATACGTATT
ATTGAAGCGCGTACTTTCAAAGTGGATAATTCTTCATTGACTGGTGAATCTGAACCACAA
TCCCGTGGTCCCGAATTTACACACGAAAATCCACTAGAAACTAAAAATTTGGCATTCTTC
TCTACTAATGCTGTTGAGGGTACAGCTAAAGGTGTTGTCATTAGTTGTGGTGATCATACT
GTTATGGGTCGTATTGCTGGTTTGGCATCGGGTCTTGATACTGGTGAAACTCCCATTGCT
AAGGAAATTCATCATTTTATACATTTGATAACTGGTGTTGCTGTTTTCTTGGGTGTTACA
TTCTTTGTTATTGCTTTTGTGCTCGGATATCACTGGCTTGATGCTGTCATTTTCTTAATT
GGTATTATTGTGGCCAACGTACCAGAAGGTCTACTTGCCACTGTCACTGTGTGTCTAACA
TTAACTGCTAAACGTATGGCATCGAAAAATTGTTTGGTAAAGAATTTGGAAGCTGTAGAA
ACATTAGGTTCCACAAGCACAATTTGTTCGGATAAAACAGGTACTTTGACACAGAATCGT
ATGACTGTTGCACACATGTGGTTCGATAATCAAATTATTGAGGCGGATACAACAGAAGAT
CAGTCGGGTGTTCAATACGATAGAACCAGCCCTGGTTTCAAGGCGCTCTCTCGCATTGCC
ACTCTCTGTAATCGTGCTGAATTCAAAGGTGGTCAAGATGGTGTACCAATTTTAAAGAAA
GAAGTTAGCGGTGATGCCTCCGAAGCTGCTCTACTCAAGTGTATGGAATTGGCCTTAGGC
GATGTCATGAATATTCGCAAGCGTAATAAGAAAATTGCTGAAATTCCATTCAATTCGACC
AACAAGTATCAAGTGTCCATACATGAAATTGAAGATGCTAATGATCCACGTTATTTGCTG
GCCATGAAAGGTGCTCCCGAACGTATATTGGAACGTTGCTCCACCATATTTATTAATGGT
AAGGAAAAAGTACTCGATGAAGAAATGAAGGAAGCATTCAACAATGCTTACATGGAATTG
GGAGGTTTGGGTGAACGTGTGCTAGGTTTCTGTGATTTTATGCTGCCCTCTGATAAATAT
CCCACTGGTTTTAAATTTAATGTCGATGATGTTAATTTCCCCATTGATAATTTACGTTTT
GTTGGTCTCATGTCTATGATTGATCCTCCACGTGCTGCTGTACCCGATGCCGTTGCCAAA
TGTCGTTCTGCTGGTATTAAAGTTATAATGGTAACTGGTGATCACCCCATCACTGCCAAG
GCTATTGCTAAGTCTGTTGGTATCATATCGGAAGGTAATGAAACTGTTGAGGATATTGCA
CAACGTTTGAACATACCCATCTCTGAGGTTAATCCACGTGAGGCAAAGGCTGCCGTCGTA
CATGGTGCTGAATTACGTGATATTGCTTCTGATCAACTGGATGAAATTTTGAGATATCAC
ACTGAAATTGTTTTTGCACGTACTTCACCACAACAGAAATTGATTATTGTTGAAGGTTGC
CAACGTATGGGTGCTATTGTGGCTGTAACTGGTGATGGTGTCAATGACTCACCTGCGCTT
AAAAAAGCTGATATTGGTGTTGCTATGGGTATAGCTGGTTCTGATGTCTCTAAACAGGCT
GCTGACATGATCTTATTGGATGATAATTTTGCATCTATTGTAACTGGTGTGGAAGAAGGT
CGTTTGATTTTCGATAATCTCAAAAAATCCATTGCATATACATTAACCTCAAACATTCCC
GAAATTTCACCCTTCTTGGCATTCATTCTCTGTGACATACCACTGCCATTGGGTACAGTG
ACAATTCTGTGTATTGATTTG---------------------------------------
------------------------------------------------------------
------------------------------------------------------------
------------------------------------------------------------
------------------------------------------------------------
------------------------------------------------------------
------------------------------------------------------------
------------------------------------------------------------
------------------------------------------------------------
------------------------------------------------------------
---------------------------------------------------------
>Napomyza_lateralis sodium potassium ATPase, alpha 1 subunit
------------------------------------------------------------
------------------------------------------------------------
------------------------------------------------------------
------------------------------------------------------------
------------------------CTCTTTGGTGGTTTTGCCATGTTATTGTGGATAGGT
GCGGTGCTTTGTTTTGTTGCATACGCCATTCTGGCTAGTACTGAGGAAGAGCCA------
TCTGATGATAATTTATACTTGGGTATTGTACTTTCCGCTGTAGTCATAGTTACAGGCATA
TTCTCATACTATCAGGAATCAAAAAGTTCAAAGATTATGGAATCTTTYAAGAACATGGTG
CCACAATTTGCCACTGTCATACGTGAGGGTGAAAAATTGACTCTACGTGCTGAAGATTTG
GTATTGGGTGATGTAGTCGAAGTTAAATTTGGTGATCGTATACCAGCTGATATTCGTATT
ATTGAAGCGCGTACTTTCAAAGTGGACAATTCTTCATTGACTGGTGAATCTGAACCACAA
TCTCGTGGTCCCGAATTTACRCACGAAAATCCACTTGAAACTAAAAATTTGGCATTCTTC
TCTACTAATGCTGTTGAGGGCACAGCTAAAGGTGTGGTCATAAGTTGTGGTGATCATACT
GTTATGGGTCGTATTGCTGGCTTGGCATCGGGTCTTGATACTGGTGAAACTCCCATTGCT
AAAGAAATTCACCACTTTATACATTTGATAACTGGTGTGGCTGTTTTCTTGGGTGTTACA
TTCTTTGTTATTGCTTTTGTGCTCGGTTATCACTGGCTTGATGCAGTCATCTTCTTAATT
GGTATTATTGTGGCCAATGTGCCAGAAGGTCTACTTGCCACTGTCACTGTGTGTCTCACC
TTAACTGCTAAACGTATGGCATCGAAAAATTGTTTGGTCAAAAATTTGGAAGCTGTGGAA
ACATTAGGTTCCACCAGCACCATCTGTTCGGATAAAACAGGTACCTTGACACAGAATCGT
ATGACTGTTGCACACATGTGGTTCGATAATCAAATTATTGAGGCGGATACAACAGAAGAT
CAGTCGGGTGTTCAATACGATAGAACCAGCCCTGGTTTCAAGGCGCTCTCTCGCATTGCC
ACTCTCTGTAATCGTGCTGAATTCAAAGGTGGTCAAGATGGTGTACCAATTTTAAAGAAA
GAAGTAAGCGGTGATGCCTCCGAAGCTGCTCTACTCAAGTGCATGGAATTGGCCTTAGGT
GATGTCATGAATATTCGCAAGCGTAATAAGAAAATAGCTGAAATTCCATTCAATTCGACC
AACAAGTATCAAGTTTCTATACATGAAATTGAAGATGCTAATGATCCACGTTATTTGCTC
GCCATGAAGGGTGCTCCCGAACGCATATTGGAACGTTGCTCCACCATATTTATTAATGGC
AAGGAAAAGGTACTCGATGAAGAAATGAAGGAAGCATTTAACAATGCTTACATGGAATTG
GGAGGTTTGGGTGAACGTGTCTTAGGTTTCTGCGATTTTATGCTGCCCTCTGATAAATAT
CCCACTGGTTTTAAATTTAATGTCGATGATGTCAACTTCCCCATTGATAATTTACGTTTT
GTTGGTCTCATGTCTATGATTGATCCTCCACGTGCTGCTGTGCCCGATGCCGTTGCCAAA
TGTCGTTCTGCTGGTATTAAAGTAATCATGGTAACTGGTGATCATCCCATAACTGCCAAG
GCTATTGCTAAGTCTGTTGGCATCATATCTGAAGGTAATGAAACTGTGGAGGATATTGCA
CAACGTCTAAATATACCCATATCTGAGGTTAATCCACGTGAGGCAAAGGCTGCCGTTGTA
CATGGTGCAGAATTACGTGATATTGCTTCTGATCAATTAGATGAAATTTTACGTTATCAC
ACTGAAATTGTATTTGCACGTACTTCACCACAACAGAAATTGATTATTGTGGAAGGTTGC
CAACGCATGGGTGCCATTGTGGCTGTAACTGGTGATGGTGTAAATGATTCACCTGCGCTT
AAAAAGGCTGATATTGGTGTTGCCATGGGTATTGCTGGTTCTGATGTCTCAAAACAGGCT
GCTGACATGATCTTATTGGATGATAATTTTGCTTCTATTGTAACTGGTGTGGAGGAAGGT
CGTTTGATTTTCGATAATCTCAAAAAATCCATTGCATATACATTAACCTCAAACATTCCC
GAAATTTCACCCTTCTTGGCCTTCATTCTCTGTGACATACCACTGCCATTGGGTACAGTA
ACAATTCTGTGTATTGATTTG---------------------------------------
------------------------------------------------------------
------------------------------------------------------------
------------------------------------------------------------
------------------------------------------------------------
------------------------------------------------------------
------------------------------------------------------------
------------------------------------------------------------
------------------------------------------------------------
------------------------------------------------------------
---------------------------------------------------------
>Drosophila_mojavensis [gene=Dmoj\GI10755] [locus_tag=Dmoj_GI10755] [db_xref=FLYBASE:FBpp0385081,GeneID:6575362] [protein=uncharacterized protein, isoform C] [protein_id=XP_015023439.1] [location=1..3120] [gbkey=CDS]
------------------------------TCAAGACGCAAGATGCCGACCAAAGCAGCT
AAGAAGGAGAACTTGGATGATCTCAAACAGGAGTTGGATATTGACCATCATAAAATCTCT
CCTGAGGAAATGTACCAGCGTTTCCAGACACATCCTGAAAATGGTCTGAGTCATGCCAAG
GCTAAGGAGAATCTGGAACGTGATGGTCCCAATGCGCTAACACCGCCCAAGCAAACACCC
GAATGGGTGAAGTTCTGCAAGAATCTGTTTGGCGGCTTTGCCATGCTGCTGTGGATCGGT
GCTATACTTTGCTTTGTCGCCTACTCCATTCAGGCGACAACCAGCGAGGAGCCA------
TCCGACGATAACTTGTATCTGGGTATTGTACTTTCCGCTGTGGTCATTGTGACAGGCATT
TTCTCATACTACCAGGAATCGAAAAGTTCGAAAATTATGGAATCGTTCAAGAACATGGTG
CCCCAATTCGCTACTGTTATTCGTGAGGGCGAGAAATTGACGCTGCGCGCCGAAGATCTC
GTCTTGGGCGATGTTGTTGAGGTGAAGTTCGGCGATCGTATTCCCGCCGACATCCGCATC
ATTGAGGCGCGCAACTTTAAGGTGGATAACTCTTCGCTAACTGGTGAATCGGAGCCGCAA
TCGCGTGGCTCTGAGTTCACGCACGAGAACCCCTTGGAGACCAAAAACTTAGCCTTTTTC
TCGACCAATGCCGTCGAGGGCACTGCCAAGGGTGTTGTCATCAGCTGTGGCGATCACACT
GTCATGGGTCGCATTGCTGGCTTGGCTTCCGGTCTGGATACCGGCGAGACTCCCATTGCT
AAGGAAATCCATCATTTCATCCATTTGATCACCGGCGTTGCTGTGTTCCTGGGCGTCACC
TTCTTTGTGATTGCCTTCATTTTGGGCTACCATTGGTTGGATGCCGTCATCTTTTTGATC
GGTATCATTGTCGCCAACGTACCGGAGGGTCTGCTGGCCACTGTCACCGTGTGCCTGACC
CTGACTGCCAAGCGTATGGCATCGAAGAATTGTTTGGTCAAGAACTTGGAAGCTGTCGAA
ACATTGGGCTCCACCTCCACCATCTGCTCTGATAAGACCGGCACACTCACCCAAAACCGC
ATGACAGTCGCCCATATGTGGTTCGATAACCAGATCATTGAGGCCGATACCACTGAGGAT
CAGTCGGGTGTTCAATACGATAGAACCAGCCCTGGATTCAAGGCGCTCTCTCGCATTGCC
ACTCTCTGTAACCGTGCCGAGTTCAAAGGTGGTCAGGATGGTGTCCCAATTCTGAAGAAG
GAAGTCAGCGGCGATGCCTCCGAGGCTGCTCTGCTCAAGTGCATGGAACTGGCTCTCGGC
GATGTGATGAACATTCGCAAGCGCAACCGCAAAATCGCCGAAGTGCCATTCAACTCCACC
AACAAGTATCAAGTGTCCATTCACGAGACCGAGGACCCCAACGATCCACGTGTTCTGCTG
GTCATGAAGGGCGCACCCGAGCGTATTCTCGAACGTTGCTCGACCATCTTTATCAACGGC
AAGGAGAAGGTGTTGGACGAGGAGATGAAGGAGGCGTTCAACAATGCCTACATGGAGCTC
GGTGGACTCGGTGAGCGTGTGCTCGGCTTCTGTGATTTCATGCTGCCCTCCGATAAATAC
CCAACTGGTTACAAATACAACACCGACGACATCAACTTCCCCATTGACAATCTGCGTTTC
GTTGGCCTAATGTCCATGATTGATCCCCCACGTGCCGCTGTGCCCGATGCCGTGGCCAAG
TGCCGTTCGGCCGGTATCAAGGTCATCATGGTCACTGGCGATCATCCAATTACTGCCAAA
GCCATTGCCAAATCTGTCGGCATCATCTCCGAGGGCAACGAGACCATCGAGGATATTGCC
CAGCGTCTCAACATACCCATCTCAGAGGTCAATCCACGCGAGGCTAAGGCTGCTGTTGTC
CATGGCGCCGAGCTGCGTGATGTGTCGTCCGATCAGCTTGATGAAATCCTACGCTATCAC
ACCGAAATTGTCTTTGCCCGTACCTCGCCCCAGCAGAAGCTCATCATCGTCGAGGGTTGC
CAGCGCATGGGCGCCATTGTGGCTGTCACCGGTGACGGTGTCAACGATTCACCTGCCCTG
AAGAAGGCCGATATTGGTGTTGCTATGGGTATTGCCGGCTCCGATGTGTCCAAGCAGGCC
GCTGACATGATCTTGTTGGATGATAACTTTGCCTCCATTGTCACTGGTGTTGAGGAGGGT
CGCTTGATCTTTGATAATTTGAAGAAGTCCATTGCCTATACACTTACCTCCAACATACCC
GAGATTTCGCCCTTCTTGGCCTTCATCCTGTGCGATATACCACTGCCACTCGGTACCGTC
ACAATTCTGTGCATCGATTTGGGCACTGACATGATACCGGCCATTTCACTCGCTTACGAG
CAAGCCGAGAGCGATATTATGAAGCGTCAGCCGAGAGATCCATACCGCGACAACTTGGTA
AACCGCAGATTGATTTCCATGGCCTATGGACAAATTGGCATGATCCAGGCAGCAGCCGGT
TTCTTTGTCTACTTTGTGATTATGGCTGAGAACGGTTTCCTGCCCATGAAACTGTTTGGC
ATCCGTAAGATGTGGGACTCCAAGGCTGTCAACGATCTAACTGACTCGTATGGTCAGGAA
TGGACTTATCGCGATCGCAAGACCTTGGAATACACCTGCCACACCGCGTTCTTCATATCG
ATTGTCGTAGTACAGTGGGCCGATTTGATCATTTGCAAGACGCGTCGCAACTCCATATTC
CACCAGGGCATGCGCAACTGGGCCCTCAACTTTGGCCTCGTCTTTGAAACGGTGCTGGCT
GCCTTCCTCTCCTACTGCCCCGGCATGGACAAGGGTCTGCGCATGTATCCCCTGAAACTC
GTCTGGTGGTTCCCAGCCATTCCATTCATGTTGGCCATCTTTGTGTATGATGAGACTCGT
CGCTTCTATTTGCGTCGCAACCCCGGCGGCTGGTTGGAGCAGGAGACATACTATTAA
>Drosophila_hydei [gene=LOC111603492] [db_xref=GeneID:111603492] [protein=sodium/potassium-transporting ATPase subunit alpha isoform X2] [protein_id=XP_023176861.1] [location=100..3108] [gbkey=CDS]
------------------------------------------ATGCCGGCCAAAGCAGCT
AAGAAGGAGAACTTGGATGATCTCAAACAGGAGTTGGATATTGACCATCATAAAATCTCT
CCTGAGGAAATGTACCAGCGTTTCCAGACACATCCCGAAAATGGTCTGAGTCATGCCAAG
GCTAAGGAGAATCTGGAACGTGATGGTCCCAACGCGCTAACACCGCCCAAGCAAACACCC
GAATGGGTTAAGTTCTGCAAGAATCTGTTTGGCGGCTTTGCCATGCTGCTGTGGATCGGT
GCTATACTTTGCTTTGTCGCCTATTCCATTCAGGCGACAACCAGCGAGGAGCCA------
TCCGATGATAACTTGTATCTGGGTATTGTACTTTCCGCTGTTGTCATTGTGACCGGCATT
TTCTCATACTACCAGGAATCGAAAAGTTCGAAAATTATGGAATCTTTCAAGAACATGGTG
CCCCAATTTGCTACGGTTATACGCGAGGGCGAGAAATTGACGCTGCGCGCCGAAGATCTC
GTCTTGGGCGATGTTGTTGAGGTCAAGTTCGGAGATCGTATACCCGCCGACATACGCATC
ATTGAGGCGCGTAACTTTAAGGTGGATAACTCTTCGCTAACTGGTGAATCGGAGCCGCAA
TCGCGTGGTTCAGAGTTCACGCACGAGAATCCCTTGGAGACCAAAAACTTAGCCTTCTTC
TCGACCAATGCCGTCGAGGGCACTGCCAAGGGTGTTGTCATCAGCTGTGGCGATCACACT
GTTATGGGTCGCATTGCTGGCTTGGCTTCCGGTCTGGATACCGGCGAGACTCCCATTGCT
AAGGAAATCCATCATTTCATCCATTTGATCACCGGCGTTGCTGTGTTCCTGGGCGTTACC
TTCTTTGTGATCGCCTTCATTTTGGGCTACCATTGGTTGGATGCCGTCATCTTTTTGATT
GGTATCATTGTCGCCAACGTACCGGAGGGTCTGCTGGCCACTGTCACCGTGTGCCTGACC
CTGACTGCCAAGCGTATGGCATCGAAGAATTGTTTGGTCAAGAATTTGGAAGCTGTCGAA
ACATTGGGCTCCACCTCCACCATTTGCTCTGATAAGACCGGCACACTCACCCAAAACCGC
ATGACAGTTGCCCATATGTGGTTCGATAACCAGATCATTGAGGCCGATACCACTGAGGAT
CAGTCGGGTGTTCAATACGATAGAACCAGCCCTGGATTCAAGGCGCTCTCTCGCATTGCC
ACTCTCTGTAACCGTGCCGAGTTCAAAGGTGGTCAGGACGGTGTCCCAATTCTCAAGAAG
GAAGTCAGCGGCGATGCCTCTGAGGCTGCTCTGCTCAAATGCATGGAACTGGCTCTCGGC
GATGTGATGAACATTCGCAAACGTAACCGCAAAATCGCCGAAGTACCATTCAATTCTACC
AACAAGTATCAAGTGTCCATACACGAGACCGAGGACACCAACGATCCTCGTGTTCTGCTG
GTCATGAAGGGCGCTCCCGAACGTATACTCGAACGCTGCTCGACCATCTTTATCAACGGC
AAGGAGAAGGTATTGGACGAGGAGATGAAGGAAGCGTTCAACAATGCCTACATGGAGCTC
GGTGGACTTGGTGAGCGTGTGCTCGGCTTCTGTGATTTCATGCTGCCCTCCGATAAATAC
CCAACTGGCTTCAAATACAACACCGACGACATCAACTTCCCCATTGACAATCTACGTTTC
GTTGGCCTAATGTCCATGATTGATCCCCCACGTGCCGCTGTGCCCGATGCCGTGGCCAAG
TGCCGTTCGGCTGGTATTAAGGTCATCATGGTCACTGGCGATCATCCAATTACTGCCAAA
GCCATTGCCAAGTCTGTCGGCATCATCTCCGAGGGCAACGAGACCATTGAGGATATTGCC
CAACGTCTTAACATACCCATCTCTGAAGTCAATCCACGAGAGGCTAAGGCTGCTGTTGTC
CATGGCGCCGAACTGCGTGATGTATCGTCCGACCAGCTAGATGAAATTCTACGCTATCAC
ACTGAAATTGTCTTTGCCCGTACCTCGCCCCAGCAGAAGCTCATCATTGTTGAGGGTTGC
CAGCGCATGGGCGCCATTGTGGCTGTCACCGGCGACGGTGTCAACGATTCACCTGCCCTA
AAGAAGGCTGATATTGGTGTTGCTATGGGTATTGCCGGCTCCGATGTGTCCAAGCAGGCC
GCTGACATGATCTTGTTGGATGACAACTTTGCCTCAATTGTCACTGGCGTTGAGGAGGGT
CGCTTGATCTTTGATAATTTGAAGAAGTCCATTGCCTATACACTCACCTCTAACATACCC
GAAATTTCGCCCTTCTTGGCCTTCATTCTGTGCGACATACCACTGCCACTCGGTACAGTC
ACAATTCTGTGCATCGATTTGGGCACTGACATGATACCGGCCATTTCACTCGCTTACGAG
CAAGCCGAGAGCGATATTATGAAGCGTCAGCCGAGAGATCCATACCGCGACAACTTGGTA
AACCGCAGATTGATTTCCATGGCCTATGGACAAATTGGCATGATCCAAGCAGCGGCCGGT
TTCTTCGTCTACTTTGTGATCATGGCCGAGAACGGTTTCCTGCCCATGAAACTGTTCGGC
ATCCGTAAAATGTGGGACTCCAAGGCCGTCAACGATCTAACTGATTCGTATGGTCAGGAA
TGGACTTATCGCGATCGCAAGACCTTGGAATACACCTGCCACACTGCGTTCTTCATATCG
ATTGTTGTGGTACAGTGGGCCGATTTGATCATTTGCAAGACGCGTCGCAACTCCATATTC
CATCAGGGCATGCGCAACTGGGCCCTCAACTTTGGCCTCGTCTTCGAAACGGTGCTGGCT
GCCTTCCTCTCCTACTGCCCCGGCATGGACAAGGGTCTGCGCATGTATCCGCTGAAACTC
GTCTGGTGGTTCCCAGCCATTCCATTCATGTTGGCCATCTTTGTGTATGATGAGACACGT
CGTTTCTATTTGCGTCGCAACCCTGGAGGCTGGTTGGAGCAGGAGACATACTATTAA
>Drosophila_virilis_XM_015170534.1 [gene=Dvir\GJ10697] [locus_tag=Dvir_GJ10697] [db_xref=FLYBASE:FBpp0401102,GeneID:6632311] [protein=uncharacterized protein, isoform H] [protein_id=XP_015026020.1] [location=13..3144] [gbkey=CDS]
------------------------------TCAAGACGCAAGATGCCGGCCAAAGCAGCA
AAGAAGGAGAACTTAGATGATCTCAAACAGGAGTTGGATATTGATCATCATAAGATCTCT
CCTGAGGAAATGTATCAGCGTTTTCAGACACATCCCGAAAATGGTCTGAGTCATGCCAAG
GCTAAGGAGAATCTGGAACGTGATGGTCCGAATGCGCTCACACCGCCCAAGCAAACGCCC
GAATGGGTAAAGTTCTGCAAGAATCTGTTTGGCGGCTTTGCCATGTTGCTGTGGATCGGT
GCTATTCTTTGCTTTGTGGCCTATTCGATTCAGGCCACCACCAGCGAGGAGCCG------
TCCGATGATAACTTGTATCTGGGTATTGTACTTTCCGCTGTCGTCATTGTGACAGGCATT
TTCTCATACTATCAGGAATCGAAAAGTTCCAAGATTATGGAATCGTTCAAGAACATGGTG
CCCCAATTTGCCACGGTTATACGCGAGGGCGAGAAACTAACGCTGCGCGCCGAGGATCTC
GTCCTGGGCGATGTGGTTGAGGTTAAGTTCGGTGATCGCATACCCGCCGATATTCGTATC
ATTGAGGCGCGCAATTTTAAGGTGGATAACTCATCGCTGACTGGTGAATCGGAGCCGCAG
TCGCGTGGCTCTGAGTTTACACACGAGAATCCCTTGGAGACCAAAAATTTGGCCTTCTTC
TCAACCAACGCTGTGGAGGGCACTGCCAAGGGTGTGGTCATCAGCTGCGGCGATCACACT
GTCATGGGTCGCATTGCTGGCTTGGCCTCCGGTCTGGATACCGGCGAGACACCCATTGCC
AAGGAAATTCATCATTTCATTCATTTGATTACCGGCGTCGCTGTGTTCCTTGGTGTTACC
TTCTTTGTGATTGCCTTTATTTTGGGCTACCACTGGCTGGATGCTGTCATCTTCCTTATC
GGCATCATTGTCGCCAACGTCCCCGAGGGTCTGCTGGCCACTGTCACCGTGTGCCTGACC
CTGACTGCCAAGCGTATGGCATCGAAGAATTGTTTGGTGAAGAACTTGGAGGCCGTCGAA
ACCCTTGGCTCCACCTCGACCATCTGCTCCGATAAGACCGGCACCCTCACCCAGAACCGC
ATGACAGTTGCCCATATGTGGTTCGATAACCAGATCATTGAGGCCGATACCACTGAGGAT
CAGTCGGGTGTTCAATACGATAGAACTAGCCCTGGATTCAAGGCGCTCTCTCGCATTGCC
ACTCTCTGTAATCGTGCCGAGTTCAAAGGTGGCCAGGATGGTGTACCAATTCTCAAGAAG
GAGGTCAGCGGCGATGCCTCTGAGGCGGCGCTGCTCAAATGTATGGAACTGGCCCTGGGC
GATGTGATGAACATTCGCAAGCGCAATCGCAAGATTGCCGAGGTGCCATTTAATTCGACC
AACAAGTACCAGGTGTCTATACACGAAAACGAGGATCCCAACGATCCACGCCATCTGCTG
GTTATGAAGGGTGCTCCCGAACGTATTCTCGAACGCTGCTCGACCATATTCATCAACGGC
AAGGAGAAGGTGCTCGACGAAGAGATGAAGGAGGCATTCAATAATGCCTACATGGAGCTC
GGTGGACTTGGTGAGCGTGTGCTTGGCTTCTGTGATTTCATGCTGCCCTCCGACAAGTAT
CCAACCGGATTCAAGTACAACACCGATGAAATTAACTTCCCTATTGATAATCTGCGTTTT
GTTGGCCTCATGTCCATGATTGATCCCCCACGTGCCGCTGTGCCTGATGCCGTTGCCAAG
TGCCGTTCGGCTGGTATCAAAGTCATCATGGTTACCGGCGATCATCCAATTACTGCCAAA
GCTATTGCCAAATCCGTGGGCATCATCTCCGAGGGCAACGAGACCATTGAGGATATTGCC
CAGCGCCTTAACATACCCGTCTCAGAGGTTAATCCACGTGAAGCCAAGGCCGCCGTCGTC
CACGGCGCCGAGTTGCGTGATGTATCCGATGAACAGCTGGATGAAATTCTGCGCTATCAC
ACTGAGATTGTCTTTGCCCGTACCTCACCACAGCAGAAGCTCATCATTGTCGAGGGTTGC
CAGCGCATGGGCGCCATTGTGGCTGTCACTGGTGACGGTGTCAACGATTCGCCTGCCCTG
AAAAAGGCTGACATTGGTGTTGCCATGGGTATTGCCGGCTCCGATGTGTCCAAGCAGGCT
GCTGACATGATCTTGTTGGATGATAACTTTGCCTCTATTGTTACTGGTGTCGAGGAGGGT
CGTTTGATCTTTGACAATTTAAAGAAGTCCATCGCCTACACGCTGACCTCCAACATACCC
GAAATCTCACCTTTCTTGGCCTTCATTCTGTGCGATATACCACTGCCACTGGGCACAGTT
ACAATTCTGTGCATCGATTTGGGTACTGACATGATACCGGCCATTTCACTCGCTTACGAG
CAAGCCGAGAGCGATATTATGAAGCGTCAACCGAGAGATCCATACCGTGACAACTTGGTC
AACCGCAGATTGATTTCCATGGCCTATGGACAAATTGGCATGATCCAAGCCGCCGCCGGT
TTCTTTGTGTACTTTGTGATTATGGCTGAGAACGGTTTCCTGCCCATGAAACTGTTTGGC
ATACGTAAGATGTGGGACTCCAAGGCTGTTAACGATCTAACTGATTCGTATGGTCAGGAA
TGGACCTATCGCGACCGCAAGACCTTGGAATACACCTGCCACACTGCCTTCTTCATATCG
ATTGTGGTCGTGCAGTGGGCCGATTTGATCATTTGCAAGACGCGTCGTAACTCCATTTTC
CATCAGGGCATGCGCAACTGGGCCTTGAACTTTGGCCTCGTTTTCGAAACGGTGCTGGCT
GCCTTCCTTTCATACTGCCCCGGCATGGATAAGGGTCTGCGCATGTACCCACTGAAACTC
GTCTGGTGGTTCCCAGCCATTCCATTTATGTTGGCCATCTTTGTGTATGATGAGACGCGT
CGCTTCTACTTGCGTCGCAATCCTGGCGGCTGGTTGGAGCAGGAGACATACTATTAA
>Drosophila_willistoni_XM_015177398.2 [gene=LOC6648127] [db_xref=GeneID:6648127] [protein=sodium/potassium-transporting ATPase subunit alpha isoform X3] [protein_id=XP_015032884.1] [location=27..3152] [gbkey=CDS]
------------------------------TCAAGACGCAAGATGCCGGCCAAAGCAGCT
AAGAAGGAGAATTTGGATGATCTCAAACAGGAGTTGGATATTGACCATCATAAAATCTCT
CCTGAGGAATTGTATCAGCGCTTTCAGACACATCCCGAAAATGGTCTAAGTCATGCCAAG
GCTAAGGAGAATTTGGAACGCGATGGTCCAAATGCTCTTACGCCACCTAAGCAGACCCCA
GAATGGGTGAAATTCTGTAAGAATCTGTTTGGTGGTTTCGCCATGTTACTGTGGATCGGT
GCTATTCTGTGCTTTGTGGCCTACTCTATCCAGGCCAGTACCAGCGAAGAGCCA------
GCCGATGATAACTTGTATCTGGGTATTGTACTTTCCGCTGTCGTTATTGTCACGGGTATT
TTCTCATACTATCAGGAATCGAAAAGTTCAAAGATCATGGAATCGTTCAAGAACATGGTG
CCCCAATTCGCCACTGTTATTCGTGAAGGCGAGAAACTCACGCTGCGCGCCGAGGATCTC
GTGTTGGGCGATGTGGTTGAGGTTAAGTTCGGTGATCGAATTCCCGCTGATATTCGCATC
ATTGAGGCACGTACCTTCAAGGTCGATAACTCCTCGCTGACCGGCGAGTCGGAGCCACAG
TCGCGTGGTGCCGAATTCACCCATGAGAATCCCCTGGAGACCAAGAACTTGGCCTTCTTC
TCAACCAATGCCGTGGAAGGCACTGCCAAGGGTGTCGTCATCAGCTGTGGCGATCACACC
GTTATGGGTCGTATTGCTGGCCTTGCTTCCGGTCTGGATACCGGTGAAACCCCCATTGCC
AAGGAAATTCATCATTTCATCCATTTGATCACCGGCGTCGCTGTGTTCCTGGGCGTTACC
TTCTTCGTGATTGCCTTCATTTTGGGCTACCACTGGCTGGATGCTGTTATTTTCCTCATC
GGTATTATTGTGGCCAACGTGCCCGAAGGTCTGCTTGCCACTGTAACTGTGTGTCTGACG
CTTACTGCCAAGCGTATGGCATCGAAGAATTGTTTGGTAAAGAACTTGGAGGCTGTCGAG
ACCCTTGGCTCCACATCAACCATCTGCTCCGATAAAACCGGTACTCTCACCCAAAACCGC
ATGACGGTTGCCCATATGTGGTTCGATAACCAAATCATTGAGGCCGACACCACTGAGGAT
CAGTCGGGTGTTCAATACGATAGAACTAGCCCTGGATTCAAGGCGCTCTCTCGCATTGCC
ACTCTCTGTAATCGTGCTGAGTTCAAAGGAGGTCAGGATGGTGTGCCCGTCCTCAAGAAG
GAGGTCAGCGGTGATGCTTCTGAGGCTGCTCTGCTGAAGTGCATGGAACTGGCCTTGGGT
GATGTGATGAACATTCGCAAGCGTAACAAGAAAATTGCTGAAGTACCATTCAATTCGACC
AACAAGTATCAGGTGTCTATTCACGAAACTGAGGATTCTGGCGATCCACGTTTCTTGCTT
GTCATGAAGGGTGCTCCCGAACGTATTCTGGAACGTTGCTCCACCATTTTCATTAACGGC
AAAGAGAAAGTACTGGACGAGGAGATGAAGGAGGCTTTCAACAATGCCTACATGGAACTC
GGAGGATTGGGCGAGCGTGTGCTCGGTTTCTGCGATTTTATGCTGCCCTCCGATAAATAT
CCTTCCGGCTTCAAGTTCAACACCGATGATATTAACTTCCCCATCGATAATTTGCGTTTC
GTCGGTCTAATGTCCATGATTGATCCCCCTCGTGCCGCTGTCCCCGATGCTGTGGCCAAG
TGCCGTTCTGCCGGTATCAAGGTCATCATGGTTACTGGTGATCATCCCATCACTGCCAAA
GCTATTGCCAAATCTGTCGGCATTATTTCGGAGGGCAACGAAACCGTTGAGGATATTGCT
CAGCGTCTAAATATCCCCGTGTCTGAGGTCAACCCACGTGAGGCCAAGGCCGCTGTTGTC
CACGGTGCTGAATTGCGTGATGTGTCGAGCGACCAGCTGGATGAGATTCTCCGCTATCAC
ACCGAAATTGTGTTCGCCCGTACCTCGCCTCAGCAGAAGCTGATCATTGTCGAGGGTTGC
CAGCGCATGGGCGCCATTGTGGCTGTCACTGGTGACGGTGTTAATGATTCGCCTGCTTTG
AAGAAAGCTGATATTGGTGTTGCTATGGGTATTGCCGGTTCCGATGTGTCGAAGCAGGCT
GCTGACATGATCTTGCTGGATGATAACTTTGCCTCCATTGTTACTGGTGTCGAGGAGGGT
CGTCTCATCTTCGATAACTTGAAGAAATCAATTGCTTACACTCTGACCTCCAATATTCCC
GAAATCTCCCCCTTCTTGGCCTTCATCCTGTGCGATATTCCATTGCCATTGGGTACCGTT
ACAATTCTGTGCATTGATTTGGGCACTGACATGATTCCGGCCATTTCACTCGCTTACGAG
CAAGCCGAAAGCGATATTATGAAACGTCAACCGAGAGATCCATATCGTGACAACTTGGTC
AACCGCAGATTGATTTCCATGGCCTATGGACAAATTGGTATGATTCAAGCAGCTGCCGGA
TTCTTTGTATACTTTGTCATCATGGCAGAGAATGGTTTCTTGCCCATGAAATTGTTTGGC
ATTCGTAAAATGTGGGACTCAAAGGCTGTCAATGATCTAACTGATTCCTATGGACAGGAA
TGGACCTATCGTGACCGTAAAACCTTGGAGTATACCTGCCATACAGCTTTCTTCATTTCG
ATTGTGGTTGTGCAATGGGCCGATTTGATCATCTGTAAGACGCGTCGTAATTCCATCTTC
CAGCAAGGCATGCGCAATTGGGCATTGAACTTTGGTCTCGTTTTTGAAACCGTATTGGCT
GCCTTCCTTTCATACTGCCCGGGCATGGAGAAGGGTCTCCGCATGTACCCATTGAAACTC
GTCTGGTGGTTCCCGGCCATTCCATTTGCGCTGGCTATTTTCATCTATGATGAGACTCGT
CGTTTCTACTTGCGTCGCAACCCCGGAGGCTGGTTGGAGCAGGAGACCTACTATTAA
>Drosophila_subobscura sodium potassium ATPase, alpha 1 subunit
------------------------------TCAAAACGCAAGATGCCGGCCAAAGCAGCT
AAGAAGGAGAATTTGGATGATCTCAAACAGGAGTTGGACATCGACCATCATAAGATCTCT
CCTGAGGAGATGTATCAGCGCTTTCAGACACATCCCGAAAAGGGTCTAAGTCATGCCAAA
GCCAAGGAGAATCTGGAGCGTGATGGTCCCAATGCGCTTACGCCACCCAAGCAGACGCCC
GAATGGGTGAAATTCTGTAAGAATCTGTTTGGTGGCTTCGCCATGCTGCTGTGGATCGGT
GCTATTCTCTGCTTTGTGGCCTACTCTATCCAGGCCAGCACCAGCGAGGAGCCA------
TCCGATGATAATTTGTATCTGGGTATTGTACTTTCCGCTGTCGTCATTGTGACGGGCATT
TTCTCATACTATCAGGAATCGAAAAGTTCAAAGATCATGGAATCGTTCAAGAACATGGTG
CCCCAGTTTGCCACTGTCATCCGTGAGGGCGAGAAACTGACGCTGCGCGCCGAGGATCTC
GTGCTGGGCGATGTGGTCGAGGTGAAGTTCGGCGATCGCATCCCCGCCGATATTCGCATC
ATTGAGGCGCGCAGCTTTAAGGTGGACAACTCCTCGCTGACCGGCGAATCGGAGCCGCAG
TCGCGTAACGCTGAGTTCACCCACGAGAATCCGCTGGAGACCAAGAATCTGGCCTTCTTC
TCAACCAACGCCGTCGAGGGCACTGCCAAGGGTGTGGTCATCAGCTGTGGCGATCACACC
GTCATGGGTCGCATTGCTGGCCTGGCCTCTGGCCTGGATACCGGCGAGACTCCCATTGCC
AAGGAAATTCATCATTTCATTCATTTGATCACCGGCGTTGCTGTGTTCCTGGGCGTCACC
TTCTTCGTGATTGCCTTCATTCTGGGCTACCACTGGCTGGACGCTGTCATTTTCCTGATC
GGTATTATTGTGGCCAACGTACCTGAAGGCCTGCTGGCCACCGTCACCGTGTGCCTGACC
CTCACCGCTAAGCGTATGGCATCGAAGAATTGCCTGGTGAAGAACTTGGAGGCCGTCGAA
ACCCTGGGCTCGACATCGACCATTTGCTCGGATAAGACCGGCACACTCACCCAGAACCGG
ATGACGGTCGCCCATATGTGGTTCGACAATCAGATCATTGAGGCCGATACCACTGAAGAT
CAGTCGGGTGTTCAATACGATAGAACTAGCCCTGGATTCAAGGCGCTCTCTCGCATTGCC
ACTCTCTGTAATCGGGCCGAGTTCAAAGGAGGTCAGGACGGTGTGCCAATCCTCAAGAAG
GAGGTCAGCGGCGATGCCTCAGAGGCTGCTCTGCTCAAGTGCATGGAGCTGGCCCTGGGC
GATGTTATGAATATTCGCAAGCGCAACAAGAAGATTGCCGAGCTGCCATTCAATTCGACC
AACAAGTATCAGGTGTCCATTCACGACAACGAGGACCCCAACGATCCGCGCTACCTGCTC
GTGATGAAGGGTGCCCCCGAGCGGATCCTGGAGCGTTGCTCCACCATCTTCATCAACGGC
AAGGAGAAGGTGCTGGACGAGGAGATGAAGGAGGCGTTCAACAATGCCTACATGGAGCTC
GGAGGACTGGGCGAGCGTGTGCTTGGCTTCTGCGATTTCATGCTGCCATCCGATAAGTAT
CCCTCCGGCTACAAGTTCAACACCGACGACATTAACTTCCCCATTGACAACCTGCGATTC
GTTGGCCTAATGTCCATGATTGATCCCCCACGTGCCGCTGTGCCCGATGCCGTGGCCAAG
TGCCGCTCCGCTGGTATCAAGGTCATCATGGTCACTGGCGATCATCCGATCACTGCCAAG
GCCATTGCCAAGTCTGTCGGCATCATCTCCGAGGGCAACGAGACCGTTGAGGATATTGCC
CAGCGCCTGAACATCCCCATCTCCGAGGTGAACCCACGCGAGGCCAAGGCCGCCGTTGTC
CATGGCGCCGAGCTGCGTGATGTCTCCAGCAACCAATTGGATGAGATTCTGCGCTACCAC
ACCGAGATCGTGTTTGCCCGTACCTCGCCCCAGCAGAAGCTGATCATTGTCGAGGGCTGC
CAGCGCATGGGCGCCATTGTGGCCGTGACTGGTGATGGTGTGAACGATTCACCCGCCCTG
AAGAAGGCTGATATTGGTGTTGCCATGGGTATTGCCGGCTCTGATGTGTCCAAGCAGGCT
GCTGACATGATTCTGCTGGACGATAACTTTGCCTCAATTGTGACTGGTGTGGAGGAGGGT
CGCTTGATCTTCGATAATTTGAAGAAATCGATTGCCTATACCCTGACCTCCAACATTCCC
GAAATCTCACCCTTCCTGGCCTTCATCCTCTGCGACATACCACTGCCACTGGGTACCGTC
ACCATTCTCTGCATCGATTTGGGCACTGACATGGTACCGGCCATTTCACTCGCTTACGAG
CAAGCCGAGAGCGATATTATGAAGCGTCAGCCGAGAGATCCGTATCGCGACAACTTGGTC
AACCGCAGGTTGATTTCGATGGCCTATGGACAAATCGGAATGATCCAGGCCGCTGCCGGC
TTCTTTGTGTACTTTGTCATCATGGCTGAGAACGGCTTCTTGCCCAGGCATCTGTTTGGC
ATTCGTAAGATGTGGGACTCGAAGGCCGTCAACGATCTAACTGACTCCTACGGACAGGAA
TGGACCTACCGCGACCGCAAGACCTTGGAGTACACCTGCCACACGGCCTTCTTTATCTCG
ATTGTGGTTGTGCAATGGGCCGATCTGATCATCTGTAAGACGCGCCGTAACTCCATCTTC
CAGCAAGGCATGCGCAACTGGGCTTTGAACTTTGGTCTCGTTTTTGAAACCGTGCTGGCC
GCGTTCCTCTCGTACTGCCCCGGCATGGAGAAGGGTCTGCGCATGTACCCCCTGAAACTC
GTCTGGTGGTTCCCGGCCATTCCATTCGCGCTGGCCATCTTCATCTATGACGAGACTCGT
CGTTTCTACTTGCGTCGCAACCCCGGAGGCTGGGTGGAGCAGGAGACATATTAT---
>Drosophila_subobscura_QSH sodium potassium ATPase, alpha 1 subunit
------------------------------------------------------------
------------------------------------------------------------
------------------------------------------------------------
------------------------------------------------------------
---------------------------------GGCTTCGCCATGCTGCTGTGGGTCGGT
GCTATTCTCTGCTTTGTGGCCTACGCTATCCAGGCCAGCACCAGCGAGGAGCCA------
TCCGATGATCATTTGTATCTGGGTATTGTACTTTCCGCTGTCGTCATTGTGACGGGCATT
TTCTCATACTATCAGGAATCGAAAAGTTCAAAGATCATGGAATCGTTCAAGAACATGGTG
CCCCAGTTTGCCACTGTCATCCGTGAGGGCGAGAAACTGACGCTGCGCGCCGAGGATCTC
GTGCTGGGCGATGTGGTCGAGGTGAAGTTCGGCGATCGCATCCCCGCCGATATTCGCATC
ATTGAGGCGCGCAGCTTTAAGGTGGACAACTCCTCGCTGACCGGCGAATCGGAGCCGCAG
TCGCGTAACGCTGAGTTCACCCACGAGAATCCGCTGGAGACCAAGAATCTGGCCTTCTTC
TCAACCAACGCCGTCGAGGGCACTGCCAAGGGTGTGGTCATCAGCTGTGGCGATCACACC
GTCATGGGTCGCATTGCTGGCCTGGCCTCTGGCCTGGATACCGGCGAGACTCCCATTGCC
AAGGAAATTCATCATTTCATTCATTTGATCACCGGCGTTGCTGTGTTCCTGGGCGTCACC
TTCTTCGTGATTGCCTTCATTCTGGGCTACCACTGGCTGGACGCTGTCATTTTCCTGATC
GGTATTATTGTGGCCAACGTACCTGAAGGCCTGCTGGCCACCGTCACCGTGTGCCTGACC
CTCACCGCTAAGCGTATGGCATCGAAGAATTGCCTGGTGAAGAACTTGGAGGCCGTCGAA
ACCCTGGGCTCGACATCGACCATTTGCTCGGATAAAACCGGCACACTCACCCAGAACCGG
ATGACGGTCGCCCATATGTGGTTCGACAATCAGATCATTGAGGCCGATACCACTGAAGAT
CAGTCGGGTGTTCAATACGATAGAACTAGCCCTGGATTCAAGGCGCTCTCTCGCATTGCC
ACTCTCTGTAATCGGGCCGAGTTCAAAGGAGGTCAGGACGGTGTGCCAATCCTCAAGAAG
GAGGTCAGCGGCGATGCCTCAGAGGCTGCTCTGCTCAAGTGCATGGAGCTGGCCCTGGGC
GATGTTATGAATATTCGCAAGCGCAACAAGAAGATTGCCGAGCTGCCATTCAATTCGACC
AACAAGTATCAGGTGTCCATTCACGACAACGAGGACCCCAACGATCCGCGCTACCTGCTC
GTGATGAAGGGTGCCCCCGAGCGGATCCTGGAGCGTTGCTCCACCATCTTCATCAACGGC
AAGGAGAAGGTGCTGGACGAGGAGATGAAGGAGGCGTTCAACAATGCCTACATGGAGCTC
GGAGGACTGGGCGAGCGTGTGCTTGGCTTCTGCGATTTCATGCTGCCATCCGATAAGTAT
CCCTCCGGCTACAAGTTCAACACCGACGACATTAACTTCCCCGTCGACAATCTGCGATTC
GTTGGCCTAATGTCCATGATTGATCCCCCT------------------------------
------------------------------------------------------------
------------------------------------------------------------
------------------------------------------------------------
------------------------------------------------------------
------------------------------------------------------------
------------------------------------------------------------
------------------------------------------------------------
------------------------------------------------------------
------------------------------------------------------------
------------------------------------------------------------
------------------------------------------------------------
------------------------------------------------------------
------------------------------------------------------------
------------------------------------------------------------
------------------------------------------------------------
------------------------------------------------------------
------------------------------------------------------------
------------------------------------------------------------
------------------------------------------------------------
------------------------------------------------------------
---------------------------------------------------------
>Drosophila_subobscura_VSH sodium potassium ATPase, alpha 1 subunit
------------------------------------------------------------
------------------------------------------------------------
------------------------------------------------------------
------------------------------------------------------------
---------------------------------GGCTTCGCCATGCTGCTGTGGGTCGGT
GCTATTCTCTGCTTTGTGGCCTACGGTATCGTGGCCAGCACCAGCGAGGAGCCA------
TCCGATGATCATTTGTATCTGGGTATTGTACTTTCCGCTGTCGTCATTGTGACGGGCATT
TTCTCATACTATCAGGAATCGAAAAGTTCAAAGATCATGGAATCGTTCAAGAACATGGTG
CCCCAGTTTGCCACTGTCATCCGTGAGGGCGAGAAACTGACGCTGCGCGCCGAGGATCTC
GTGCTGGGCGATGTGGTCGAGGTGAAGTTCGGCGATCGCATCCCCGCCGATATTCGCATC
ATTGAGGCGCGCAGCTTTAAGGTGGACAACTCCTCGCTGACCGGCGAATCGGAGCCGCAG
TCGCGTAACGCTGAGTTCACCCACGAGAATCCGCTGGAGACCAAGAATCTGGCCTTCTTC
TCAACCAACGCCGTCGAGGGCACTGCCAAGGGTGTGGTCATCAGCTGTGGCGATCACACC
GTCATGGGTCGCATTGCTGGCCTGGCCTCTGGCCTGGATACCGGCGAGACTCCCATTGCC
AAGGAAATTCATCATTTCATTCATTTGATCACCGGCGTTGCTGTGTTCCTGGGCGTCACC
TTCTTCGTGATTGCCTTCATTCTGGGCTACCACTGGCTGGACGCTGTCATTTTCCTGATC
GGTATTATTGTGGCCAACGTACCTGAAGGCCTGCTGGCCACCGTCACCGTGTGCCTGACC
CTCACCGCTAAGCGTATGGCATCGAAGAATTGCCTGGTGAAGAACTTGGAGGCCGTCGAA
ACCCTGGGCTCGACATCGACCATTTGCTCGGATAAAACCGGCACACTCACCCAGAACCGG
ATGACGGTCGCCCATATGTGGTTCGACAATCAGATCATTGAGGCCGATACCACTGAAGAT
CAGTCGGGTGTTCAATACGATAGAACTAGCCCTGGATTCAAGGCGCTCTCTCGAATTGCC
ACTCTCTGTAATCGGGCCGAGTTCAAAGGAGGTCAGGACGGTGTGCCAATCCTCAAGAAG
GAGGTCAGCGGCGATGCCTCAGAGGCTGCTCTGCTCAAGTGCATGGAGCTGGCCCTGGGC
GATGTTATGAATATTCGCAAGCGCAACAAGAAGATTGCCGAGCTGCCATTCAATTCGACC
AACAAGTATCAGGTGTCCATTCACGACAACGAGGACCCCAACGATCCGCGCTACCTGCTC
GTGATGAAGGGTGCCCCCGAGCGGATCCTGGAGCGTTGCTCCACCATCTTCATCAACGGC
AAGGAGAAGGTGCTGGACGAGGAGATGAAGGAGGCGTTCAACAATGCCTACATGGAGCTC
GGAGGACTGGGCGAGCGTGTGCTTGGCTTCTGCGATTTCATGCTGCCATCCGATAAGTAT
CCCTCCGGCTACAAGTTCAACACCGACGACATTAACTTCCCCATCGACAATCTGCGATTC
GTTGGCCTAATGTCCATGATTGATCCCCCT------------------------------
------------------------------------------------------------
------------------------------------------------------------
------------------------------------------------------------
------------------------------------------------------------
------------------------------------------------------------
------------------------------------------------------------
------------------------------------------------------------
------------------------------------------------------------
------------------------------------------------------------
------------------------------------------------------------
------------------------------------------------------------
------------------------------------------------------------
------------------------------------------------------------
------------------------------------------------------------
------------------------------------------------------------
------------------------------------------------------------
------------------------------------------------------------
------------------------------------------------------------
------------------------------------------------------------
------------------------------------------------------------
---------------------------------------------------------
>Drosophila_obscura [gene=LOC111066495] [db_xref=GeneID:111066495] [protein=sodium/potassium-transporting ATPase subunit alpha isoform X2] [protein_id=XP_022210862.1] [location=60..3185] [gbkey=CDS]
------------------------------TCAAAACGCAAGATGCCGGCCAAAGCAGCT
AAGAAGGAGAATTTAGATGATCTCAAACAGGAGTTGGACATCGACCATCATAAGATCTCT
CCTGAGGAGATGTATCAGCGCTTTCAGACACATCCCGAAAATGGTCTAAGTCATGCCAAA
GCCAAGGAGAATCTGGAGCGTGATGGTCCCAATGCGCTTACGCCACCCAAGCAGACGCCT
GAATGGGTGAAATTCTGTAAGAATCTGTTCGGTGGCTTCGCCATGCTGCTGTGGATCGGT
GCTATTCTCTGCTTTGTGGCCTACTCTATCCAGGCCAGCACCAGCGAGGAGCCA------
GCCGATGATAATTTGTATCTGGGTATTGTACTTTCCGCTGTCGTCATTGTGACGGGCATT
TTCTCATACTATCAGGAATCGAAAAGTTCAAAGATCATGGAATCGTTCAAGAACATGGTG
CCCCAGTTTGCCACTGTCATCCGTGAGGGCGAGAAACTGACGCTGCGCGCCGAGGATCTC
GTGCTGGGCGATGTGGTCGAGGTAAAGTTCGGTGACCGCATCCCCGCCGATATTCGCATC
ATTGAGGCGCGCACCTTTAAGGTGGACAACTCCTCGCTGACCGGCGAATCGGAGCCGCAG
TCGCGTAATGCCGAATTCACCCACGAGAATCCGCTGGAGACCAAGAATCTGGCCTTCTTC
TCAACCAACGCCGTCGAGGGCACTGCCAAGGGTGTGGTCATCAGCTGTGGCGATCACACC
GTCATGGGTCGTATTGCTGGCCTGGCCTCTGGCCTGGATACCGGCGAGACTCCCATTGCC
AAGGAAATTCATCATTTCATTCATTTGATCACCGGCGTTGCTGTGTTCCTGGGCGTCACA
TTCTTTGTGATTGCCTTCATTTTGGGCTACCACTGGCTGGACGCTGTCATTTTCCTGATC
GGTATTATTGTGGCCAACGTACCTGAAGGCCTGCTGGCCACCGTCACCGTCTGCCTGACC
CTCACCGCCAAGCGTATGGCATCAAAGAATTGCCTGGTGAAGAACTTGGAGGCCGTCGAA
ACCCTGGGCTCCACATCGACAATTTGCTCTGATAAGACCGGAACCCTCACCCAGAACCGG
ATGACGGTCGCCCATATGTGGTTCGACAATCAGATCATTGAGGCCGATACAACTGAAGAT
CAGTCGGGTGTTCAATACGATAGAACCAGCCCTGGATTCAAGGCGCTCTCTCGCATTGCC
ACTCTCTGTAATCGGGCCGAGTTCAAAGGTGGTCAGGACGGTGTGCCCATCCTCAAGAAG
GAGGTCAGCGGCGATGCCTCAGAGGCTGCTCTGCTCAAGTGCATGGAGCTGGCCCTGGGC
GATGTTATGAATATTCGCAAGCGCAACAAGAAGATTGCCGAGCTGCCATTCAATTCGACC
AACAAGTACCAGGTGTCCATTCACGACAACGAGGACCCCAACGATCCGCGCTACCTGCTC
GTCATGAAGGGTGCCCCCGAACGGATCCTGGAGCGTTGCTCCACCATCTTCATCAACGGC
AAGGAGAAGGTGCTCGACGAGGAGATGAAGGAGGCGTTCAACAATGCCTACATGGAGCTC
GGAGGACTGGGCGAGCGTGTGCTTGGCTTCTGCGATTTCATGCTGCCATCCGATAAGTAT
CCCTCCGGCTTTAAGTTCAACACCGACGACGTTAACTTCCCCATTGACAATCTGCGATTC
GTTGGCCTGATGTCCATGATTGATCCCCCACGTGCCGCTGTACCCGATGCCGTGGCCAAG
TGCCGCTCGGCCGGTATCAAGGTCATCATGGTCACTGGCGATCATCCGATCACTGCCAAG
GCCATTGCCAAGTCTGTCGGCATCATCTCCGAGGGCAACGAGACCGTCGAGGATATTGCC
CAGCGCCTGAACATCCCCGTCTCCGAGGTAAATCCCCGGGAGGCCAAGGCCGCCGTTGTC
CATGGCGCCGAGCTGCGTGATGTGTCCAGCGACCAATTGGATGAGATTCTGCGCTACCAC
ACCGAGATCGTGTTTGCCCGTACCTCGCCCCAGCAGAAGCTGATCATTGTCGAGGGCTGC
CAGCGCATGGGCGCTATTGTGGCCGTGACTGGTGATGGTGTGAACGATTCACCCGCTCTA
AAGAAGGCTGATATTGGTGTGGCCATGGGTATTGCTGGCTCCGATGTCTCCAAACAGGCT
GCTGACATGATTCTGCTGGACGATAACTTTGCCTCAATTGTGACTGGCGTGGAGGAGGGT
CGCCTGATCTTCGACAATCTGAAGAAATCGATTGCCTATACCCTAACCTCCAACATTCCC
GAAATCTCACCCTTCCTGGCCTTCATCCTCTGCGACATACCACTGCCACTGGGTACCGTC
ACCATTCTCTGCATCGATCTGGGCACTGACATGATTCCGGCCATTTCACTCGCTTACGAG
CAAGCCGAGAGCGATATTATGAAGCGTCAGCCGAGAGATCCGTATCGCGACAACTTGGTC
AACCGCAGGTTGATTTCGATGGCCTATGGACAGATCGGTATGATCCAGGCCGCTGCCGGC
TTCTTTGTGTACTTTGTCATCATGGCTGAGAACGGCTTCTTGCCCAAGAAACTGTTTGGC
ATTCGTAAGATGTGGGACTCGAAGGCCGTCAACGATCTAACTGACTCCTACGGACAGGAA
TGGACTTACCGCGACCGCAAGACCTTGGAGTACACCTGCCACACGGCCTTCTTTATCTCG
ATTGTTGTTGTGCAATGGGCCGATCTGATCATCTGTAAGACGCGCCGTAACTCCATCTTC
CAGCAGGGCATGCGCAATTGGGCTTTGAACTTTGGTCTCATTTTCGAAACCGTGCTGGCC
GCGTTCCTCTCGTACTGCCCCGGCATGGAGAAGGGTCTGCGCATGTATCCCCTGAAACTC
GTCTGGTGGTTCCCGGCCATTCCATTCGCGCTGGCCATCTTCATCTATGACGAGACTCGT
CGCTTCTACTTGCGTCGCAACCCCGGAGGCTGGTTGGAGCAGGAGACATACTATTAA
>Drosophila_guanche chrO:17861787..17890990 (+ strand) class=mRNA length=29204
------------------------------TCAAAACGCAAGATGCCGGCCAAAGCAGCT
AAGAAGGAGAATTTAGATGATCTCAAACAGGAGTTGGACATCGACCATCATAAGATCTCT
CCTGAGGAGATGTATCAGCGCTTTCAGACACATCCCGAAAAGGGTCTAAGTCATGCCAAA
GCCAAGGAGAATCTGGAGCGTGATGGTCCCAATGCGCTTACGCCACCCAAGCAGACGCCC
GAATGGGTGAAATTCTGTAAGAATCTGTTTGGTGGCTTCGCCATGCTGCTGTGGATCGGT
GCTATTCTCTGCTTTGTGGCCTACTCTATCCAGGCCAGCACTAGCGAGGAGCCA------
TCCGATGATAATTTGTATCTGGGTATTGTACTTTCCGCTGTCGTCATTGTGACGGGCATT
TTCTCATACTATCAGGAATCGAAAAGTTCAAAGATCATGGAATCGTTCAAGAACATGGTG
CCCCAGTTCGCCACTGTCATCCGTGAGGGCGAGAAACTGACGCTGCGCGCCGAGGATCTC
GTGCTGGGCGATGTGGTCGAGGTGAAGTTCGGCGATCGCATCCCCGCCGATATTCGCATC
ATTGAGGCGCGCAGCTTTAAGGTGGACAACTCCTCGCTGACCGGCGAATCGGAGCCGCAG
TCGCGTAACGCTGAGTTCACCCACGAGAATCCGCTGGAGACCAAGAATCTGGCCTTCTTC
TCAACCAACGCCGTCGAGGGCACTGCCAAGGGTGTGGTCATCAGCTGTGGCGATCACACC
GTCATGGGTCGCATTGCTGGCCTGGCCTCTGGCCTGGATACCGGCGAGACTCCCATTGCC
AAGGAAATTCATCATTTCATTCATTTGATCACCGGCGTTGCTGTGTTCCTGGGCGTCACC
TTCTTCGTGATTGCCTTCATTTTGGGCTACCACTGGCTGGACGCTGTCATTTTCCTGATC
GGTATTATTGTGGCCAACGTACCTGAAGGCCTGCTGGCCACCGTCACCGTGTGCCTGACC
CTCACCGCTAAGCGCATGGCATCGAAGAATTGCCTGGTGAAGAACTTGGAGGCCGTCGAA
ACCCTGGGCTCGACATCGACCATTTGCTCGGATAAGACCGGCACACTCACCCAGAACCGG
ATGACGGTCGCCCATATGTGGTTCGACAATCAGATCATTGAGGCCGATACCACTGAAGAT
CAGTCGGGTGTTCAATACGATAGAACTAGCCCTGGATTCAAGGCGCTCTCTCGCATTGCC
ACTCTCTGTAATCGGGCCGAGTTCAAAGGAGGTCAGGACGGTGTGCCAATCCTCAAGAAG
GAGGTCAGCGGCGATGCCTCAGAGGCTGCTCTGCTCAAGTGCATGGAGCTGGCCCTGGGC
GATGTTATGAATATTCGCAAGCGCAACAAGAAGATTGCCGAGCTGCCATTCAATTCGACC
AACAAGTATCAGGTGTCCATTCACGACAACGAGGACCCCAACGATCCGCGCTACCTGCTC
GTGATGAAGGGTGCCCCCGAGCGGATCCTGGAGCGTTGCTCCACCATCTTCATCAACGGC
AAGGAGAAGGTGCTGGACGAGGAGATGAAGGAGGCGTTCAACAATGCCTACATGGAGCTC
GGAGGACTGGGCGAGCGTGTGCTTGGCTTCTGCGACTTCATGCTGCCATCCGATAAGTAT
CCCTCCGGCTACAAGTTCAACACCGACGACATTAACTTCCCCATTGACAATCTGCGATTC
GTTGGCCTAATGTCCATGATTGATCCCCCACGTGCCGCTGTACCCGATGCCGTGGCCAAG
TGCCGCTCCGCTGGTATCAAGGTCATCATGGTCACTGGCGATCATCCCATCACTGCCAAG
GCCATTGCCAAGTCTGTCGGCATCATCTCCGAGGGCAACGAGACCGTTGAGGATATTGCC
CAGCGCCTGAACATCCCCATCTCCGAGGTGAACCCACGCGAGGCCAAGGCCGCCGTTGTC
CATGGCGCCGAGCTGCGTGATGTCTCCAGCACCCAATTGGATGAGATTCTGCGCTACCAC
ACCGAGATCGTGTTTGCCCGTACCTCGCCCCAGCAGAAGCTTATCATTGTCGAGGGCTGC
CAGCGCATGGGCGCCATTGTTGCCGTGACTGGTGATGGTGTGAACGATTCACCCGCCCTG
AAGAAGGCTGATATTGGTGTTGCCATGGGCATTGCTGGCTCTGATGTATCCAAGCAGGCT
GCTGACATGATTCTGCTGGACGATAACTTTGCCTCAATTGTGACTGGTGTGGAGGAGGGT
CGCTTGATCTTCGATAATTTGAAGAAATCAATTGCTTATACCCTGACCTCCAACATTCCC
GAAATCTCCCCCTTCCTGGCCTTCATCCTCTGCGACATACCACTGCCACTGGGTACCGTC
ACCATTCTCTGCATCGATTTGGGCACTGACATGGTACCGGCCATTTCACTCGCTTACGAG
CAAGCCGAGAGCGATATTATGAAGCGTCAGCCGAGAGATCCGTATCGCGACAACTTGGTC
AACCGCAGGTTGATTTCGATGGCCTATGGACAAATCGGTATGATCCAGGCCGCTGCCGGC
TTCTTTGTGTACTTTGTCATCATGGCTGAGAACGGCTTCTTGCCCAGGCATCTGTTTGGC
ATTCGTAAGATGTGGGACTCGAAGGCCGTCAACGATCTAACTGACTCCTACGGACAGGAA
TGGACCTACCGCGACCGCAAGACCTTGGAGTACACCTGCCACACGGCCTTCTTTATCTCG
ATTGTGGTTGTGCAATGGGCCGATCTGATCATCTGTAAGACGCGCCGTAACTCCATCTTC
CAGCAAGGCATGCGCAACTGGGCTTTGAACTTTGGTCTCGTTTTTGAAACCGTGCTGGCC
GCGTTCCTCTCGTACTGCCCCGGCATGGAGAAGGGTCTGCGCATGTACCCCCTGAAGCTT
GTCTGGTGGTTCCCGGCCATTCCATTCGCGCTGGCCATCTTCATCTATGACGAGACTCGT
CGCTTCTACTTGCGTCGCAACCCCGGAGGCTGGTTGGAGCAGGAGACATACTATTAA
>Drosophila_miranda sodium potassium ATPase, alpha 1 subunit
------------------------------TCAAAACGCAAGATGCCGACCAAAGCAGCT
AAGAAGGAGAATTTAGATGATCTCAAACAGGAGTTGGACATCGACCATCATAAGATCTCT
CCTGAGGAGATGTATCAGCGCTTTCAGACACATCCCGAAAATGGTCTAAGTCATGCCAAA
GCCAAGGAGAATCTGGAGCGTGATGGTCCCAATGCGCTTACGCCACCCAAGCAGACGCCC
GAATGGGTAAAATTCTGTAAGAATCTTTTCGGTGGCTTCGCCATGCTGCTGTGGATCGGT
GCTATTCTCTGCTTTGTGGCCTACTCTATCCAGGCCAGCACCAGCGAGGAGCCG------
GCCGATGATAATTTGTATCTGGGTATTGTACTTTCCGCTGTCGTCATTGTGACGGGCATT
TTCTCATACTATCAGGAATCGAAAAGTTCTAAGATCATGGAATCGTTCAAGAACATGGTG
CCCCAATTTGCCACTGTCATCCGTGAGGGCGAGAAACTGACGCTGCGCGCCGAGGATCTC
GTGCTGGGCGATGTGGTCGAGGTAAAGTTCGGTGACCGCATCCCCGCCGACATTCGCATC
ATTGAGGCGCGAACCTTCAAGGTGGACAACTCCTCGCTGACCGGCGAGTCGGAGCCGCAG
TCGCGTAATGCCGAGTTCACCCACGAGAATCCGCTGGAGACCAAAAATCTGGCCTTCTTC
TCAACCAACGCCGTCGAGGGCACTGCCAAGGGTGTGGTCATCAGCTGTGGCGATCACACC
GTCATGGGTCGTATTGCTGGCCTGGCCTCTGGCCTGGATACCGGCGAGACCCCCATTGCC
AAGGAAATCCACCATTTCATTCATTTGATCACCGGCGTTGCTGTGTTCCTGGGCGTCACC
TTCTTTGTGATTGCCTTCATTTTGGGCTACCACTGGCTGGACGCTGTCATCTTTTTGATC
GGTATTATTGTGGCCAACGTACCTGAAGGCCTGCTGGCCACCGTCACTGTCTGCCTGACC
CTCACCGCCAAGCGTATGGCATCGAAGAATTGCCTGGTGAAGAACTTGGAGGCCGTCGAA
ACCCTGGGCTCCACATCGACCATTTGCTCCGATAAGACCGGAACCCTCACCCAAAACCGG
ATGACGGTCGCCCATATGTGGTTCGACAATCAGATCATTGAGGCCGATACCACTGAAGAT
CAGTCGGGTGTTCAATACGATAGAACCAGCCCTGGATTCAAGGCGCTCTCTCGCATTGCC
ACTCTCTGTAATCGGGCCGAGTTCAAGGGAGGTCAGGACGGTGTGCCAATCCTCAAGAAG
GAGGTTAGCGGCGATGCCTCAGAGGCTGCTCTGCTCAAGTGCATGGAGCTGGCCCTGGGC
GATGTCATGAATATCCGAAAGCGCAACAAGAAGATTGCCGAGCTGCCATTCAACTCGACC
AACAAGTACCAGGTGTCCATTCACGATAACGAGGATCCCAGCGATCCCCGCTACCTGCTC
GTGATGAAGGGTGCCCCCGAACGGATCCTGGAGCGTTGCTCAACGATCTTTATCAACGGC
AAGGAGAAGGTGCTGGACGAGGAGATGAAGGAGGCGTTCAACAATGCCTACATGGAGCTC
GGAGGATTGGGAGAGCGTGTGCTTGGTTTCTGCGATTTCATGCTGCCATCCGATAAGTAT
CCCTCCGGCTTCAAGTTCAACACCGACGACGTCAACTTCCCCATTGACAATCTGCGTTTC
GTTGGCCTAATGTCCATGATTGATCCCCCACGTGCCGCTGTACCCGATGCCGTGGCCAAG
TGCCGCTCCGCTGGTATCAAGGTCATCATGGTCACTGGCGATCATCCGATCACTGCCAAG
GCCATTGCCAAGTCCGTCGGCATCATCTCCGAGGGCAACGAGACCGTCGAAGATATTGCC
CAGCGCCTGAACATCCCCATTTCCGAGGTGAACCCCCGCGAGGCCAAGGCCGCCGTTGTC
CATGGCGCCGAGCTGCGTGATGTGTCCAGCGACCAATTGGATGAGATTCTGCGCTACCAC
ACCGAGATCGTGTTTGCCCGTACCTCGCCCCAGCAGAAGCTGATCATTGTCGAGGGCTGC
CAGCGCATGGGCGCCATTGTGGCCGTGACTGGTGATGGTGTAAACGATTCCCCAGCTCTG
AAGAAGGCTGATATTGGTGTGGCCATGGGTATTGCTGGTTCTGATGTATCCAAACAGGCT
GCTGACATGATTCTGCTGGACGATAACTTTGCCTCCATTGTGACTGGCGTTGAGGAGGGT
CGTTTGATCTTTGATAACCTGAAGAAATCGATTGCCTACACCCTGACCTCCAACATTCCC
GAAATCTCACCCTTCCTGGCCTTCATCCTCTGCGACATACCACTGCCACTGGGTACCGTC
ACCATTCTCTGCATCGATCTGGGCACTGACATGGTGCCAGCCATTTCCCTAGCCTATGAG
ACGGCTGAATCCGATATTATGAAACGCCAGCCCAGGAATCCATTTTGCGATAAGCTGGTC
AACGAAAGGTTGATTTCGATGGCCTATGGACAGATCGGTATGATCCAGGCCGCTGCCGGA
TTCTTTGTGTACTTTGTCATCATGGCTGAGAACGGCTTCTTGCCCAGAAAACTGTTTGGC
ATTCGTAAGATGTGGGACTCGAAGGCGGTCAACGATCTAACTGACTCCTACGGACAGGAA
TGGACCTACCGCGACCGCAAGACCTTGGAGTACACCTGCCACACGGCCTTCTTTATCTCG
ATTGTGGTTGTGCAATGGGCTGATCTGATCATCTGTAAGACGCGCCGTAACTCCATCTTC
CATCAGGGCATGCGCAACTGGGCTTTGAACTTTGGTCTCGTTTTTGAAACCGTGCTGGCC
GCGTTCCTCTCGTACTGCCCCGGCATGGAGAAGGGTCTGCGCATGTATCCCCTGAAACTC
GTCTGGTGGTTCCCGGCCATTCCATTTGCGCTGGCCATCTTCATCTATGACGAGACTCGT
CGCTTCTACTTGCGTCGCAACCCCGGAGGCTGGTTGGAGCAGGAGACATACTATTAA
>Drosophila_pseudoobscura_XM_003736490.2 [gene=Dpse\GA19046] [locus_tag=Dpse_GA19046] [db_xref=FLYBASE:FBpp0297468,GeneID:4801538] [protein=uncharacterized protein, isoform C] [protein_id=XP_003736538.1] [location=81..3206] [gbkey=CDS]
------------------------------TCAAAACGCAAGATGCCGACCAAAGCAGCT
AAGAAGGAGAATTTAGATGATCTCAAACAGGAGTTGGACATCGACCATCATAAGATCTCT
CCTGAGGAGATGTATCAGCGCTTTCAGACACATCCCGAAAATGGTCTAAGTCATGCCAAA
GCCAAGGAGAATCTGGAGCGTGATGGTCCCAATGCGCTTACGCCACCCAAGCAGACGCCC
GAATGGGTAAAATTCTGTAAGAATCTTTTCGGTGGCTTCGCCATGCTGCTGTGGATCGGT
GCTATTCTCTGCTTTGTGGCCTACTCTATCCAGGCCAGCACCAGCGAGGAGCCG------
GCCGATGATAATTTGTATCTGGGTATTGTACTTTCCGCTGTCGTCATTGTGACGGGCATT
TTCTCATACTATCAGGAATCGAAAAGTTCTAAGATCATGGAATCCTTCAAGAACATGGTA
CCCCAATTTGCCACTGTCATCCGTGAGGGCGAGAAACTGACGCTGCGCGCCGAGGATCTC
GTGCTGGGCGATGTGGTCGAGGTAAAGTTCGGTGACCGCATCCCCGCCGACATTCGCATC
ATTGAGGCGCGAACCTTCAAGGTGGACAACTCCTCGCTGACCGGCGAGTCGGAGCCGCAG
TCGCGTAATGCCGAGTTCACCCACGAGAATCCGCTGGAGACCAAAAATCTGGCCTTCTTC
TCAACCAACGCCGTCGAGGGCACTGCCAAGGGTGTGGTCATCAGCTGTGGCGATCACACC
GTCATGGGTCGTATTGCTGGCCTGGCCTCTGGCCTGGACACCGGCGAGACACCCATTGCC
AAGGAAATCCACCATTTCATTCATTTGATCACCGGCGTTGCTGTGTTCCTGGGCGTCACC
TTCTTTGTGATTGCCTTCATTTTGGGCTACCACTGGCTGGACGCTGTCATCTTTTTGATC
GGTATTATTGTGGCCAACGTACCTGAAGGCCTGCTGGCCACCGTCACTGTCTGCCTGACC
CTCACCGCCAAGCGTATGGCATCGAAGAATTGCCTGGTGAAGAACTTGGAGGCCGTCGAA
ACCCTGGGCTCCACATCGACCATTTGCTCCGATAAGACCGGAACCCTCACCCAGAACCGG
ATGACGGTCGCCCATATGTGGTTCGACAATCAGATCATTGAGGCCGATACCACTGAAGAT
CAGTCGGGTGTTCAATACGATAGAACTAGCCCTGGATTCAAGGCGCTCTCTCGCATTGCC
ACTCTCTGTAATCGGGCCGAGTTCAAGGGAGGTCAGGACGGTGTGCCCATCCTCAAGAAG
GAGGTTAGCGGCGATGCCTCAGAGGCTGCTCTGCTCAAGTGCATGGAGCTGGCCCTGGGC
GATGTCATGAATATCCGAAAGCGCAACAAGAAGATTGCCGAGCTGCCATTCAACTCGACC
AACAAGTACCAGGTGTCCATTCACGAAAACGAGGATCCCAGCGATCCCCGCTACCTGCTC
GTGATGAAGGGTGCCCCCGAACGGATCCTGGAGCGTTGCTCAACGATCTTCATCAACGGC
AAGGAGAAGGTGCTGGACGAGGAGATGAAGGAGGCGTTCAACAATGCCTACATGGAGCTC
GGAGGACTGGGCGAGCGTGTGCTTGGTTTCTGCGATTTCATGCTGCCATCCGATAAGTAT
CCCTCCGGCTTCAAGTTCAACACCGACGACGTCAACTTCCCCATTGACAATCTGCGTTTC
GTTGGCCTAATGTCCATGATTGATCCCCCACGTGCCGCTGTACCCGATGCCGTGGCCAAG
TGCCGCTCCGCTGGTATCAAGGTCATCATGGTCACTGGCGATCATCCGATCACTGCCAAG
GCCATTGCCAAGTCCGTCGGCATCATCTCCGAGGGCAACGAGACCGTTGAGGATATTGCC
CAGCGCCTGAACATCCCCATTTCCGAGGTGAACCCCCGCGAGGCCAAGGCCGCCGTTGTC
CATGGCGCCGAGCTGCGTGATGTGTCCAGCGACCAATTGGATGAGATTCTGCGCTACCAC
ACCGAGATCGTGTTTGCCCGTACCTCGCCCCAGCAGAAGCTGATCATTGTCGAGGGCTGC
CAGCGCATGGGCGCCATTGTGGCCGTGACTGGTGATGGTGTGAACGATTCCCCAGCTCTG
AAGAAGGCTGATATTGGTGTGGCCATGGGTATTGCTGGTTCTGATGTATCCAAACAGGCT
GCTGACATGATTCTGCTGGACGACAACTTTGCCTCCATTGTGACTGGCGTTGAGGAGGGT
CGTTTGATCTTTGATAACTTGAAGAAATCGATTGCCTACACCCTGACCTCCAACATTCCC
GAAATCTCACCCTTCCTGGCCTTCATCCTCTGCGACATACCACTGCCACTGGGTACCGTC
ACCATTCTCTGCATCGATCTGGGCACTGACATGATTCCGGCCATTTCACTCGCTTACGAG
CAAGCCGAGAGCGATATTATGAAGCGTCAGCCGAGAGATCCGTATCGCGACAACTTGGTC
AACCGCAGGTTGATTTCGATGGCCTATGGACAGATCGGTATGATCCAGGCCGCTGCCGGA
TTCTTTGTGTACTTTGTCATCATGGCTGAGAACGGCTTCTTGCCCAGGAAACTGTTTGGC
ATTCGTAAGATGTGGGACTCGAAGGCTGTCAACGATCTAACTGACTCCTACGGACAGGAA
TGGACCTACCGCGACCGCAAGACCTTGGAGTACACCTGCCACACGGCCTTCTTTATCTCG
ATTGTGGTTGTGCAATGGGCTGATCTGATCATCTGTAAGACGCGCCGTAACTCCATCTTC
CATCAGGGCATGCGCAACTGGGCTTTGAACTTTGGTCTCGTTTTTGAAACCGTGCTGGCC
GCGTTCCTGTCGTACTGCCCCGGCATGGAGAAGGGTCTGCGCATGTATCCCCTGAAACTC
GTCTGGTGGTTCCCGGCCATTCCATTTGCGCTGGCCATCTTCATCTATGACGAGACTCGT
CGCTTCTACTTGCGTCGCAACCCCGGAGGCTGGTTGGAGCAGGAGACATACTATTAA
>Drosophila_persimilis [gene=LOC6604641] [db_xref=GeneID:6604641] [protein=sodium/potassium-transporting ATPase subunit alpha isoform X3] [protein_id=XP_026841756.1] [location=94..3102] [gbkey=CDS]
------------------------------------------ATGCCGACCAAAGCAGCT
AAGAAGGAGAATTTAGATGATCTCAAACAGGAGTTGGACATCGACCATCATAAGATCTCT
CCTGAGGAGATGTATCAGCGCTTTCAGACACATCCCGAAAATGGTCTAAGTCATGCCAAA
GCCAAGGAGAATCTGGAGCGTGATGGTCCCAATGCGCTTACGCCACCCAAGCAGACGCCC
GAATGGGTAAAATTCTGTAAGAATCTTTTCGGTGGCTTCGCCATGCTGCTGTGGATCGGT
GCTATTCTCTGCTTTGTGGCCTACTCTATCCAGGCCAGCACCAGCGAGGAGCCG------
GCCGATGATAATTTGTATCTGGGTATTGTACTTTCCGCTGTCGTCATTGTGACGGGCATT
TTCTCATACTATCAGGAATCGAAAAGTTCTAAGATCATGGAATCGTTCAAGAACATGGTG
CCCCAATTTGCCACTGTCATCCGTGAGGGCGAGAAACTGACGCTGCGCGCCGAGGATCTC
GTGCTGGGCGATGTGGTCGAGGTAAAGTTCGGTGACCGCATCCCCGCCGACATTCGCATC
ATTGAGGCGCGAACCTTCAAGGTGGACAACTCCTCGCTGACCGGCGAGTCGGAGCCGCAG
TCGCGTAATGCCGAGTTCACCCACGAGAATCCGCTGGAGACCAAAAATCTGGCCTTCTTC
TCAACCAACGCCGTCGAGGGCACTGCCAAGGGTGTGGTCATCAGCTGTGGCGATCACACC
GTCATGGGTCGCATTGCTGGCCTGGCCTCTGGCCTGGACACCGGCGAGACACCCATTGCC
AAGGAAATCCACCATTTCATTCATTTGATCACCGGCGTTGCTGTGTTCCTGGGCGTCACC
TTCTTTGTGATTGCCTTCATTTTGGGCTACCACTGGCTGGACGCTGTCATCTTTTTGATC
GGTATTATTGTGGCCAACGTACCTGAAGGCCTGCTGGCCACCGTCACTGTCTGCCTGACC
CTCACCGCCAAGCGTATGGCATCGAAGAATTGCCTGGTGAAGAACTTGGAGGCCGTCGAA
ACCCTGGGCTCCACATCGACCATTTGCTCCGATAAGACCGGAACCCTCACCCAGAACCGG
ATGACGGTCGCCCATATGTGGTTCGACAATCAGATCATTGAGGCCGATACCACTGAAGAT
CAGTCGGGTGTTCAATACGATAGAACCAGCCCTGGATTCAAGGCGCTCTCTCGCATTGCC
ACTCTCTGTAATCGGGCCGAGTTCAAGGGAGGTCAGGACGGTGTGCCCATCCTCAAGAAG
GAGGTTAGCGGCGATGCCTCAGAGGCTGCTCTGCTCAAGTGCATGGAGCTGGCCCTGGGC
GATGTCATGAATATCCGAAAGCGCAACAAGAAGATTGCCGAGCTGCCATTCAACTCGACC
AACAAGTACCAGGTGTCCATTCACGATAACGAGGATCCCAGCGATCCCCGTTACCTGCTC
GTGATGAAGGGTGCCCCCGAACGGATCCTGGAGCGTTGCTCAACGATCTTCATCAACGGC
AAGGAGAAGGTGCTGGACGAGGAGATGAAGGAGGCGTTCAACAATGCCTACATGGAGCTC
GGAGGACTGGGCGAGCGTGTGCTTGGTTTCTGCGATTTCATGCTGCCATCCGATAAGTAT
CCCTCCGGCTTCAAGTTCAACACCGACGACGTCAACTTCCCCATTGACAATCTGCGTTTC
GTTGGCCTAATGTCCATGATTGATCCCCCACGTGCCGCTGTACCCGATGCCGTGGCCAAG
TGCCGCTCCGCTGGTATCAAGGTCATCATGGTCACTGGCGATCATCCGATCACTGCCAAG
GCCATTGCCAAGTCCGTCGGCATCATCTCCGAGGGCAACGAGACCGTCGAGGATATTGCC
CAGCGTCTGAACATCCCCATCTCCGAGGTGAACCCCCGCGAGGCCAAGGCCGCCGTTGTC
CATGGCGCCGAGCTGCGTGATGTGTCCAGCGACCAATTGGATGAGATTCTGCGCTACCAC
ACCGAGATCGTGTTTGCCCGTACCTCGCCCCAGCAGAAGCTGATCATTGTCGAGGGCTGC
CAGCGCATGGGCGCCATTGTGGCCGTGACTGGTGATGGTGTGAACGATTCCCCGGCTCTG
AAGAAGGCTGATATTGGTGTGGCCATGGGTATTGCTGGCTCTGATGTATCCAAACAGGCT
GCTGACATGATTCTGCTGGACGACAACTTTGCCTCCATTGTGACTGGCGTTGAGGAGGGT
CGTTTGATCTTTGATAACTTGAAGAAATCGATTGCCTACACCCTGACCTCCAACATTCCC
GAAATCTCACCCTTCCTGGCCTTCATCCTCTGCGACATACCACTGCCACTGGGTACCGTC
ACCATTCTCTGCATCGATCTGGGCACTGACATGATTCCGGCCATTTCACTCGCTTACGAG
CAAGCCGAGAGCGATATTATGAAGCGTCAGCCGAGAGATCCGTATCGCGACAACTTGGTC
AACCGCAGGTTGATTTCGATGGCCTATGGACAGATCGGTATGATCCAGGCCGCTGCCGGA
TTCTTTGTGTACTTTGTCATCATGGCTGAGAACGGCTTCTTGCCCAGGAAACTGTTTGGC
ATTCGTAAGATGTGGGACTCGAAGGCCGTCAACGATCTAACTGACTCCTACGGACAGGAA
TGGACCTACCGCGACCGCAAGACCTTGGAGTACACCTGCCACACGGCCTTCTTTATCTCG
ATTGTGGTTGTGCAATGGGCTGATCTGATCATCTGTAAGACGCGCCGTAACTCCATCTTC
CATCAGGGCATGCGCAACTGGGCTTTGAACTTTGGTCTCGTTTTTGAAACCGTGCTGGCC
GCGTTCCTCTCGTACTGCCCCGGCATGGAGAAGGGTCTGCGCATGTATCCCCTGAAACTC
GTCTGGTGGTTCCCGGCCATTCCATTTGCGCTGGCCATCTTCATCTATGACGAGACTCGT
CGCTTCTACTTGCGTCGCAACCCCGGAGGCTGGTTGGAGCAGGAGACATACTATTAA
>Drosophila_serrata_XM_020943895.1 [gene=LOC110177248] [db_xref=GeneID:110177248] [protein=sodium/potassium-transporting ATPase subunit alpha isoform X3] [protein_id=XP_020799554.1] [location=35..3160] [gbkey=CDS]
------------------------------TCAAGACGCAAGATGCCGGCCAAAGCAGCT
AAGAAAGAGAATTTGGATGATCTCAAACAGGAGTTGGATATCGACCATCATAAAATCTCT
CCTGAGGAATTGTATCAGCGCTTTCAGACACATCCCGAGAATGGTCTAAGTCACGCCAAG
GCCAAGGAGAACTTGGAGCGCGATGGTCCCAATGCGCTGACGCCACCAAAGCAGACACCC
GAGTGGGTGAAGTTCTGTAAGAATCTGTTCGGTGGCTTCGCCATGTTGCTGTGGATCGGT
GCTATTCTCTGCTTCGTGGCCTATTCGATCCAGGCCAGCACCAGCGAGGAGCCG------
GCCGACGATAATTTGTATCTGGGTATTGTACTTTCCGCTGTCGTCATTGTGACGGGCATT
TTCTCATACTATCAGGAATCGAAAAGTTCAAAGATCATGGAATCGTTCAAGAACATGGTA
CCCCAGTTCGCCACCGTCATCCGCGAGGGCGAGAAACTCACGCTGCGCGCTGAGGATCTC
GTTCTGGGCGATGTCGTTGAGGTGAAGTTCGGCGACCGTATCCCCGCTGATATCCGCATT
ATCGAGGCGCGCACCTTCAAGGTGGACAACTCGTCGCTGACCGGCGAGTCGGAGCCGCAG
TCCCGTGGCGCCGAGTTCACCCATGAGAATCCTCTGGAGACCAAGAATCTGGCCTTCTTC
TCCACCAACGCCGTCGAGGGCACTGCCAAGGGTGTGGTCATTAGCTGCGGCGACCACACT
GTCATGGGTCGCATTGCTGGCCTCGCCTCCGGTCTGGACACCGGCGAGACGCCCATTGCT
AAGGAAATTCATCATTTCATCCATCTGATTACCGGCGTGGCCGTGTTCCTGGGCGTCACC
TTCTTCGTGATTGCCTTCATTTTGGGCTACCACTGGCTGGACGCCGTCATCTTCCTGATC
GGCATCATCGTCGCCAACGTGCCCGAAGGTCTGCTGGCCACTGTCACCGTGTGCCTGACC
CTCACCGCCAAGCGCATGGCATCCAAGAACTGCCTGGTAAAGAATCTGGAGGCCGTGGAA
ACCCTTGGCTCCACCTCGACCATCTGCTCCGATAAGACCGGCACCCTCACCCAGAACCGA
ATGACGGTTGCTCACATGTGGTTCGATAACCAAATCATCGAAGCCGACACCACCGAGGAT
CAGTCGGGTGTTCAATACGATAGAACCAGCCCTGGATTCAAGGCGCTCTCTCGCATTGCC
ACTCTCTGTAACCGTGCCGAGTTCAAGGGCGGCCAGGACGGTGTGCCCATTCTCAAGAAG
GAGGTTAGCGGAGATGCCTCCGAGGCTGCTCTGCTCAAGTGCATGGAACTGGCTCTGGGC
GACGTTATGAATATTCGCAAGCGTAACCGCAAGATTGCTGAGGTGCCATTCAACTCCACC
AACAAATACCAAGTATCCATCCATGAGACCGATGACTCCAACGATCCCCGCTTCCTGCTC
GTCATGAAGGGAGCCCCCGAGCGCATCCTGGAGCGCTGCTCCACCATCTTCATCAACGGC
AAGGAGAAGGTCCTGGACGAGGAGATGAAGGAGGCGTTCAACAATGCCTACATGGAACTC
GGAGGTCTGGGTGAGCGTGTGCTCGGCTTCTGCGACTTTATGCTGCCCTCCGACAAGTAT
CCCTCCGGTTTCAAGTTCAACACCGACGACATTAACTTCCCCATCGATAACCTGCGCTTC
GTCGGCCTCATGTCCATGATTGATCCTCCCCGTGCCGCCGTGCCCGATGCTGTGGCCAAG
TGCCGCTCGGCCGGTATCAAGGTCATCATGGTTACCGGCGATCACCCGATCACTGCCAAG
GCCATTGCCAAGTCCGTCGGCATCATCTCCGAGGGCAACGAGACCGTCGAGGACATTGCC
CAGCGCCTGAATATCCCCATCTCCGAGGTGAACCCCCGCGAGGCCAAGGCCGCCGTCGTC
CATGGCGCCGAGCTGCGTGATGTGTCCAGCGACCAGCTGGATGAGATCCTGCGTTACCAC
ACCGAAATCGTCTTTGCCCGTACCTCGCCCCAACAGAAGCTGATCATTGTCGAGGGTTGC
CAGCGCATGGGTGCCATTGTGGCCGTGACTGGTGATGGTGTCAACGATTCTCCGGCTCTG
AAGAAGGCTGATATTGGTGTTGCCATGGGTATCGCCGGCTCCGATGTGTCCAAGCAGGCT
GCTGACATGATTCTGTTGGACGATAACTTCGCCTCCATTGTGACTGGTGTGGAGGAGGGT
CGCCTGATCTTCGATAACCTGAAGAAATCCATTGCTTACACCCTGACCTCCAACATTCCC
GAAATCTCGCCCTTCCTGGCTTTCATCCTCTGCGACATACCACTGCCACTGGGAACCGTC
ACGATTCTGTGCATCGATCTGGGAACTGACATGATTCCGGCCATTTCACTCGCTTACGAG
CAAGCCGAGAGCGATATTATGAAGCGTCAGCCGAGAGATCCGTATCGCGACAACTTGGTG
AACCGCAGGTTGATTTCGATGGCCTACGGACAGATCGGTATGATTCAAGCTGCCGCCGGC
TTCTTTGTGTACTTCGTCATCATGGCTGAGAACGGCTTCTTGCCCAAGAAACTGTTTGGC
ATTCGTAAGATGTGGGACTCGAAGGCCGTCAACGATCTAACTGACTCCTATGGACAGGAA
TGGACCTACCGTGACCGCAAGACCCTGGAGTACACCTGCCACACGGCCTTCTTCATCTCG
ATTGTGGTTGTGCAGTGGGCTGATCTGATTATCTGCAAGACGCGCCGCAACTCCATCTTC
CAGCAGGGCATGCGTAACTGGGCTTTGAACTTTGGCCTCATTTTCGAAACCGTGCTGGCC
GCGTTCCTCTCGTACTGCCCGGGCATGGAGAAGGGTCTGCGCATGTACCCCCTGAAACTC
GTCTGGTGGTTCCCGGCTATTCCATTTGCGCTGGCCATCTTCATCTATGATGAGACCCGT
CGTTTCTACTTGCGCCGCAACCCCGGTGGCTGGTTGGAGCAGGAGACATACTATTAA
>Drosophila_melanogaster sodium potassium ATPase, alpha 1 subunit
------------------------------------------ATGCCGGCCAAAGTTAAT
AAAAAGGAGAATTTAGATGATCTCAAACAGGAGTTGGATATCGATTTTCATAAAATCTCT
CCTGAGGAATTGTATCAGCGCTTTCAGACACATCCCGAAAATGGTCTAAGTCACGCCAAG
GCCAAGGAAAACTTGGAGCGCGATGGTCCCAATGCGCTGACGCCACCCAAGCAGACGCCC
GAATGGGTGAAGTTCTGTAAGAACCTGTTCGGTGGCTTCGCCATGTTGCTGTGGATCGGT
GCTATTCTCTGCTTTGTGGCCTATTCTATCCAGGCCAGCACCAGCGAGGAGCCG------
GCCGACGATAATTTGTATCTGGGTATTGTACTTTCCGCTGTCGTCATCGTGACGGGCATT
TTCTCATACTATCAGGAATCGAAAAGTTCTAAGATCATGGAATCGTTCAAGAACATGGTA
CCCCAGTTCGCCACCGTCATCCGCGAGGGCGAGAAACTCACGCTGCGCGCTGAGGATCTC
GTTCTGGGCGATGTCGTTGAGGTGAAGTTCGGCGACCGTATCCCCGCTGATATCCGCATC
ATCGAGGCGCGCAACTTCAAGGTGGACAACTCCTCGCTGACCGGCGAGTCGGAGCCGCAG
TCCCGCGGTGCCGAGTTCACCCATGAGAATCCGCTGGAGACCAAGAATCTGGCCTTCTTC
TCCACCAACGCCGTCGAGGGCACTGCCAAGGGTGTGGTCATCAGCTGTGGCGATCACACC
GTCATGGGCCGCATTGCTGGCCTTGCCTCCGGTCTAGACACCGGCGAGACGCCCATTGCC
AAGGAGATCCACCATTTCATCCACCTTATTACCGGCGTGGCCGTGTTCCTGGGCGTCACC
TTCTTCGTGATTGCCTTCATCCTGGGCTACCACTGGCTGGACGCTGTCATCTTTTTGATC
GGTATCATCGTCGCCAACGTGCCCGAGGGTCTGCTGGCCACCGTAACTGTGTGCCTGACC
CTTACCGCCAAGCGTATGGCCTCAAAGAACTGTCTGGTGAAGAATCTGGAGGCCGTGGAG
ACCCTTGGCTCCACATCGACCATCTGCTCCGATAAGACCGGCACCCTCACCCAGAACCGA
ATGACGGTCGCCCACATGTGGTTCGATAATCAGATCATCGAGGCCGACACAACTGAGGAT
CAGTCGGGTGTTCAATACGATAGAACCAGCCCTGGATTCAAGGCGCTCTCTCGCATTGCC
ACTCTCTGTAACCGTGCCGAGTTCAAGGGAGGCCAAGATGGCGTCCCAATCCTCAAGAAA
GAAGTCAGTGGAGATGCCTCCGAGGCTGCTCTGCTCAAGTGCATGGAACTGGCTCTGGGC
GATGTGATGAACATTCGCAAGCGTAATAAGAAGATTGCCGAGGTGCCCTTCAACTCCACC
AACAAATACCAAGTGTCCATCCACGAAACCGAGGATACCAACGATCCCCGCTACTTGCTC
GTAATGAAGGGAGCCCCCGAACGTATCTTGGAGCGCTGCTCTACCATTTTTATCAACGGC
AAGGAGAAGGTTCTGGACGAGGAGATGAAGGAGGCGTTCAACAATGCCTACATGGAACTC
GGTGGACTGGGTGAGCGCGTGCTCGGTTTCTGTGACTTTATGCTGCCATCCGACAAGTAT
CCCAACGGCTTTAAGTTCAACACCGACGACATCAACTTCCCCATCGATAATCTGCGTTTC
GTCGGCCTTATGTCCATGATTGATCCCCCACGTGCTGCCGTGCCCGATGCCGTTGCCAAG
TGCCGATCGGCCGGCATCAAGGTCATCATGGTCACCGGCGATCACCCGATCACTGCCAAG
GCCATCGCCAAGTCTGTCGGTATTATATCCGAGGGCAACGAGACCGTCGAGGACATTGCC
CAGCGCCTCAACATACCCGTCTCTGAAGTGAATCCCCGCGAGGCCAAGGCCGCCGTCGTC
CATGGCGCTGAGCTTCGTGATGTGTCCAGCGACCAGCTGGATGAAATCCTCCGCTACCAC
ACCGAGATCGTCTTCGCCCGTACCTCGCCCCAGCAGAAATTGATCATTGTCGAGGGTTGC
CAGCGCATGGGAGCTATTGTGGCCGTGACTGGTGATGGTGTCAACGATTCTCCCGCTCTG
AAGAAAGCCGATATCGGTGTTGCCATGGGTATAGCCGGTTCCGATGTGTCCAAGCAGGCT
GCTGACATGATTTTGCTGGACGACAACTTTGCCTCCATTGTGACTGGTGTGGAGGAGGGT
CGCCTGATCTTCGACAACCTGAAAAAGTCCATCGCCTACACCCTGACCTCCAACATTCCC
GAAATCTCGCCCTTCCTGGCCTTCATCCTCTGCGATATACCACTGCCACTGGGAACCGTG
ACGATTCTTTGCATCGATCTGGGCACTGACATGGTGCCAGCCATTTCATTGGCCTACGAG
CATGCCGAAGCCGATATTATGAAGCGTCCACCACGTGACCCCTTCAACGATAAATTAGTG
AACTCAAGGTTGATTTCGATGGCCTACGGACAGATCGGCATGATCCAGGCCGCCGCCGGC
TTCTTTGTGTACTTCGTCATCATGGCTGAGAACGGCTTCTTGCCCAAGAAACTGTTTGGC
ATTCGTAAGATGTGGGACTCAAAGGCTGTTAACGATCTAACTGATTCCTACGGTCAAGAA
TGGACCTACCGCGACCGCAAGACCTTGGAGTATACCTGCCACACGGCCTTCTTCATCTCG
ATCGTGGTTGTGCAATGGGCCGATCTGATCATCTGCAAGACGCGTCGTAACTCGATCTTC
CAGCAGGGCATGCGCAACTGGGCTTTGAACTTTGGCCTCGTCTTTGAAACCGTGCTGGCC
GCGTTCCTCTCATACTGCCCGGGCATGGAGAAGGGTCTGCGCATGTACCCCCTGAAACTC
GTCTGGTGGTTCCCGGCTATTCCATTTGCGCTGGCCATCTTCATCTATGACGAGACCCGT
CGTTTCTACTTGCGCCGCAACCCCGGAGGCTGGTTGGAGCAGGAGACCTACTATTAA
>Drosophila_simulans_XM_016175761.1 [gene=Dsim\GD19388] [locus_tag=Dsimw501_GD19388] [db_xref=FLYBASE:FBpp0328233,GeneID:6727259] [protein=uncharacterized protein, isoform L] [protein_id=XP_016033785.1] [location=1..3126] [gbkey=CDS]
------------------------------TCAAGACGCAAGATGCCGGCCAAAGTTAAT
AAAAAGGAGAATTTAGATGATCTCAAACAGGAGTTGGATATCGATTTTCATAAAATCTCT
CCTGAGGAATTGTATCAGCGCTTTCAGACACATCCCGAAAATGGTCTAAGTCACGCCAAG
GCCAAGGAAAACTTGGAGCGCGATGGTCCCAATGCGCTGACGCCACCCAAGCAGACGCCC
GAATGGGTGAAGTTCTGTAAGAACCTGTTCGGTGGCTTCGCCATGTTGCTGTGGATCGGT
GCTATTCTCTGCTTTGTGGCCTATTCTATCCAGGCCAGCACCAGCGAGGAGCCG------
GCCGACGATAATTTGTATCTGGGTATTGTACTTTCCGCTGTCGTCATCGTGACGGGCATT
TTCTCATACTATCAGGAATCGAAAAGTTCTAAGATCATGGAATCGTTCAAGAACATGGTA
CCCCAGTTCGCCACCGTCATCCGCGAGGGCGAGAAACTCACGCTGCGCGCTGAGGATCTC
GTTCTGGGCGATGTCGTTGAGGTGAAGTTCGGCGACCGTATCCCCGCTGATATCCGCATC
ATCGAGGCGCGCAACTTCAAGGTGGACAACTCCTCGCTGACCGGCGAGTCGGAGCCGCAG
TCCCGCGGTGCCGAGTTCACCCATGAGAATCCACTGGAGACCAAGAATCTGGCCTTCTTC
TCCACCAACGCCGTCGAGGGCACTGCCAAGGGCGTGGTCATCAGCTGTGGTGATCACACC
GTCATGGGCCGCATTGCTGGCCTTGCCTCCGGTCTAGACACCGGCGAGACGCCCATTGCC
AAGGAGATCCACCATTTCATCCACCTTATTACCGGCGTGGCCGTGTTCCTGGGCGTCACC
TTCTTCGTGATTGCCTTCATCCTGGGCTACCACTGGCTGGACGCTGTCATCTTTTTGATC
GGTATCATCGTCGCCAACGTGCCCGAGGGTCTGCTGGCCACCGTCACTGTGTGCCTGACC
CTTACCGCCAAGCGTATGGCCTCCAAGAACTGTCTGGTGAAGAATCTGGAGGCCGTGGAG
ACCCTTGGCTCCACATCGACCATCTGTTCCGATAAGACCGGCACCCTCACCCAGAACCGA
ATGACGGTCGCCCACATGTGGTTCGATAATCAGATCATCGAGGCCGACACAACTGAGGAT
CAGTCGGGTGTTCAATACGATAGAACCAGCCCTGGATTCAAGGCGCTCTCTCGCATTGCC
ACTCTCTGTAACCGTGCCGAGTTCAAGGGAGGCCAAGATGGCGTCCCAATCCTCAAGAAA
GAAGTCAGTGGAGATGCCTCCGAGGCTGCTCTGCTCAAGTGCATGGAACTGGCTCTGGGC
GATGTGATGAACATTCGCAAGCGCAATAAGAAGATTGCCGAGGTGCCCTTCAACTCCACC
AACAAATACCAAGTGTCCATCCACGAAACCGAGGATACCAACGATCCGCGCTACTTGCTC
GTAATGAAGGGAGCCCCCGAACGTATCTTGGAGCGCTGCTCTACCATTTTCATCAACGGC
AAAGAGAAGGTTCTGGACGAGGAGATGAAGGAGGCGTTCAACAATGCCTACATGGAACTC
GGTGGACTGGGTGAGCGCGTGCTCGGTTTCTGTGACTTTATGCTGCCATCCGACAAGTAT
CCCAACGGCTTTAAGTTCAACACCGACGACATCAACTTCCCCATCGATAATCTGCGTTTC
GTCGGCCTTATGTCCATGATTGATCCCCCACGTGCTGCCGTGCCCGATGCCGTTGCCAAG
TGCCGATCAGCCGGTATCAAGGTCATCATGGTCACCGGCGATCACCCGATCACTGCCAAG
GCCATCGCCAAGTCTGTCGGTATTATATCCGAGGGCAACGAGACCGTCGAGGACATTGCC
CAGCGCCTCAACATCCCCATCTCTGAAGTTAATCCCCGCGAGGCCAAGGCCGCCGTCGTC
CATGGCGCTGAGCTCCGTGATGTGTCCAGCGACCAGCTTGATGAAATCCTCCGCTACCAC
ACCGAGATCGTCTTCGCCCGTACCTCGCCCCAGCAGAAACTGATCATTGTAGAGGGTTGC
CAGCGCATGGGAGCTATTGTGGCCGTGACTGGTGATGGTGTCAACGATTCTCCCGCTCTA
AAGAAGGCCGATATCGGTGTTGCCATGGGTATTGCCGGTTCCGATGTGTCCAAACAGGCT
GCTGACATGATTTTGCTGGACGACAACTTTGCCTCCATTGTGACTGGTGTGGAGGAGGGT
CGCCTGATCTTCGATAACCTGAAAAAGTCCATCGCCTACACCCTGACCTCCAACATTCCC
GAAATCTCGCCCTTCCTGGCCTTCATCCTCTGCGACATACCACTGCCACTGGGAACCGTG
ACGATTCTGTGCATCGATCTGGGCACTGACATGATTCCGGCCATTTCACTCGCTTACGAG
CAAGCCGAGAGCGATATTATGAAGCGTCAGCCGAGAGATCCGTATCGCGACAACTTGGTG
AACCGCAGGTTGATTTCGATGGCCTACGGACAGATCGGCATGATCCAGGCCGCCGCCGGC
TTCTTTGTGTACTTCGTCATCATGGCTGAGAACGGCTTTTTGCCCAAGAAACTGTTCGGC
ATTCGTAAGATGTGGGACTCAAAGGCTGTCAACGATCTAACTGACTCCTACGGTCAAGAA
TGGACCTACCGCGACCGCAAGACCTTGGAGTACACCTGCCACACGGCCTTCTTCATCTCG
ATCGTGGTTGTGCAATGGGCCGATCTGATCATCTGCAAGACGCGTCGTAACTCGATCTTC
CAGCAGGGCATGCGCAACTGGGCTTTGAACTTTGGCCTCGTCTTTGAAACCGTGCTGGCC
GCGTTCCTCTCGTACTGCCCGGGCATGGAGAAGGGTCTGCGCATGTACCCCCTGAAACTC
GTCTGGTGGTTCCCGGCTATTCCATTTGCGCTGGCTATCTTCATCTATGACGAGACCCGT
CGTTTCTACTTGCGCCGCAACCCCGGAGGCTGGTTGGAGCAGGAGACCTACTATTAA
>Drosophila_sechellia_XM_002044256.1 sodium potassium ATPase, alpha 1 subunit
------------------------------TCAAGACGCAAGATGCCGGCCAAAGTTAAT
AAAAAGGAGAATTTAGATGATCTCAAACAGGAGTTGGATATCGATTTTCATAAAATCTCT
CCTGAGGAATTGTATCAGCGCTTTCAGACACATCCCGAAAATGGTCTAAGTCACGCCAAG
GCCAAGGAAAACTTGGAGCGCGATGGTCCGAATGCGCTGACGCCACCCAAGCAGACGCCC
GAATGGGTGAAGTTCTGTAAGAACCTGTTCGGTGGCTTCGCCATGTTGCTGTGGATCGGT
GCTATTCTCTGCTTTGTGGCCTATTCTATCCAGGCCAGCACCAGCGAGGAGCCG------
GCCGACGATAATTTGTATCTGGGTATTGTACTTTCCGCTGTCGTCATCGTGACGGGCATT
TTCTCATACTATCAGGAATCGAAAAGTTCTAAGATCATGGAATCGTTCAAGAACATGGTA
CCCCAGTTCGCCACCGTCATCCGCGAGGGCGAGAAACTCACGCTGCGCGCTGAGGATCTC
GTTCTGGGCGATGTCGTTGAGGTGAAGTTCGGCGACCGTATCCCCGCTGATATCCGCATC
ATCGAGGCGCGCAACTTCAAGGTGGACAACTCCTCGCTGACCGGCGAGTCGGAGCCGCAG
TCCCGCGGTGCCGAGTTCACCCATGAGAATCCACTGGAGACCAAGAATCTGGCCTTCTTC
TCCACCAACGCCGTCGAGGGCACTGCCAAGGGCGTCGTCATCAGCTGTGGTGATCACACC
GTAATGGGCCGCATTGCTGGCCTTGCCTCCGGTCTAGACACCGGCGAGACGCCCATTGCC
AAGGAGATCCACCATTTCATCCACCTTATTACCGGCGTGGCCGTGTTCCTGGGCGTCACC
TTCTTCGTGATTGCCTTCATCCTGGGCTACCACTGGCTGGACGCTGTCATCTTTTTGATC
GGTATCATCGTCGCCAACGTGCCCGAGGGTCTGCTGGCCACCGTCACTGTGTGCCTGACC
CTTACCGCCAAGCGTATGGCCTCCAAGAACTGCCTGGTGAAGAATCTGGAGGCCGTGGAG
ACCCTTGGCTCCACATCGACCATCTGTTCCGATAAGACCGGCACCCTCACCCAGAACCGA
ATGACGGTCGCCCACATGTGGTTCGATAATCAGATCATCGAGGCCGACACAACTGAGGAT
CAGTCGGGTGTTCAATACGATAGAACCAGCCCTGGATTCAAGGCGCTCTCTCGCATTGCC
ACTCTCTGTAACCGTGCCGAGTTCAAGGGAGGCCAAGATGGCGTCCCCATCCTCAAGAAA
GAAGTCAGTGGAGATGCCTCCGAGGCTGCTCTGCTCAAGTGCATGGAACTGGCTCTGGGC
GATGTGATGAACATTCGCAAGCGTAATAAGAAGATTGCTGAGGTGCCCTTCAACTCCACC
AACAAATACCAAGTGTCCATCCACGAAACCGAGGATACCAACGATCCGCGCTACTTGCTC
GTAATGAAGGGAGCCCCCGAACGTATCTTGGAGCGCTGCTCTACCATTTTCATCAACGGC
AAAGAGAAGGTTCTGGACGAGGAGATGAAGGAGGCGTTCAACAATGCCTACATGGAACTC
GGTGGACTGGGTGAGCGCGTGCTCGGTTTCTGTGACTTTATGCTGCCATCCGACAAGTAT
CCCAACGGCTTTAAGTTCAACACCGACGACATCAACTTCCCCATCGATAATCTGCGTTTC
GTCGGCCTTATGTCCATGATTGATCCCCCACGTGCTGCCGTGCCCGATGCCGTTGCCAAG
TGCCGATCTGCCGGTATCAAGGTCATCATGGTCACCGGCGATCACCCGATCACTGCCAAG
GCCATCGCCAAGTCTGTCGGTATTATATCCGAGGGCAACGAAACCGTCGAGGACATTGCC
CAGCGCCTCAACATCCCCATCTCTGAAGTGAATCCCCGCGAGGCCAAGGCCGCCGTCGTC
CATGGCGCTGAGCTCCGTGATGTGTCCAGCGACCAGCTTGATGAGATCCTTCGCTACCAC
ACCGAGATCGTCTTCGCCCGTACCTCGCCCCAGCAGAAACTGATCATTGTCGAGGGTTGC
CAGCGCATGGGAGCTATTGTGGCCGTGACTGGTGATGGTGTCAATGATTCTCCCGCTCTA
AAGAAGGCCGATATCGGTGTTGCCATGGGTATTGCCGGTTCCGATGTGTCCAAGCAGGCT
GCTGACATGATTTTGCTGGACGACAACTTTGCCTCCATTGTGACTGGTGTGGAGGAGGGT
CGCCTGATCTTCGATAACCTGAAAAAGTCCATCGCCTACACCCTGACCTCCAACATTCCC
GAAATCTCGCCCTTCCTGGCCTTCATCCTCTGCGACATACCACTGCCACTGGGAACCGTG
ACGATTCTGTGCATCGATCTGGGCACTGACATGGTGCCAGCCATTTCATTGGCCTACGAA
CATGCTGAAGCCGATATTATGAAGCGTCCGCCACGTGACCCCTTCAACGATAAATTAGTG
AACTCAAGGTTGATTTCGATGGCCTACGGACAGATCGGCATGATCCAGGCCGCCGCCGGC
TTCTTTGTGTACTTCGTCATCATGGCTGAGAACGGCTTTTTGCCCAAGAAACTGTTCGGC
ATTCGTAAGATGTGGGACTCAAAGGCTGTCAACGATCTAACTGACTCCTACGGTCAAGAA
TGGACCTACCGTGACCGCAAGACCTTGGAGTACACCTGCCACACGGCCTTCTTCATCTCG
ATCGTGGTTGTGCAATGGGCCGATCTGATCATCTGCAAGACGCGTCGTAACTCGATCTTC
CAGCAGGGCATGCGCAACTGGGCTTTGAACTTTGGCCTCGTCTTTGAAACCGTGCTGGCC
GCGTTCCTCTCGTACTGCCCGGGCATGGAGAAGGGTCTGCGCATGTACCCCCTGAAACTC
GTCTGGTGGTTCCCGGCTATTCCATTTGCGCTGGCTATCTTCATCTATGACGAGACCCGT
CGTTTCTACTTGCGCCGCAACCCCGGAGGCTGGTTGGAGCAGGAGACCTACTATTAA
>Drosophila_erecta [gene=LOC6553483] [db_xref=GeneID:6553483] [protein=sodium/potassium-transporting ATPase subunit alpha isoform X2] [protein_id=XP_026839567.1] [location=74..3199] [gbkey=CDS]
------------------------------TCAAGACGCAAGATGCCGGCCAAAGTTAAT
AAAAAGGAGAATTTAGATGATCTCAAACAGGAGTTGGATATCGATTTTCATAAAATCTCT
CCTGAGGAATTGTATCAGCGCTTTCAGACACATCCCGAAAATGGTCTAAGTCACGCCAAG
GCCAAGGAAAACTTGGAGCGCGATGGTCCCAATGCGCTGACGCCACCCAAGCAGACGCCC
GAATGGGTTAAGTTCTGTAAGAACCTGTTCGGTGGTTTCGCCATGTTGCTGTGGATCGGT
GCTATTCTCTGCTTTGTGGCCTATTCTATCCAGGCCAGCACCAGCGAGGAGCCG------
GCCGACGATAATTTGTATCTGGGTATTGTACTTTCCGCTGTCGTCATCGTGACGGGCATT
TTCTCATACTATCAGGAATCGAAAAGTTCTAAGATCATGGAATCGTTCAAGAACATGGTA
CCCCAGTTCGCCACCGTCATCCGCGAGGGCGAGAAACTCACGCTGCGCGCTGAGGATCTC
GTTCTGGGCGATGTCGTTGAGGTGAAGTTCGGCGACCGTATCCCCGCTGACATCCGCATC
ATCGAGGCGCGCAACTTCAAGGTGGACAACTCCTCGTTGACCGGCGAGTCGGAGCCGCAG
TCCCGCGGTGCCGAGTTCACCCATGAGAATCCTCTGGAGACCAAGAATCTGGCCTTCTTC
TCCACCAACGCCGTCGAGGGCACTGCCAAGGGTGTGGTCATCAGCTGTGGCGATCACACC
GTCATGGGCCGCATTGCTGGTCTCGCCTCCGGTCTAGACACCGGCGAGACGCCCATTGCC
AAGGAGATTCACCATTTCATCCACCTTATTACCGGCGTGGCCGTGTTCCTGGGCGTCACC
TTCTTCGTGATTGCCTTCATTCTGGGCTACCACTGGCTGGACGCTGTCATCTTTTTGATC
GGAATCATCGTCGCCAACGTGCCCGAGGGTCTACTGGCCACCGTCACTGTGTGCCTGACC
CTTACCGCCAAGCGTATGGCCTCCAAGAACTGTCTGGTGAAGAATTTGGAGGCCGTGGAG
ACCCTAGGCTCCACATCGACCATCTGCTCCGATAAGACCGGCACCCTCACCCAGAACCGA
ATGACGGTCGCTCACATGTGGTTCGATAATCAGATCATCGAGGCCGACACAACTGAGGAT
CAGTCGGGTGTTCAATACGATAGAACCAGCCCTGGATTCAAGGCGCTCTCTCGCATTGCC
ACTCTCTGTAACCGTGCCGAGTTCAAGGGAGGCCAAGATGGTGTCCCCATCCTCAAGAAA
GAAGTCAGTGGAGATGCCTCCGAGGCTGCTCTGCTCAAGTGCATGGAACTGGCTCTGGGC
GATGTGATGAACATTCGCAAGCGTAATAAGAAGACTGCCGAGGTGCCCTTCAACTCCACA
AACAAATACCAAGTGTCCATTCACGAAACCGAGGACTCAAACGATCCGCGCTACTTGCTC
GTAATGAAGGGAGCTCCCGAGCGTATCTTGGAGCGCTGCTCTACCATTTTCATCAACGGC
AAGGAGAAGGTTCTGGACGAGGAGATGAAGGAGGCGTTCAACAATGCCTACATGGAACTC
GGTGGACTGGGTGAGCGCGTGCTTGGTTTCTGTGACTTTATGCTGCCATCCGACAAGTAT
CCCAACGGCTTTAAGTTCAACACCGACGACATCAACTTCCCCATCGATAATCTGCGTTTC
GTCGGCCTTATGTCCATGATTGATCCCCCACGTGCTGCCGTGCCCGATGCCGTTGCCAAG
TGCCGCTCGGCCGGTATCAAGGTCATCATGGTCACCGGCGATCACCCGATCACTGCCAAG
GCCATCGCCAAGTCTGTCGGTATTATATCCGAGGGCAACGAGACCGTCGAGGACATTGCC
CAGCGCCTGAACATCCCCATCTCTGAAGTGAATCCCCGTGAGGCCAAGGCAGCCGTCGTC
CACGGCGCTGAGCTCCGTGATGTGTCCAGCGACCAGCTGGATGAGATCCTCCGCTACCAC
ACCGAGATCGTCTTCGCCCGTACCTCGCCCCAGCAGAAACTGATCATTGTCGAGGGTTGC
CAGCGCATGGGAGCTATTGTGGCCGTGACTGGTGATGGTGTCAACGATTCTCCCGCTCTG
AAGAAGGCTGATATCGGTGTTGCCATGGGTATCGCCGGTTCCGATGTTTCCAAGCAGGCT
GCTGACATGATTCTGCTGGACGACAACTTTGCCTCCATTGTGACTGGTGTAGAGGAAGGT
CGCCTGATTTTCGATAACCTGAAGAAGTCCATCGCCTACACCCTGACCTCCAACATTCCC
GAAATCTCGCCCTTCCTGGCCTTCATCCTCTGCGACATACCACTGCCACTGGGAACCGTG
ACGATTCTGTGCATCGATCTGGGCACTGACATGATTCCGGCCATTTCACTCGCTTACGAG
CAAGCCGAGAGCGATATTATGAAGCGTCAGCCGAGAGATCCGTATCGCGACAACTTGGTG
AACCGCAGGTTGATTTCGATGGCCTACGGACAGATCGGCATGATCCAGGCCGCCGCCGGC
TTCTTTGTATACTTCGTCATCATGGCTGAGAACGGCTTCTTGCCCAAGAAACTGTTCGGC
ATTCGTAAGATGTGGGACTCAAAGGCTGTCAACGATCTTACTGACTCCTACGGTCAAGAA
TGGACCTACCGCGACCGCAAGACCTTGGAGTACACCTGCCACACGGCCTTCTTCATCTCG
ATCGTGGTTGTGCAATGGGCCGATCTGATCATCTGCAAGACGCGACGTAACTCGATCTTC
CAGCAGGGCATGCGCAACTGGGCTTTGAACTTTGGCCTCGTCTTTGAAACCGTGCTGGCC
GCGTTCCTCTCGTACTGCCCGGGCATGGAGAAGGGTCTGCGCATGTACCCCCTGAAACTC
GTCTGGTGGTTCCCGGCTATTCCATTTGCGCTGGCCATCTTCATCTATGACGAGACCCGT
CGCTTCTACTTGCGTCGCAACCCCGGAGGCTGGTTGGAGCAGGAGACCTACTATTAA
>Drosophila_yakuba_XM_015191924.1 [gene=Dyak\GE25699] [locus_tag=Dyak_GE25699] [db_xref=FLYBASE:FBpp0354711,GeneID:6535874] [protein=uncharacterized protein, isoform E] [protein_id=XP_015047410.1] [location=553..3666] [gbkey=CDS]
------------------------------TCAAGACGCAAGATGCCGGCCAAAGTTAAT
AAAAAGGAGAATTTAGATGATCTCAAACAGGAGTTGGATATCGATTTTCATAAAATCTCT
CCTGAGGAATTGTATCAGCGCTTTCAGACACATCCCGAAAATGGTCTAAGTCACGCCAAG
GCCAAGGAAAACTTGGAGCGCGATGGTCCTAATGCGCTGACGCCACCCAAGCAGACGCCC
GAATGGGTTAAGTTCTGTAAGAACCTGTTCGGTGGCTTCGCCATGTTGCTGTGGATCGGT
GCTATTCTCTGCTTTGTGGCCTATTCTATCCAGGCCAGCACCAGCGAGGAGCCG------
GCCGACGATAATTTGTATCTGGGTATTGTACTTTCCGCTGTCGTCATCGTGACGGGCATT
TTCTCATACTATCAGGAATCGAAAAGTTCTAAGATCATGGAATCGTTCAAGAACATGGTA
CCCCAGTTCGCCACCGTCATCCGCGAGGGCGAGAAACTCACGCTGCGCGCTGAGGATCTC
GTTCTGGGCGATGTCGTTGAGGTGAAGTTCGGCGACCGTATCCCCGCTGACATCCGCATC
ATCGAGGCGCGCAACTTTAAGGTGGACAACTCCTCGCTGACCGGCGAGTCGGAGCCGCAG
TCCCGCGGTGCCGAGTTCACCCATGAGAATCCACTGGAGACCAAAAATCTGGCCTTCTTC
TCCACCAACGCCGTCGAGGGCACTGCCAAGGGTGTGGTCATCAGCTGTGGCGATCACACC
GTCATGGGCCGCATTGCTGGTCTCGCCTCCGGTCTAGACACTGGAGAGACGCCCATTGCC
AAGGAGATCCACCATTTCATCCACCTTATTACCGGCGTGGCCGTGTTCCTGGGCGTCACC
TTCTTCGTGATTGCCTTTATTCTGGGCTACCACTGGCTGGACGCTGTCATCTTTTTGATC
GGAATCATCGTCGCCAACGTGCCCGAAGGTTTGCTGGCCACCGTCACTGTGTGCCTGACC
CTTACCGCCAAGCGTATGGCCTCCAAGAACTGTCTGGTGAAGAATCTGGAGGCCGTGGAG
ACCCTGGGCTCCACATCGACCATCTGCTCCGATAAGACCGGCACCCTCACCCAGAACCGA
ATGACGGTCGCTCACATGTGGTTCGATAATCAGATCATCGAGGCCGACACAACTGAGGAT
CAGTCGGGTGTTCAATACGATAGAACCAGCCCTGGATTCAAGGCGCTCTCTCGCATTGCC
ACTCTCTGTAACCGTGCCGAGTTCAAGGGAGGCCAAGATGGTGTCCCCATCCTCAAGAAG
GAAGTCAGTGGAGATGCCTCCGAGGCTGCTCTGCTCAAGTGCATGGAACTGGCTCTGGGC
GATGTGATGAACATTCGCAAGCGTAATAAGAAGATTGCCGAGGTACCCTTCAACTCCACC
AACAAATACCAAGTGTCCATCCACGAAACCGAGGATTCCAACGATCCGCGCTACTTGCTC
GTAATGAAGGGTGCTCCCGAGCGTATCCTGGAGCGCTGCTCTACCATTTTTATCAACGGA
AAGGAGAAGGTTCTGGACGAGGAGATGAAGGAGGCGTTCAACAATGCCTACATGGAACTC
GGTGGACTGGGTGAGCGTGTGCTCGGCTTCTGTGACTTTATGCTGCCATCCGACAAGTAT
CCCAACGGCTTTAAGTTCAACACCGACGACATCAACTTCCCCATCGATAATCTGCGTTTC
GTCGGCCTTATGTCCATGATTGATCCCCCCCGTGCTGCCGTGCCCGATGCCGTTGCCAAG
TGCCGCTCGGCCGGTATCAAAGTCATCATGGTTACCGGCGATCACCCGATCACTGCCAAG
GCCATCGCCAAGTCTGTCGGTATTATATCCGAGGGCAACGAGACCGTCGAGGACATTGCT
CAGCGCCTGAACATCCCCATCTCTGAAGTGAATCCCCGCGAGGCCAAGGCCGCCGTCGTC
CATGGCGCTGAGCTCCGTGATGTGTCCAGCGACCAGCTGGATGAGATCCTCCGCTACCAC
ACCGAGATCGTCTTCGCCCGTACCTCGCCGCAGCAGAAACTCATTATCGTCGAGGGTTGC
CAGCGCATGGGAGCTATTGTGGCCGTGACTGGTGATGGTGTCAACGATTCTCCCGCTCTA
AAGAAGGCTGATATCGGTGTTGCCATGGGTATCGCCGGTTCCGATGTGTCCAAGCAGGCT
GCTGACATGATTCTGCTGGACGACAACTTTGCCTCAATTGTGACTGGTGTGGAGGAGGGT
CGCCTTATCTTTGATAACCTGAAAAAGTCCATCGCCTACACCCTGACCTCCAATATTCCC
GAAATCTCGCCCTTCCTGGCCTTCATCCTCTGCGACATACCACTGCCACTGGGAACCGTG
ACAATTCTGTGCATCGATCTGGGCACTGACATGATTCCGGCCATTTCACTCGCTTACGAG
CAAGCCGAGAGCGATATTATGAAGCGTCAGCCGAGAGATCCGTATCGCGACAACTTGGTG
AACCGCAGGTTGATTTCGATGGCCTATGGACAAATCGGCATGATCCAGGCCGCCGCCGGC
TTCTTTGTATACTTCGTCATCATGGCTGAGAACGGCTTCTTGCCCAAGAAACTGTTCGGC
ATTCGTAAGATGTGGGACTCGAAGGCTGTCAACGATCTTACTGACTCCTATGGTCAAGAA
TGGACCTACCGTGACCGCAAGACCTTGGAGTACACCTGCCACACGGCCTTCTTCATCTCG
ATCGTGGTTGTGCAATGGGCCGATCTGATCATCTGCAAGACGCGACGTAACTCGATCTTC
CAGCAGGGCATGCGTAACTGGGCTTTGAACTTTGGCCTCGTCTTTGAAACCGTGCTGGCC
GCGTTCCTCTCGTACTGCCCGGGCATGGAGAAGGGTCTGCGCATGTACCCCCTGAAACTC
GTCTGGTGGTTCCCGGCTATTCCATTTGCGCTGGCCATCTTCATCTATGACGAGACCCGT
CGCTTTTACTTGCGCCGCAACCCCGGAGGCTGGTTGGAGCAGGAGACCTACTATTAA
>Bactrocera_cucurbitae_XM_011190816.1 sodium potassium ATPase, alpha 1 subunit
GACAATCGTACCGCCGATGGTCACTTAAAGTCCAAACGCAGAATGCCACCTAAACCGGCT
AAAAAGGAGAATCTTGAGGATCTCAAACAGGAGTTAGATATCGATTTTCATAAAATCTCT
CCTGAGGAACTGTATCAGCGCTTTCAGACGCATCCAGAGAATGGTTTGAGTCACGCCAAA
GCCAAGGAGAATTTAGAACGAGATGGCCCCAACGCGCTTACACCACCCAAACAAACACCC
GAATGGGTGAAATTCTGTAAGAATTTATTCGGCGGTTTCGCCATGTTGCTGTGGATCGGT
GCTATACTTTGCTTCGTGGCCTACTCCATTCAGGCCAGTACCAGCGAAGAGCCC------
TCAGACGACAACTTGTATTTGGGTATCGTACTTTCGGCTGTAGTCATAGTTACCGGTATT
TTCTCATACTATCAGGAATCGAAAAGTTCAAAGATCATGGAATCGTTCAAAAACATGGTG
CCCCAATTCGCTACTGTCATTCGTGAAGGTGAGAAACTCACCTTACGCGCTGAAGACTTG
GTGTTGGGTGATGTCGTTGAAGTGAAGTTCGGTGATCGTATACCCGCTGATATACGTATC
ATTGAGGCGCGCAACTTCAAAGTGGACAACTCATCGTTGACTGGTGAATCTGAGCCACAG
TCACGTGGACCCGAATTTACACATGAAAATCCATTGGAAACTAAGAATTTGGCCTTCTTC
TCTACCAACGCTGTCGAGGGTACTGCCAAGGGTGTTGTCATCAGCTGTGGTGATCACACT
GTAATGGGTCGTATTGCTGGCTTGGCTTCCGGTTTGGATACGGGCGAGACACCAATCGCT
AAGGAAATTCATCATTTCATTCACTTGATTACCGGTGTCGCCGTATTCTTGGGCGTGACA
TTCTTCGTTATCGCTTTCATCTTAGGTTACCATTGGTTGGATGCTGTTATCTTCTTGATC
GGTATTATTGTAGCGAACGTGCCCGAAGGTCTGTTGGCCACCGTAACTGTATGTCTGACA
TTGACTGCCAAGCGTATGGCATCGAAGAATTGTTTGGTAAAGAATTTGGAAGCTGTGGAA
ACCTTGGGCTCCACCTCGACCATTTGCTCCGATAAGACCGGCACCCTCACCCAAAATCGT
ATGACCGTCGCTCACATGTGGTTTGATAATCAAATCATTGAGGCCGATACAACTGAAGAT
CAGTCGGGTGTGCAATACGATAGAACCAGCCCTGGCTTCAAGGCGCTCTCTCGCATTGCT
ACCCTCTGTAATCGTGCCGAATTCAAAGGCGGTCAAGAAGGTGTACCAATTTTGAAGAAG
GAAGTCAGCGGTGATGCCTCCGAAGCGGCGCTGCTTAAATGCATGGAATTGGCGCTTGGC
GATGTAATGAATATTCGCAAACGTAACCGCAAAATCGCTGAAATTCCATTCAATTCGACC
AACAAATACCAAGTGTCCATACACGAAACTGAAGATCCCAGTGATCCACGTTATTTGCTT
GTCATGAAGGGTGCACCCGAACGTATCTTGGAGCGTTGCTCAACGATTTTCATTAATGGC
AAAGAAAAGGTATTGGACGAAGAGATGAAGGAGGCTTTCAATAATGCCTACATGGAACTT
GGTGGTTTGGGTGAGCGTGTGCTCGGTTTCTGCGACTTCATGCTGCCCTCCGATAAATAC
CCAACTGGTTATAAATTCAACACAGACGATGTAAACTTCCCCATTGATAACTTGCGTTTC
GTCGGCTTAATGTCCATGATTGATCCACCACGTGCTGCTGTACCCGATGCGGTCGCCAAG
TGTCGTTCGGCTGGTATTAAGGTTATTATGGTTACTGGTGATCATCCAATCACAGCTAAG
[truncated: 155,262 more chars]
