# Supplementary material for: Adaptive substitutions underlying cardiac glycoside insensitivity in insects exhibit epistasis in vivo
Source: eLife. 2019 Aug 27;8:e48224. doi: 10.7554/eLife.48224 (PMC6733596; doi:10.7554/eLife.48224)
Supplement: Supplementary file 4. [file elife-48224-supp4.fasta]

>Gryllus_firmus sodium potassium ATPase, alpha 1 subunit
DNKAADGSLKSRRTNVKAKRKGDNLDDLKQELDIDYHKITPEELYTRFGTNPDTGLTHAK
AKEVLERDGPNALTPPKQTPEWVKFCKNLFGGFALLLWIGAILCFIAYSIQASTVEDP--
SDDNLYLGIVLAAVVIVTGVFSYYQESKSSKIMESFKNMVPQFATVLREGEKLTLRAEDI
VLGDVVEVKFGDRIPADIRIIESRGFKVDNSSLTGESEPQSRGPEFTHENPLETKNLAFF
STNAVEGTARGVVISCGDNTVMGRIAGLASGLDTGETPIAKEIHHFIHLITGVAVFLGVT
FFVIAFILGYHWLDAVIFLIGIIVANVPEGLLATVTVCLTLTAKRMASKNCLVKNLEAVE
TLGSTSTICSDKTGTLTQNRMTVAHMWFDNQIIEADTTEDQSGVQYDRTSPGFKALARIA
TLCNRAEFKPGQDGVPILKKEVNGDASEAALLKCMELALGDVMSIRARNKKVCEIPFNST
NKYQVSIHETEDANDPRHLMVMKGAPERILDRCSSIFIGGKEKVLDEEMKEAFNNAYLEL
GGLGERVLGFCDFMLPSDKYPVGFKFDCDDPNFPLKDLRFVGLMSMIDPPRAAVPDAVAK
CRSAGIKVIMVTGDHPITAKAIAKSVGIISEGNETVEDIAQRLNIPVSEVNPREAKAAVV
HGTELRDLNSDQIDEILRYHTEIVFARTSPQQKLIIVEGCQRMGAIVAVTGDGVNDSPAL
KKADIGVAMGIAGSDVSKQAADMILLDDNFASIVTGVEEGRLIFDNLKKSIAYTLTSNIP
EISPFLAFILCDIPLPLGTVTILCIDLGTDMVPAISLAYEEAESDIMKRQPRNPFTDKLV
NERLISMAYGQIGMIQAAAGFFVYFVIMAENGFLPLSLFGIRKHWDSKAVNDLTDSYGQE
WTYRDRKKLEYTCHTAFFVTIVIVQWADLIICKTRRNSIIHQGMRNWALNFGLVFETALA
AFLSYCPGMDKGLRMYPLKFVWWLPGLPFMVSIFIYDEVRRFYLRRNPGGWLEQETYY*
>Tetrix_japonica sodium potassium ATPase, alpha 1 subunit
NKTADGKAKSRRKDPKVKVKKGDNLDDLKQELDIDFHKITPEELYQRFSTNPDTGLTHAK
AKEFLERDGPNALTPPKQTPEWVKFCKNLFGGFALLLWIGAILCFIAYSIQASTVEEP--
ADDNLYLGIVLAAVVIVTGIFSYYQESKSSRIMESFKNMVPQFATVLREGEKLTLRAEDI
VLGDVVEVKFGDRIPADIRIIEARGFKVDNSSLTGESEPQSRSPEFTHENPLETKNLAFF
STNAVEGTARGVVISCGDNTVMGRIAGLASGLDTGETPIAKEIHHFIHLITGVAVFLGVT
FFVIAFILGYHWLDAVIFLIGIIVANVPEGLLATVTVCLTLTAKRMASKNCLVKNLEAVE
TLGSTSTICSDKTGTLTQNRMTVAHMWFDNQIIEADTTEDQSGVQYDRTSPGFKALARIA
TLCNRAEFKPGQDGVPILKKEVNGDASEAALLKCMELALGDVISIRKRNKKVCEVPFNST
NKYQVSIHETEDANDPRYLMVMKGAPERILDRCSTIFIGGKEKVLDEEMKEAFNNAYLEL
GGLGERVLGFCDFMLPSDKFPLGFKFDSDDPNFPIQNLRFVGLMSMIDPPRAAVPDAVAK
CRSAGIKVIMVTGDHPITAKAIAKSVGIISEGNETIEDIAQRLNIPVSEVNPREAKAAVV
HGTELRDISSDQLDEILRYHTEIVFARTSPQQKLIIVEGCQRMGAIVAVTGDGVNDSPAL
KKADIGVAMGIAGSDVSKQAADMILLDDNFASIVTGVEEGRLIFDNLKKSIAYTLTSNIP
EISPFLVFILCDVPLPLGTVTILCIDLGTDMVPAISLAYEEAESDIMKRQPRNPFTDKLV
NERLISMAYGQIGMIQAAAGFFVYFVIMAENGFLPLKLFGIRKQWDSKAVNDLTDSYGQE
WTYRDRKKLEYTCHTAFFVTIVIVQWADLIICKTRRNSLIHQGMRNWALNFGLVFETALA
AFLSYCPGMDKGLRMYPLKFVWWLPGLPFMVSIFIYDEVRRFYLRRNPGGWLEQETYY*
>Romalea_microptera sodium potassium ATPase, alpha 1 subunit
FNCNMPADKSRRKEPSSKKKKADNLDDLKQELDIDYHKISPDELYARFSTNPETGLTHAK
AKEILERDGPNALTPPKQTPEWVKFCKNLFGGFALLLWIGAILCFIAYSILASTVEEP--
SDDNLYLGIVLAAVVIITGIFSYYQESKSSRIMDSFKNMVPQFATVLRGGEKLTLRAEDI
VLGDVVEVKFGDRIPADIRIIESRGFKVDNSSLTGESEPQSRSPEFTHENPLETKNLAFF
STNAVEGTAKGVVISCGDNTVMGRIAGLASGLDTGETPIAKEIHHFIHLITGVAVFLGVT
FFVIAFILGYHWLDAVIFLIGIIVANVPEGLLATVTVCLTLTAKRMASKNCLVKNLEAVE
TLGSTSTICSDKTGTLTQNRMTVAHMWFDNQIIEADTTEDQSGVQYDRTSPGFKALARIA
TLCNRAEFKPGQDGVPILKREVNGDASEAALLKCMELALGDVMSIRKRNKKVCEIPFNST
NKYQVSIHETEDANDPRYLMVMKGAPERILDRCSTIFIGGKEKVLDEEMKEAFNNAYLEL
GGLGERVLGFCDFMLPTDKFPPGFKFDADDPNFPLNGLRFVGLMSMIDPPRAAVPDAVAK
CRSAGIKVIMVTGDHPITAKAIAKSVGIISEGNETVEDIAQRLNIPVSEVNPREAKAAVV
HGTELRDLNSDQLDEILRYHTEIVFARTSPQQKLIIVEGCQRMGAIVAVTGDGVNDSPAL
KKADIGVAMGIAGSDVSKQAADMILLDDNFASIVTGVEEGRLIFDNLKKSIAYTLTSNIP
EISPFLAFILCDIPLPLGTVTILCIDLGTDMVPAISLAYEEAESDIMKRRPRNPYKDNLV
NERLISMAYGQIGMIQAAAGFFVYFVIMAENGFLPLRLFGIRKQWDSKAVNDLSDSYGQE
WTYQDRKKLEYTCHTAFFVTIVIVQWADLIICKTRRNSIIHQGMRNWALNFGLVFETALA
AFLSYCPGMDKGLRMYPLKFVWWLPGLPFSLAIFIYDEVRRFYLRRNPGGWLEQETYY*
>Oedaleus_asiaticus sodium potassium ATPase, alpha 1 subunit
NNTNMPADKSRRKEPSSKKKKADNLDDLKQELDIDFHKISPEELYARFSTNPETGLTHAK
AKEILERDGPNALTPPKQTPEWVKFCKNLFGGFALLLWIGAILCFIAYSILASTVEEP--
SDDNLYLGIVLAAVVIITGIFSYYQESKSSKIMDSFKNMVPQFATVIRGGEKLTLRAEDI
VLGDVVEVKFGDRIPADIRIIESRGFKVDNSSLTGESEPQSRSPEFTHENPLETKNLAFF
STNAVEGTAKGVVISCGDNTVMGRIAGLASGLDTGETPIAKEIHHFIHLITGVAVFLGVT
FFVIAFILGYHWLDAVIFLIGIIVANVPEGLLATVTVCLTLTAKRMASKNCLVKNLEAVE
TLGSTSTICSDKTGTLTQNRMTVAHMWFDNQIIEADTTEDQSGVQYDRTSPGFKALARIA
TLCNRAEFKPGQDGVPILKREVNGDASEAALLKCMELALGDVMSIRKRNKKVCEIPFNST
NKYQVSIHETEDANDPRYLMVMKGAPERILDRCSTIFIGGKEKVLDEEMKEAFNNAYLEL
GGLGERVLGFCDFMLPTDKFPPGFKFDADDPNFPLNGLRFVGLMSMIDPPRAAVPDAVAK
CRSAGIKVIMVTGDHPITAKAIAKSVGIISEGNETVEDIAQRLNIPVSEVNPREAKAAVV
HGTELRDLNSDQLDEILRYHTEIVFARTSPQQKLIIVEGCQRMGAIVAVTGDGVNDSPAL
KKADIGVAMGIAGSDVSKQAADMILLDDNFASIVTGVEEGRLIFDNLKKSIAYTLTSNIP
EISPFLAFILCDIPLPLGTVTILCIDLGTDMVPAISLAYEEAESDIMKRQPRNPFTDKLV
NERLISMAYGQIGMIQAAAGFFVYFVIMAENGFLPLKLFGIRKQWDSKAVNDLSDSYGQE
WTYQDRKKLEYTCHTAFFVTIVIVQWADLIICKTRRNSIIHQGMRNWALNFGLVFETALA
AFLSYCPGMDKGLRMYPLKFVWWLPGLPFSLAIFIYDEVRRFYLRRNPGGWLEQETYY*
>Locusta_migratoria sodium potassium ATPase, alpha 1 subunit
NNTNMPADKSRRKEPSAKKKKADNLDDLKQELDIDYHKISPEELYTRFSTNPETGLTHAK
AKEILERDGPNALTPPKQTPEWVKFCKNLFGGFALLLWIGAILCFIAYSILASTVEEP--
SDDNLFLGVVLSAVVIVTGCFSYYQEAKSSAIMESFKHMVPQFATVIRGGEKLTLRAEDI
VLGDVVEVKFGDRIPADIRIIESRGFKVDNSSLTGESEPQSRSPEFTHENPLETKNLAFF
STNAVEGTAKGVVISCGDNTVMGRIAGLASGLDTGETPIAKEIHHFIHLITGVAVFLGVT
FFVIAFILGYHWLDAVIFLIGIIVANVPEGLLATVTVCLTLTAKRMASKNCLVKNLEAVE
TLGSTSTICSDKTGTLTQNRMTVAHMWFDNQIIEADTTEDQSGVQYDRTSPGFKALARIA
TLCNRAEFKPGQDGVPILKREVNGDASEAALLKCMELALGDVMSIRKRNKKVCEIPFNST
NKYQVSIHETEDANDPRYLMVMKGAPERILDRCSTIFIGGKEKVLDEEMKEAFNNAYLEL
GGLGERVLGFCDFMLPTDKFPPGFKFDADDPNFPLNGLRFVGLMSMIDPPRAAVPDAVAK
CRSAGIKVIMVTGDHPITAKAIAKSVGIISEGNETVEDIAQRLNIPVSEVNPREAKAAVV
HGTELRDLNSDQLDEILRYHTEIVFARTSPQQKLIIVEGCQRMGAIVAVTGDGVNDSPAL
KKADIGVAMGIAGSDVSKQAADMILLDDNFASIVTGVEEGRLIFDNLKKSIAYTLTSNIP
EISPFLAFILCDIPLPLGTVTILCIDLGTDMVPAISLAYEEAESDIMKRRPRNPYKDNLV
NERLISMAYGQIGMIQAAAGFFVYFVIMAENGFLPLKLFGIRKQWDSKAVNDLSDSYGQE
WTYQDRKELEYTCHTAFFVTIVIVQWADLIICKTRRNSIIHQGMRNWALNFGLVFETALA
AFLSYCPGMDKGLRMYPLKFVWWLPGLPFSLAIFIYDEVRRLYLRRNPGGWLEQETYY*
>Aularches_miliaris sodium potassium ATPase, alpha 1 subunit
NKTADGKAKSRRKETSKKQKKADNLDDLKQELDIDYHKITPEELYARFSTNPDTGLTHAK
AKEVLERDGPNALTPPKQTPEWVKFCKNLFGGFALLLWIGAILCFIAYSILASTVEEP--
SDDNLYLGIVLAAVVIVTGIFSYYQESKSSKIMESFKNMVPQFATVIRGGEKLTLRAEDI
VLGDVVEVKFGDRIPADIRIIESRGFKVDNSSLTGESEPQSRSPEFTHENPLETKNLAFF
STNAVEGTAKGVVISCGDNTVMGRIAGLASGLDTGETPIAKEIHHFIHLITGVAVFLGVT
FFIIAFILGYHWLDAVIFLIGIIVANVPEGLLATVTVCLTLTAKRMASKNCLVKNLEAVE
TLGSTSTICSDKTGTLTQNRMTVAHMWFDNQIIEADTTEDQSGVQYDRTSPGFKALARIA
TLCNRAEFKPGQEGVPILKREVNGDASEAALLKCMELALGDVISIRKRNKKVCEIPFNST
NKYQVSIHETEDANDPRYLMVMKGAPERILDRCSTIFIGGKEKVLDEEMKEAFNNAYLEL
GGLGERVLGFCDFTLPTDKFPPGFKFDSDDPNFPLSGLRFVGLMSMIDPPRAAVPDAVAK
CRSAGIKVIMVTGDHPITAKAIAKSVGIISEGNETVEDIAQRLNIPVSEVNPREAKAAVV
HGTELRDLNSDQLDEILRYHTEIVFARTSPQQKLIIVEGCQRMGAIVAVTGDGVNDSPAL
KKADIGVAMGIAGSDVSKQAADMILLDDNFASIVTGVEEGRLIFDNLKKSIAYTLTSNIP
EISPFLAFILCDIPLPLGTVTILCIDLGTDMVPAISLAYEEAESDIMKRQPRNPFTDKLV
NERLISMAYGQIGMIQAAAGFFVYFVIMAENGFLPLKLFGIRKQWDSKAVNDLPDSYGQE
WTYQDRKKLEYTCHTAFFVTIVIVQWADLIICKTRRNSIIHQGMRNWALNFGLVFETALA
AFLSYCPGMDKGLRMYPLKFVWWLPGLPFSLAIFIYDEVRRFYLRRNPGGWLEQETYY*
>Taphronota_calliparea sodium potassium ATPase, alpha 1 subunit
NKTADGKAKSRRKETSKKQKKADNLDDLKQELDIDFHKITPDELYARFSTNPETGLTHAK
AKEVLERDGPNALTPPKQTPEWVKFCKNLFGGFALLLWIGAILCFIAYSILASTVEEP--
SDDNLYLGIVLAAVVIVTGIFSYYQESKSSKIMESFKNMVPQFATVIRGGEKLTLRAEDI
VLGDVVEVKFGDRIPADIRIIESRGFKVDNSSLTGESEPQSRSPDFTHENPLETKNLAFF
STNAVEGTAKGVVISCGDNTVMGRIAGLASGLDTGETPIAKEIHHFIHLITGVAVFLGVT
FFVIAFILGYHWLDAVIFLIGIIVANVPEGLLATVTVCLTLTAKRMASKNCLVKNLEAVE
TLGSTSTICSDKTGTLTQNRMTVAHMWFDNQIIEADTTEDQSGVQYDRTSPGFKALARIA
TLCNRAEFKPGQDGVPILKREVNGDASEAALLKCMELALGDVMSIRKRNKKVCEIPFNST
NKYQVSIHETEDANDPRYLMVMKGAPERILDRCSTIFIGGKEKVLDEEMKEAFNNAYLEL
GGLGERVLGFCDFTLPTDKFPPGFKFDGDDPNFPLSGLRFVGLMSMIDPPRAAVPDAVAK
CRSAGIKVIMVTGDHPITAKAIAKSVGIISEGNETVEDIAQRLNIPVSEVNPREAKAAVV
HGTELRDLNSDQLDEILRYHTEIVFARTSPQQKLIIVEGCQRMGAIVAVTGDGVNDSPAL
KKADIGVAMGIAGSDVSKQAADMILLDDNFASIVTGVEEGRLIFDNLKKSIAYTLTSNIP
EISPFLAFILCDIPLPLGTVTILCIDLGTDMVPAISLAYEEAESDIMKRQPRNPFTDKLV
NERLISMAYGQIGMIQAAAGFFVYFVIMAENGFLPMKLFGIRKQWDSKAVNDLPDSYGQE
WTYQDRKKLEYTCHTAFFVTIVIVQWADLIICKTRRNSIIHQGMRNWALNFGLVFETALA
AFLSYCPGMDKGLRMYPLKFVWWLPGLPFSLAIFIYDEVRRFYLRRNPGGWLEQETYY*
>Dictyophorus_griseus sodium potassium ATPase, alpha 1 subunit
NKTADGKAKSRRKETSKKQKKADNLDDLKQELDIDYHKITPDELYARFSTNPETGLTHAK
AKEVLERDGPNALTPPKQTPEWVKFCKNLFGGFALLLWIGAILCFIAYSILASTVEEP--
SDDNLYLGIVLAAVVIVTGIFSYYQESKSSKIMESFKNMVPQFATVIRGGEKLTLRAEDI
VLGDVVEVKFGDRIPADIRIIESRGFKVDNSSLTGESEPQSRSPEFTHENPLETKNLAFF
STNAVEGTAKGVVISCGDNTVMGRIAGLASGLDTGETPIAKEIHHFIHLITGVAVFLGVT
FFVIAFILGYHWLDAVIFLIGIIVANVPEGLLATVTVCLTLTAKRMASKNCLVKNLEAVE
TLGSTSTICSDKTGTLTQNRMTVAHMWFDNQIIEADTTEDQSGVQYDRTSPGFKALARIA
TLCNRAEFKPGQEGVPILKREVNGDASEAALLKCMELALGDVMSIRKRNKKVCEIPFNST
NKYQVSIHETEDANDPRYLMVMKGAPERILDRCSTIFIGGKEKVLDEEMKEAFNNAYLEL
GGLGERVLGFCDFTLPTDKFPPGFTFDSDDPNFPLSGLRFVGLMSMIDPPRAAVPDAVAK
CRSAGIKVIMVTGDHPITAKAIAKSVGIISEGNETVEDIAQRLNIPVSEVNPREAKAAVV
HGTELRDLNSDQLDEILRYHTEIVFARTSPQQKLIIVEGCQRMGAIVAVTGDGVNDSPAL
KKADIGVAMGIAGSDVSKQAADMILLDDNFASIVTGVEEGRLIFDNLKKSIAYTLTSNIP
EISPFLAFILCDIPLPLGTVTILCIDLGTDMVPAISLAYEEAESDIMKRQPRNPFTDKLV
NERLISMAYGQIGMIQAAAGFFVYFVIMAENGFLPLKLFGIRKQWDSKAVNDLPDSYGQE
WTYQDRKKLEYTCHTAFFVTIVIVQWADLIICKTRRNSIIHQGMRNWALNFGLVFETALA
AFLSYCPGMDKGLRMYPLKFVWWLPGLPFSLAIFIYDEVRRFYLRRNPGGWLEQETYY*
>Chrotogonus_hemipterus sodium potassium ATPase, alpha 1 subunit
NKTADGKAKSRRKEPSKKQKKADNLDDLKQELDIDYHKITPEELYARFNTHPETGLTHAK
AKEILERDGPNALTPPKQTPEWVKFCKNLFGGFALLLWIGAILCFIAYSILASTVEEP--
SDDNLYLGIVLAAVVIVTGIFSYYQESKSSKIMESFKNMVPQFATVIRGGEKLTLRAEDI
VLGDVVEVKFGDRIPADIRIIESRGFKVDNSSLTGESEPQSRSPEFTHENPLETKNLAFF
STNAVEGTAKGVVISCGDNTVMGRIAGLASGLDTGETPIAKEIHHFIHLITGVAVFLGVT
FFIIAFILGYHWLDAVIFLIGIIVANVPEGLLATVTVCLTLTAKRMASKNCLVKNLEAVE
TLGSTSTICSDKTGTLTQNRMTVAHMWFDNQIIEADTTEDQSGVQYDRTSPGFKALARIA
TLCNRAEFKPGQEGVPILKREVNGDASEAALLKCMELALGDVMSIRKRNKKVCEIPFNST
NKYQVSIHETEDANDPRYLMVMKGAPERILDRCSTIFIGGKEKVLDEEMKEAFNNAYLEL
GGLGERVLGFCDFILPTDKFPPGFKFDADEPNFPLSGLRFVGLMSMIDPPRAAVPDAVAK
CRSAGIKVIMVTGDHPITAKAIAKSVGIISEGNETVEDIAQRLNIPVSEVNPREAKAAVV
HGTELRDLNSDQLDEILRYHTEIVFARTSPQQKLIIVEGCQRMGAIVAVTGDGVNDSPAL
KKADIGVAMGIAGSDVSKQAADMILLDDNFASIVTGVEEGRLIFDNLKKSIAYTLTSNIP
EISPFLAFILCDIPLPLGTVTILCIDLGTDMVPAISLAYEEAESDIMKRQPRNPFTDKLV
NERLISMAYGQIGMIQAAAGFFVYFVIMAENGFLPLKLFGIRKQWDSKAVNDLPDSYGQE
WTYQDRKKLEYTCHTAFFVTIVIVQWADLIICKTRRNSIIHQGMRNWALNFGLVFETALA
AFLSYCPGMDKGLRMYPLKFVWWLPGLPFSLAIFIYDEVRRFYLRRNPGGWLEQETYY*
>Atractomorpha_acutipennis sodium potassium ATPase, alpha 1 subunit
NKTADGKAKSRRKETSKKQKKADNLDDLKQELDIDYHKITPEELYARFSTNPDTGLTHAK
AKEVLERDGPNALTPPKQTPEWVKFCKNLFGGFALLLWIGAILCFIAYSILASTVEEP--
SDDNLYLGIVLAAVVIVTGIFSYYQESKSSKIMESFKNMVPQFATVIRGGEKLTLRAEDI
VLGDVVEVKFGDRIPADIRIIESRGFKVDNSSLTGESEPQSRSPDFTHENPLETKNLAFF
STNAVEGTAKGVVISCGDNTVMGRIAGLASGLDTGETPIAKEIHHFIHLITGVAVFLGVT
FFVIAFILGYHWLDAVIFLIGIIVANVPEGLLATVTVCLTLTAKRMASKNCLVKNLEAVE
TLGSTSTICSDKTGTLTQNRMTVAHMWFDNQIIEADTTEDQSGVQYDRTSPGFKALARIA
TLCNRAEFKPGQEGVPILKREVNGDASEAALLKCMELALGDVMSIRKRNKKISEIPFNST
NKYQVSIHETEDANDPRYLMVMKGAPERILDRCSTIFIGGKEKVLDEEMKEAFNNAYLEL
GGLGERVLGFCDFTLPTDKFPPGFKFDADDPNFPLSGLRFVGLMSMIDPPRAAVPDAVAK
CRSAGIKVIMVTGDHPITAKAIAKSVGIISEGNETVEDIAQRLNIPVSEVNPREAKAAVV
HGTELRDLNSDQLDEILRYHTEIVFARTSPQQKLIIVEGCQRMGAIVAVTGDGVNDSPAL
KKADIGVAMGIAGSDVSKQAADMILLDDNFASIVTGVEEGRLIFDNLKKSIAYTLTSNIP
EISPFLAFILCDIPLPLGTVTILCIDLGTDMVPAISLAYEEAESDIMKRQPRNPFTDKLV
NERLISMAYGQIGMIQAAAGFFVYFVIMAENGFLPLKLFGIRKQWDSKAVNDLPDSYGQE
WTYQDRKKLEYTCHTAFFVTIVIVQWADLIICKTRRNSIIHQGMRNWALNFGLVFETALA
AFLSYCPGMDKGLRMYPLKFVWWLPGLPFSLAIFIYDEVRRFYLRRNPGGWLEQETYY*
>Ochrophlebia_cafra sodium potassium ATPase, alpha 1 subunit
NKTADGKAKSRRKETSKKQKKADNLDDLKQELDIDFHKITPEELYARFSTNPETGLTHAK
AKEVLERDGPNALTPPKQTPEWVKFCKNLFGGFALLLWIGAILCFIAYSILASTVEEP--
SDDNLYLGIVLAAVVIVTGIFSYYQESKSSKIMESFKNMVPQFATVLRGGEKLTLRAEDI
VLGDVVEVKFGDRIPADIRIIESRGFKVDNSSLTGESEPQSRSPEFTHENPLETKNLAFF
STNAVEGTAKGVVISCGDNTVMGRIAGLASGLDTGETPIAKEIHHFIHLITGVAVFLGVT
FFIIAFILGYHWLDAVIFLIGIIVANVPEGLLATVTVCLTLTAKRMASKNCLVKNLEAVE
TLGSTSTICSDKTGTLTQNRMTVAHMWFDNQIIEADTTEDQSGVQYDRTSPGFKALARIA
TLCNRAEFKPGQDGVPILKREVNGDASEAALLKCMELALGDVMSIRKRNKKVCEIPFNST
NKYQVSIHETEDANDPRYLMVMKGAPERILDRCSTIFIGGKEKVLDEEMKEAFNNAYLEL
GGLGERVLGFCDFTLPTDKFPPGFKFDSDEANFPLSGLRFVGLMSMIDPPRAAVPDAVAK
CRSAGIKVIMVTGDHPITAKAIAKSVGIISEGNETVEDIAQRLNIPVSEVNPREAKAAVV
HGTELRDLNSDQLDEILRYHTEIVFARTSPQQKLIIVEGCQRMGAIVAVTGDGVNDSPAL
KKADIGVAMGIAGSDVSKQAADMILLDDNFASIVTGVEEGRLIFDNLKKSIAYTLTSNIP
EISPFLAFILCDVPLPLGTVTILCIDLGTDMVPAISLAYEEAESDIMKRQPRNPFTDKLV
NERLISMAYGQIGMIQAAAGFFVYFVIMAENGFLPMKLFGIRKQWDSKAVNDLPDSYGQE
WTYQDRKKLEYTCHTAFFVTIVIVQWADLIICKTRRNSIIHQGMRNWALNFGLVFETALA
AFLSYCPGMDKGLRMFPLKFVWWLPGLPFSLAIFIYDEVRRFYLRRNPGGWLEQETYY*
>Sphenarium_purpurascens sodium potassium ATPase, alpha 1 subunit
--------KSRRKEPSKKQKKADNLDDLKQELDIDYHKITPEELYARFSTNPETGLTHAK
AKEVLERDGPNALTPPKQTPEWVKFCKNLFGGFALLLWIGAILCFIAYSILASTVEEP--
SDDNLFLGVVLSAVVIVTGCFSYYQEAKSSAIMESFKHMVPQFATVLRGGEKLTLRAEDI
VLGDVVEVKFGDRIPADIRIIESRGFKVDNSSLTGESEPQSRSPDFTHENPLETKNLAFF
STNAVEGTAKGVVISCGDNTVMGRIAGLASGLDTGETPIAKEIHHFIHLITGVAVFLGVT
FFVIAFILGYHWLDAVIFLIGIIVANVPEGLLATVTVCLTLTAKRMASKNCLVKNLEAVE
TLGSTSTICSDKTGTLTQNRMTVAHMWFDNQIIEADTTEDQSGVQYDRTSPGFKALARIA
TLCNRAEFKPGQDGVPILKREVNGDASEAALLKCMELALGDVMSIRKRNKKVCEIPFNST
NKYQVSIHDTEDANDPRYLMVMKGAPERILDRCSTIFIGGKEKVLDEEMKEAFNNAYLEL
GGLGERVLGFCDFILPTDKFPPGFKFDADEPNYPLSGLRFVGLMSMIDPPRAAVPDAVAK
CRSAGIKVIMVTGDHPITAKAIAKSVGIISEGNETVEDIAQRLNIPVSEVNPREAKAAVV
HGTELRDLDSEQLDEILRYHTEIVFARTSPQQKLIIVEGCQRMGAIVAVTGDGVNDSPAL
KKADIGVAMGIAGSDVSKQAADMILLDDNFASIVTGVEEGRLIFDNLKKSIAYTLTSNIP
EISPFLAFILCDIPLPLGTVTILCIDLGTDMVPAISLAYEEAESDIMKRRPRNPYKDNLV
NERLISMAYGQIGMIQAAAGFFVYFVIMAENGFLPLKLFGIRKQWDSKAVNDLPDSYGQE
WTYQDRKKLEYTCHTAFFVTIVIVQWADLIICKTRRNSIIHQGMRNWALNFGIVFETALA
AFLSYCPGMDKGLRMYPLKFVWWLPGLPFSLAIFIYDEVRRFYLRRNPGGWLEQETYY*
>Zonocerus_elegans sodium potassium ATPase, alpha 1 subunit
NKTADGKAKSRRKEPSKKQKKADNLDDLKQELDIDYHKITPEELYTRFSTNPETGLTHAK
AKEVLERDGPNALTPPKQTPEWVKFCKNLFGGFALLLWIGAILCFIAYSILASTVEEP--
SDDNLYLGIVLAAVVIVTGIFSYYQESKSSKIMESFKNMVPQFATVLRGGEKLTLRAEDI
VLGDVVEVKFGDRIPADIRIIESRGFKVDNSSLTGESEPQSRSPEFTHENPLETKNLAFF
STNAVEGTAKGVVISCGDNTVMGRIAGLASGLDTGETPIAKEIHHFIHLITGVAVFLGVT
FFVIAFILGYHWLDAVIFLIGIIVANVPEGLLATVTVCLTLTAKRMASKNCLVKNLEAVE
TLGSTSTICSDKTGTLTQNRMTVAHMWFDNQIIEADTTEDQSGVQYDRTSPGFKALARIA
TLCNRAEFKPGQDGVPILKREVNGDASEAALLKCMELALGDVMSIRKRNKKVCEIPFNST
NKYQVSIHETEDANDPRYLMVMKGAPERILDRCSTIFIGGKEKVLDEEMKEAFNNAYLEL
GGLGERVLGFCDFTLPTDKFPPGFKFDADEPNFPLSGLRFVGLMSMIDPPRAAVPDAVAK
CRSAGIKVIMVTGDHPITAKAIAKSVGIISEGNETVEDIAQRLNIPVSEVNPREAKAAVV
HGTELRDLNSDQLDEILRYHTEIVFARTSPQQKLIIVEGCQRMGAIVAVTGDGVNDSPAL
KKADIGVAMGIAGSDVSKQAADMILLDDNFASIVTGVEEGRLIFDNLKKSIAYTLTSNIP
EISPFLAFILCDIPLPLGTVTILCIDLGTDMVPAISLAYEEAESDIMKRQPRNPFTDKLV
NERLISMAYGQIGMIQAAAGFFVYFVIMAENGFLPLKLFGIRKQWDSKAVNDLPDSYGQE
WTYQDRKKLEYTCHTAFFVTIVIVQWADLIICKTRRNSIIHQGMRNWALNFGLVFETALA
AFLSYCPGMDKGLRMYPLKFVWWLPGLPFSLAIFIYDEVRRFYLRRNPGGWLEQETYY*
>Poekilocerus_pictus_B sodium potassium ATPase, alpha 1 subunit
-NSNMPADKSRRKEPSKKQKKADNLDDLKQELDIDYHKITPEELYTRFSTNPETGLTHAK
AKEILERDGPNALTPPKQTPEWVKFCKNLFGGFALLLWIGAILCFIAYSILASTVEEP--
SDDNLYLGIVLAAVVIVTGIFSYYQETKSSKIMESFKNMVPQFATVLRGGEKLTLRAEDI
VLGDVVEVKFGDRIPADIRIIESRGFKVDNSSLTGESEPQSRSPEFTHENPLETKNLAFF
STNAVEGTAKGVVISCGDNTVMGRIAGLASGLDTGETPIAKEIHHFIHLITGVAVFLGVT
FFVIAFILGYHWLDAVIFLIGIIVANVPEGLLATVTVCLTLTAKRMASKNCLVKNLEAVE
TLGSTSTICSDKTGTLTQNRMTVAHMWFDNQIIEADTTEDQSGVQYDRTSPGFKALARIA
TLCNRAEFKPGQDGVPILKREVNGDASEAALLKCMELALGDVMSIRKRNKKVCEIPFNST
NKYQVSIHETEDANDPRYLMVMKGAPERILDRCSTIFIGGKEKVLDEEMKEAFNNAYLEL
GGLGERVLGFCDFILPTDKFPPGFKFDADEPNFPLSGLRFVGLMSMIDPPRAAVPDAVAK
CRSAGIKVIMVTGDHPITAKAIAKSVGIISEGNETVEDIAQRLNIPVSEVNPREAKAAVV
HGTELRDLNSDQLDEILRYHTEIVFARTSPQQKLIIVEGCQRMGAIVAVTGDGVNDSPAL
KKADIGVAMGIAGSDVSKQAADMILLDDNFASIVTGVEEGRLIFDNLKKSIAYTLTSNIP
EISPFLAFILCDIPLPLGTVTILCIDLGTDMVPAISLAYEEAESDIMKRQPRNPFKDNLV
NERLISMAYGQIGMIQAAAGFFVYFVIMAENGFLPLKLFGIRKQWDSKAVNDLPDSYGQE
WTYQDRKKLEYTCHTAFFVTIVIVQWADLIICKTRRNSIIHQGMRNWALNFGLVFETALA
AFLSYCPGMDKGLRMYPLKFVWWLPGLPFSLAIFIYDEVRRFYLRRNPGGWLEQETYY*
>Phymateus_leprosus_B sodium potassium ATPase, alpha 1 subunit
-NSNMPIDKSRRKEPSKKQKKADNLDDLKQELDIDYHKISPEEFYARFSTNPETGLTHAK
AKEILERDGPNALTPPKQTPEWVKFCKNLFGGFALLLWIGAILCFIAYSILASTVEEP--
SDDNLYLGIVLAAVVIVTGIFSYYQESKSSKIMESFKNMVPQFATVLRGGEKLTLRAEDI
VLGDVVEVKFGDRIPADIRIIESRGFKVDNSSLTGESEPQSRSPDFTHENPLETKNLAFF
STNAVEGTAKGVVISCGDNTVMGRIAGLASGLDTGETPIAKEIHHFIHLITGVAVFLGVT
FFLIAFILGYHWLDAVIFLIGIIVANVPEGLLATVTVCLTLTAKRMASKNCLVKNLEAVE
TLGSTSTICSDKTGTLTQNRMTVAHMWFDNQIIEADTTEDQSGVQYDRTSPGFKALARIA
TLCNRAEFKPGQDGVPILKREVNGDASEAALLKCMELALGDVMSIRKRNKKVCEIPFNST
NKYQVSVHETEDANDPRYLMVMKGAPERILDRCSTIFIGGKEKVLDEEMKEAFNNAYLEL
GGLGERVLGFCDFILPTDKFPPGFKFDADEPNFPLSGLRFVGLMSMIDPPRAAVPDAVAK
CRSAGIKVIMVTGDHPITAKAIAKSVGIISEGNETVEDIAQRLNIPVSEVNPREAKAAVV
HGTELRDLNSDQLDEILRYHTEIVFARTSPQQKLIIVEGCQRMGAIVAVTGDGVNDSPAL
KKADIGVAMGIAGSDVSKQAADMILLDDNFASIVTGVEEGRLIFDNLKKSIAYTLTSNIP
EISPFLAFILCDIPLPLGTVTILCIDLGTDMVPAISLAYEEAESDIMKRQPRNPFTDKLV
NERLISMAYGQIGMIQAAAGFFVYFVIMAENGFLPLKLFGIRKQWDSKAVNDLPDSYGQE
WTYQDRKKLEYTCHTAFFVTIVIVQWADLIICKTRRNSIIHQGMRNWALNFGLVFETALA
AFLSYCPGMDKGLRMYPLKFVWWLPGLPFSLAIFIYDEVRRFYLRRNPGGWLEQETYY*
>Poekilocerus_pictus_A sodium potassium ATPase, alpha 1 subunit
NKTADGKAKSRRKEPSKKQKKADNLDDLKQELDIDYHKISPDELYARFGTNPETGLTHAK
AKEILERDGPNALTPPKQIPEWVKFCKNLFGGFALLLWIGAILCFIAYSILASTTEESAD
SDDHLYLGIVLAAVVIITGIFSYYQESKSSKIMESFKSMVPQFATVIRSGEKLSIRAEEI
VLGDVVEVKFGDRIPADIRIVEAQGFKVDNSSLTGESEAQSRSPEFTHENPLETKNLAFF
STNAVEGTAKGVVISCGDNTVMGRIAGLASGLDTGETPIAKEIHHFIHIITGVAVFLGVT
FFIIAFILGYHWLDAVVFLIGIIVANVPEGLLATVTVCLTLTAKRMASKNCLVKNLEAVE
TLGSTSTICSDKTGTLTQNRMTVAHMWFDNQIIEADTTEDQSGVQYDRTSPGFKALARVA
TLCNRAEFKPGQEGVPILKREVNGDASEAALLKCMELALGDVMSIRKRNKKICEIPFNST
NKYQVSIHETEDANDPRYLLVMKGAPERILDRCSTIFIGGKEKILDEEMKEAFNSAYLEL
GGLGERVLGFCDLILPTDKFPPGFKFDNDEPNFPLSGLRFVGLMSMIDPPRAAVPDAVAK
CRSAGIKVIMVTGDHPITAKAIAKSVGIISEGNETVEDIAQRLNIPVSEVNPREAKAAVV
HGTELRDLSSDQLDEILRYHTEIVFARTSPQQKLIIVEGCQRMGAIVAVTGDGVNDSPAL
KKADIGVAMGIAGSDVSKQAADMILLDDNFASIVTGVEEGRLIFDNLKKSIAYTLTSNIP
EISPFLAFMLCNIPLPLGTVTILCIDLGTDMVPAISLAYEEAESDIMKRQPRNPFTDKLV
NERLISMSYGQIGMIQAAAGFFVYFVIMAENGFLPLKLFGIRHQWESKAINDLPDSYGQE
WTYQDRKKLEYTCHTAFFVTIVIVQWADLIICKTRRNSIVHQGMRNWALNFGLMFETALA
AFLSYCPGMDKGLRMYPLKFVWWLPGLPFSLAIFIYDEVRRFYLRRNPGGWLEQETYY*
>Phymateus_leprosus_A sodium potassium ATPase, alpha 1 subunit
NKTADGKAKSRRKEPSKKQKKANNLDDLKQELDIDYHKITPEELYARFSTNPETGLTHAK
AKEIFERDGPNALTPPKQTPEWVKFCKNLFGGFALLLWIGAILCFIAYSILASTTEESTD
TENHLYLGIVLAAVVIITGIFSYYQESKSSKIMESFKSMVPQFATVIRSGEKLSIRAEEI
VLGDVVEVKFGDRIPADIRIIEAQGFKVDNSSLTGESEAQSRSPEFTHENPLETKNLGFF
STNAVEGTAKGVVISCGDNTVMGRIAGLASGLDTGETPIAKEIHHFIHIIGGVAVFLGVT
FFIIAFILGYHWLDAVVFLIGVIVANVPEGLLATVTVCLTLTAKRMASKNCLVKNLEAVE
TLGSTSTICSDKTGTLTQNRMTVAHMWFDNQIIEADTTEDQSGVQYDRTSPGFKALARVA
TLCNRAEFKPGQDGVPILKREVNGDASEAALLKCMELALGDVMSIRKRNKKICEIPFNST
NKYQVSVHETEDANDPRYLLVMKGAPERILDRCSTIFIGGKEKVLDEEMKEAFNNAYLEL
GGLGERVLGFCDFILPTDKFPPGFKFDNDDPNFPLSGLRFVGLMSMIDPPRAAVPDAVAK
CRSAGIKVIMVTGDHPITAKAIAKSVGIISEGNETVEDIAQRLNIPVSEVNPREAKAAVI
HGTELRDLSPEQLDEILRYHTEIVFARTSPQQKLIIVEGCQRMGAIVAVTGDGVNDSPAL
KKADIGVAMGIAGSDVSKQAADMILLDDNFASIVTGVEEGRLIFDNLKKSIAYTLTSNIP
EISPFLAFMLCNIPLPLGTVTILCIDLGTDMVPAISLAYEEAESDIMKRQPRNPFTDKLV
NERLISMSYGQIGMIQAAAGFFVYFVIMAENGFLPMKLFGIRHQWESKAINDLPDSYGQE
WTYQDRKKLEHTCHTAFFVTIVIVQWADLIICKTRRNSIVHQGMRNWALNFGLVFETALA
AFLSYCPGMDKGLRMYPLKFVWWLPGLPFSLAIFIYDEVRRFYLRRNPGGWLEQETYY*
>Mantis_religiosa sodium potassium ATPase, alpha 1 subunit
---DNKTADGRDKSRKAKAKKTDNLDDLKQELDIDFHKISVEELYQRFQTNPETGLTHAK
AKENLERDGPNALTPPRQTPEWVKFCKNLFGGFALLLWIGAILCFIAYSIQASTVEEP--
ADDNLFLGIVLAAVVIVTGIFSYYQESKSSKIMESFKNMVPQFATVLREGEKLTLRAEDI
VLGDVVEVKFGDRIPADIRIIESRGFKVDNSSLTGESEPQSRGPEFTHENPLETKNLAFF
STNAVEGTARGVVISCGDHTVMGRIAGLASGLDTGETPIAKEIHHFIHLITGVAVFLGVT
FFVIAFILGYHWLDAVIFLIGIIVANVPEGLLATVTVCLTLTAKRMASKNCLVKNLEAVE
TLGSTSTICSDKTGTLTQNRMTVAHMWFDNQIIEADTTEDQSGVQYDRTSPGFKALARIA
TLCNRAEFKPGQDGVPILKKEVNGDASEAALLKCMELALGDVMSIRKRNKKVMEIPFNST
NKYQVSIHETEDPNDPRYLMVMKGAPERILDKCTTIFIGGKEKVLDEEMKEAFNNAYLEL
GGLGERVLGFCDFMLPSDKFPLGFKFDSDDPNFPLSGLRFVGLMSMIDPPRAAVPDAVAK
CRSAGIKVIMVTGDHPITAKAIAKSVGIISEGNETVEDIAQRLNIPVSEVNPREAKAAVV
HGTELRDLSSDQLDEILRYHTEIVFARTSPQQKLIIVEGCQRMGAIVAVTGDGVNDSPAL
KKADIGVAMGIAGSDVSKQAADMILLDDNFASIVTGVEEGRLIFDNLKKSIAYTLTSNIP
EISPFLAFILCDIPLPLGTVTILCIDLGTDMVPAISLAYEEAESDIMKRQPRNPFTDKLV
NERLISMAYGQIGMIQAAAGFFVYFVIMAENGFLPLHLFGIRKMWDSKAVNDLTDSYGQE
WTYRDRKKLEYTCHTAFFVSIVIVQWADLIICKTRRNSIVHQGMRNWALNFGLVFETLLA
AFLSYCPGMDKGLRMYPLKFVWWLPAIPFCLSIFIYDEVRRFYLRRNPGGWLEQETYY*
>Bemisia_tabaci sodium potassium ATPase, alpha 1 subunit
--------------------RTDNLDDLKQELDIDFHKITVEELYQRFSTHPETGLTHAK
AKENLERDGPNALTPPKTTPEWVKFCKQLFGGFAMLLWIGAFLCFIAYGIESSTIEEP--
ADDNLYLGIVLTAVVIVTGIFSYYQEAKSSAIMDSFKNLVPQFATVLRQGEKLTLRAEDI
VLGDVVEVKFGDRIPADIRIIESRGFKVDNSSLTGESEPQSRGVDFTHENPLETKNLAFF
STNAVEGTAKGVVISCGDNTVMGRIAGLASGLDTGETPIAKEINHFIHLITGVAVFLGVS
FFTIAFILGYHWLEAVIFLIGIIVANVPEGLLATVTVCLTLTAKRMASKNCLVKNLEAVE
TLGSTSTICSDKTGTLTQNRMTVAHMWFDNQIIEADTTEDQSGVQYDRTSPGFKALARIA
TLCNRAEFKPGQEGVSILKKEVNGDASEAALLKCMELALGDVMSIRRRNRKVCEIPFNST
NKYQVSIHETEDANDPRHLMVMKGAPERILDKCSTIFIGGKEKLLDEEMKEAFNNAYLEL
GGLGERVLGFCDFMLPSDKFPLGFKFDCDDPNFPLSGMRFVGLMSMIDPPRAAVPDAVAK
CRSAGIKVIMVTGDHPITAKAIAKSVGIISEGNETVEDIAQRLNIPVSEVNPREAKAAVI
HGSELRDLSPELLDEILRYHTEIVFARTSPQQKLIIVEGCQRMGAIVAVTGDGVNDSPAL
KKADIGVAMGIAGSDVSKQAADMILLDDNFASIVTGVEEGRLIFDNLKKSIAYTLTSNIP
EISPFLAFVLLDIPLPLGVVTILCIDLGTDMMPAISLAYEAPESDIMKRQPRNPYKDNLV
NHRLISMAYGQIGMIQAAAGFFVYFVIMAENGFLPMKLFGLRKRWDSKAVNDLSDSYGQE
WTYRDRKALEFTCHTAFFVSIVVVQWADLIVCKTRRNSIIHQGMRNWALNFGLVFETALA
CFLSYTPGMDKGLRMYPLKFVWWLPPLPFMISIFIYDEVRRFYIRRNPGGWLEQETYY*
>Nilaparvata_lugens sodium potassium ATPase, alpha 1 subunit
DNKTADGKVKSRRKPPTKKQKKGDLDDLKQELDIDHHKISVEELYQRFQTHPETGLTHAK
AKENLERDGPNALTPPKTTPEWVKFCKQLFGGFALLLWIGSILCFIAYSIQATTVEEP--
ADDNLYLGIVLAAVVIVTGIFSYYQENKSSRIMESFKSMVPQFATVIRQGEKLTLRAEDI
VLGDVVEVKFGDRIPADIRIIEARGFKVDNSSLTGESEPQSRGIDFTHENPLETKNLAFF
STNAVEGTAKGVVISCGDNTVMGRIAGLASGLDTGETPIAKEIHHFIHIITGVAVFLGVS
FFMIAFVLGYHWLDAVIFLIGIIVANVPEGLLATVTVCLTLTAKRMASKNCLVKNLEAVE
TLGSTSTICSDKTGTLTQNRMTVAHMWFDNQIIEADTTEDQSGVQYDRTSPGFKALARIA
TLCNRAEFKGGQEGVPILKKEVNGDASEAALLKCMELALGDVMSIRRRNRKVCEVPFNST
NKYQVSIHETEDANDPRHLMVMKGAPERILDRCSTIFIGGKEKLLDEEMKEAFNNAYLEL
GGLGERVLGFCDFLLPSDKFPLGFKFDCDDPNFPISGLRFVGLMSMIDPPRAAVPDAVAK
CRSAGIKVIMVTGDHPITAKAIAKSVGIISEGNETVEDIAQRLNIPISEVNPREAKAAVI
HGSELRDIASEQLDEILRYHTEIVFARTSPQQKLIIVEGCQRRGAIVAVTGDGVNDSPAL
KKADIGVAMGIAGSDVSKQAADMILLDDNFASIVTGVEEGRLIFDNLKKSIAYTLTSNIP
EISPFLAFILLDIPLPLGTVTILCIDLGTDMVPAISLAYEEAESDIMKRQPRNPFKDKLV
NERLISMAYGQIGMIQAAAGFFVYFVIMAENGFLPMHLFGLRKQWDSKAINDLTDSYGQE
WTYRDRKALEFTCHTAFFVSIVVVQWADLIICKTRRNSIIHQGMRNWALNFGLVFETALA
AFLSYTPGMDKGLRMYPLKFVWWLPAIPFMIAIFVYDEVRRFYLRRNPGGWLEQETYY*
>Rhodnius_prolixus sodium potassium ATPase, alpha 1 subunit
--------------------RKGDLDDLKQELDIDHHKISVEELYQRFSTHPETGLTHAK
AKENLERDGPNALTPPKTTPEWVKFCKQLFGGFALLLWVGAILCFIAYSIQASTVEEP--
SDDNLYLGIVLAAVVIVTGIFSYYQESKSSRIMESFKNMVPQFATVIRQGEKLTLRAEDI
VLGDVVEVKFGDRIPADIRIIEARGFKVDNSSLTGESEPQSRGVELTNDNPLETKNLAFF
STNAVEGTAKGVVISCGDNTVMGRIAGLASGLDTGETPIAKEIHHFIHIITGVAVFLGVS
FFIIAFILGYYWLDAVIFLIGIIVANVPEGLLATVTVCLTLTAKRMASKNCLVKNLEAVE
TLGSTSTICSDKTGTLTQNRMTVAHMWFDNQIIEADTTEDQSGVQYDRTSPGFKALARIA
TLCNRAEFKGGQEGVPILKKEVNGDASEAALLKCMELALGDVMSIRRRNRKVCEIPFNST
NKYQVSIHETEDPNDPRHVMVMKGAPERILDRCSTIFIGGKEKLLDEEMKDAFNNAYX--
---------XCDLMLPSDKFPLGFKFDCDDPNFPLTGMRFVGLMSMIDPPRAAVPDAVAK
CRSAGIKVIMVTGDHPITAKAIAKSVGIISEGNETVEDIAQRLNIPVSEVNPREAKAAVV
HGTELRDTGPDQLDEILRYHTEIVFARTSPQQKLIIVEGCQRMGAIVAVTGDGVNDSPAL
KKADIGVAMGIAGSDVSKQAADMILLDDNFASIVTGVEEGRLIFDNLKKSIAYTLTSNIP
EISPFLAFILLDIPLPLGTVTILCIDLGTDX-----------------------------
-XRLISMAYGQIGMIQAAAGFFVYFVIMAENGFLPMKLFGIRKQWDSKAVNDLTDSYGQE
WTYRDRKALEYTCHTAFFVSIVVVQWADLIICKTRRNSILHQGMR-WALNFGLVFETALA
AFLSYTPGMDKGLRMYPLKFVWWLPAIPFCISIFVYDEVRRFYLRRNPGGWLEQETYY-
>Lygus_hesperus sodium potassium ATPase, alpha 1 subunit
DNKTADGKVKSRRKPATKKQRKGDLEDLKQELDIDHHKISVEELYQRFSTHPETGLTHAK
AKENLERDGPNALTPPKTTPEWVKFCKQLFGGFALLLWVGAILCFIAYSIQASTVEEP--
ADDNLYLGIVLAAVVIVTGIFSYYQESKSSRIMESFKNMVPQFATVLRQGEKLTLRAEDI
VLGDVVEVKFGDRIPADIRIIEARGFKVDNSSLTGESEPQSRGVDLTNENPLETKNLAFF
STNAVEGTAKGVVISCGDNTVMGRIAGLASGLDTGETPIAKEIHHFIHIITGVAVFLGVS
FFIIAFILGYYWLDAVIFLIGIIVANVPEGLLATVTVCLTLTAKRMASKNCLVKNLEAVE
TLGSTSTICSDKTGTLTQNRMTVAHMWFDNQIIEADTTEDQSGVQYDRTSPGFKALARIA
TLCNRAEFKGGQEGVPILKKEVNGDASEAALLKCMELALGDVLSIRRRNRKVCEIPFNST
NKYQVSIHETEDPNDPRHLMVMKGAPERILDRCSTIFIGGKEKLLDEEMKEAFNNAYLEL
GGLGERVLGFCDMMLPSDKFPLGFKFDCDDPNFPLSGMRFVGLMSMIDPPRAAVPDAVAK
CRSAGIKVIMVTGDHPITAKAIAKSVGIISEGNETVEDIAQRLNIPVSEVNPREAKAAVV
HGTELRDTGPDQLDEILRYHTEIVFARTSPQQKLIIVEGCQRMGAIVAVTGDGVNDSPAL
KKADIGVAMGIAGSDVSKQAADMILLDDNFASIVTGVEEGRLIFDNLKKSIAYTLTSNIP
EISPFLAFILLDIPLPLGTVTILCIDLGTDMVPAISLAYEEAESDIMKRQPRNPFTDKLV
NERLISMAYGQIGMIQAAAGFFVYFVIMAENGFLPTKLFGIRKHWDSKAVNDLTDSYGQE
WTYRDRKALEYTCHTAFFVSIVVVQWADLIICKTRRNSILHQGMRNWALNFGIVFETALA
AFLSYTPGMDKGLRMYPLKFVWWLPALPFMVSIFVYDEVRRFYLRRNPGGWLEQETYY*
>Cimex_lectularius [gene=LOC106667156] [db_xref=GeneID:106667156] [protein=sodium/potassium-transporting ATPase subunit alpha isoform X3] [protein_id=XP_014250370.1] [location=125..3241] [gbkey=CDS]
DNKTADGKVKSRRKPPVKKQRKGDLDDLKQELDIDHHKISVEELYQRFSTHPETGLTHAK
AKENLERDGPNALTPPKTTPEWVKFCKQLFGGFALLLWVGAILCFIAYSIQASTVEEP--
SDDNLYLGIVLAAVVIVTGIFSYYQESKSSRIMESFKNMVPQFATVIRQGEKLTLRAEDI
VLGDVVEVKFGDRIPADIRIIEARGFKVDNSSLTGESEPQSRGVELTNDNPLETKNLAFF
STNAVEGTAKGVVISCGDNTVMGRIAGLASGLDTGETPIAKEIHHFIHIITGVAVFLGVS
FFIIAFILGYYWLDAVIFLIGIIVANVPEGLLATVTVCLTLTAKRMASKNCLVKNLEAVE
TLGSTSTICSDKTGTLTQNRMTVAHMWFDNQIIEADTTEDQSGVQYDRTSPGFKALARIA
TLCNRAEFKGGQEGVPILKKEVNGDASEAALLKCMELALGDVMSIRRRNRKVCEIPFNSS
NKYQVSIHETEDPNDPRHLMVMKGAPERILDRCSTIFIGGKEKLLDEEMKEAFNNAYLEL
GGLGERVLGFCDLMLPSDKFPLGFKFDCDDPNFPLTGMRFVGLMSMIDPPRAAVPDAVAK
CRSAGIKVIMVTGDHPITAKAIAKSVGIISEGNETVEDIAQRLNIPVSEVNPREAKAAVV
HGTELRDTGPDQLDEILRYHTEIVFARTSPQQKLIIVEGCQRMGAIVAVTGDGVNDSPAL
KKADIGVAMGIAGSDVSKQAADMILLDDNFASIVTGVEEGRLIFDNLKKSIAYTLTSNIP
EISPFLAFILLDIPLPLGTVTILCIDLGTDMVPAISLAYEEAESDIMKRQPRNPFTDKLV
NERLISMAYGQIGMIQAAAGFFVYFVIMAENGFLPMKLFGIRKQWDSKAVNDLTDSYGQE
WTYRDRKALEYTCHTAFFVSIVVVQWADLIICKTRRNSILHQGMRNWALNFGLVFETALA
AFLSYTPGMDKGLRMYPLKFVWWLPAIPFCISIFVYDEVRRFYLRRNPGGWLEQETYY*
>Boisea_trivittata sodium potassium ATPase, alpha 1 subunit
--------------------RKGDLEDLKQELDIDHHKISVEELYQRFSTHPETGLTHAK
AKENLERDGPNALTPPKTTPEWVKFCKQLFGGFALLLWVGAILCFIAYSIQASTVEEP--
SDDNLYLGIVLAAVVIVTGIFSYYQESKSSRIMESFKNMVPQFATVIRQGEKLTLRAEDI
VLGDVVEVKFGDRIPADIRIIEARGFKVDNSSLTGESEPQSRGVELTNDNPLETKNLAFF
STNAVEGTAKGVVISCGDNTVMGRIAGLASGLDTGETPIAKEIHHFIHIITGVAVFLGVS
FFVIAFILGYYWLDAVIFLIGIIVANVPEGLLATVTVCLTLTAKRMASKNCLVKNLEAVE
TLGSTSTICSDKTGTLTQNRMTVAHMWFDNQIIEADTTEDQSGVQYDRTSPGFKALARIA
TLCNRAEFKGGQEGVPILKKEVNGDASEAALLKCMELALGDVMSIRRRNRKVCEIPFNST
NKYQVSIHETEDANDPRHLMVMKGAPERILDRCSTIFIGGKEKLLDEEMKEAFNNAYLEL
GGLGERVLGFCDLMLPSDKFPLGFKFDCDEPNFPLSGMRFVGLMSMIDPPRAAVPDAVAK
CRSAGIKVIMVTGDHPITAKAIAKSVGIISEGNETVEDIAQRLNIPVSEVNPREAKAAVV
HGTELRDTGPDQLDEILRYHTEIVFARTSPQQKLIIVEGCQRMGAIVAVTGDGVNDSPAL
KKADIGVAMGIAGSDVSKQAADMILLDDNFASIVTGVEEGRLIFDNLKKSIAYTLTSNIP
EISPFLAFILLDIPLPLGTVTILCIDLGTDMVPAISLAYEEAESDIMKRQPRNPFTDKLV
NERLISMAYGQIGMIQAAAGFFVYFVIMAENGFLPTKLFGIRKQWDSKAVNDLTDSYGQE
WTYRDRKALEYTCHTAFFVSIVVVQWADLIICKTRRNSILHQGMRNWALNFGLVFETALA
AFLSYTPGMDKGLRMYPLKFVWWLPALPFMISIFVYDEVRRFYLRRNPGGWLEQETYY*
>Leptocoris_trivittatus sodium potassium ATPase, alpha 1 subunit
DNKTADGKAKSRRKPPVKKQRKGDLEDLKQELDIDHHKISVEELYQRFSTHPETGLTHAK
AKENLERDGPNALTPPKTTPEWVKFCKQLFGGFALLLWVGAILCFIAYSIQASTVEEP--
SDDNLYLGIVLAAVVIVTGIFSYYQESKSSRIMESFKNMVPQFATVIRQGEKLTLRAEDI
VLGDVVEVKFGDRIPADIRIIEARGFKVDNSSLTGESEPQSRGVELTNDNPLETKNLAFF
STNAVEGTAKGVVISCGDNTVMGRIAGLASGLDTGETPIAKEIHHFIHIITGVAVFLGVS
FFVIAFILGYYWLDAVIFLIGIIVANVPEGLLATVTVCLTLTAKRMASKNCLVKNLEAVE
TLGSTSTICSDKTGTLTQNRMTVAHMWFDNQIIEADTTEDQSGVQYDRTSPGFKALARIA
TLCNRAEFKGGQEGVPILKKEVNGDASEAALLKCMELALGDVMSIRRRNRKVCEIPFNST
NKYQVSIHETEDANDPRHLMVMKGAPERILDRCSTIFIGGKEKLLDEEMKEAFNNAYLEL
GGLGERVLGFCDLMLPSDKFPLGFKFDCDEPNFPLSGMRFVGLMSMIDPPRAAVPDAVAK
CRSAGIKVIMVTGDHPITAKAIAKSVGIISEGNETVEDIAQRLNIPVSEVNPREAKAAVV
HGTELRDTGPDQLDEILRYHTEIVFARTSPQQKLIIVEGCQRMGAIVAVTGDGVNDSPAL
KKADIGVAMGIAGSDVSKQAADMILLDDNFASIVTGVEEGRLIFDNLKKSIAYTLTSNIP
EISPFLAFILLDIPLPLGTVTILCIDLGTDMVPAISLAYEEAESDIMKRQPRNPFTDKLV
NERLISMAYGQIGMIQAAAGFFVYFVIMAENGFLPTKLFGIRKQWDSKAVNDLTDSYGQE
WTYRDRKALEYTCHTAFFVSIVVVQWADLIICKTRRNSILHQGMRNWALNFGLVFETALA
AFLSYTPGMDKGLRMYPLKFVWWLPALPFMISIFVYDEVRRFYLRRNPGGWLEQETYY*
>Pyrrhocoris_apterus sodium potassium ATPase, alpha 1 subunit
------------------------------------------------------------
----------------------------------LLLWVGAILCFIAYSIQASTVEEP--
SDDNLYLGIVLAAVVIVTGIFSYYQESKSSRIMESFKNMVPQFATVIRQGEKLTLRAEDI
VLGDVVEVKFGDRIPADIRIIEARGFKVDNSSLTGESEPQSRGIELTNDNPLETKNLAFF
STNAVEGTAKGVVISCGDNTVMGRIAGLASGLDTGETPIAKEIHHFIHIITGVAVFLGVS
FFIIAFILGYYWLDAVIFLIGIIVANVPEGLLATVTVCLTLTAKRMASKNCLVKNLEAVE
TLGSTSTICSDKTGTLTQNRMTVAHMWFDNQIIEADTTEDQSGVQYDRTSPGFKALARIA
TLCNRAEFKGGQEGVPILKKEVNGDASEAALLKCMELALGDVMSIRRRNRKVCEIPFNST
NKYQVSIHETEDPNDPRHLMVMKGAPERILDRCSTIFIGGKEKLLDEEMKEAFNNAYLEL
GGLGERVLGFCDLMLPSDKFPLGFKFDCDDPNFPLSGMRFVGLMSMIDPPRAAVPDAVAK
CRSAGIKVIMVTGDHPITAKAIAKSVGIISEGNETVEDIAQRLNIPVSEVNPREAKAAVV
HGTELRDTGPDQLDEILRYHTEIVFARTSPQQKLIIVEGCQRMGAIVAVTGDGVNDSPAL
KKADIGVAMGIAGSDVSKQAADMILLDDNFASIVTGVEEGRLIFDNLKKSIAYTLTSNIP
EISPFLAFILLDIPLPLGTVTILCIDLGTHX-----------------------------
------------------------------------------------------------
------------------------------------------------------------
-----------------------------------------------------------
>Dysdercus_cingulatus sodium potassium ATPase, alpha 1 subunit
RPICVTMSDASRRKPPVKKQRKGDLDDLKQELDIDHHKISVEELYQRFSTHPETGLTHAK
AKENLERDGPNALTPPKTTPEWVKFCKQLFGGFALLLWVGAILCFIAYSIQASTVEEP--
SDDNLYLGIVLAAVVIVTGIFSYYQESKSSRIMESFKNMVPQFATVIRQGEKLTLRAEDI
VLGDVVEVKFGDRIPADIRIIEARGFKVDNSSLTGESEPQSRGIELTNDNPLETKNLAFF
STNAVEGTAKGVVISCGDNTVMGRIAGLASGLDTGETPIAKEIHHFIHIITGVAVFLGVS
FFIIAFILGYYWLDAVIFLIGIIVANVPEGLLATVTVCLTLTAKRMASKNCLVKNLEAVE
TLGSTSTICSDKTGTLTQNRMTVAHMWFDNQIIEADTTEDQSGVQYDRTSPGFKALARIA
TLCNRAEFKGGQEGVPILKKEVNGDASEAALLKCMELALGDVMSIRRRNRKVCEIPFNST
NKYQVSIHETEDPNDPRHLMVMKGAPERILDRCSTIFIGGKEKLLDEEMKEAFNNAYLEL
GGLGERVLGFCDLMLPSDKFPLGFKFDCDEPNFPLSGMRFVGLMSMIDPPRAAVPDAVAK
CRSAGIKVIMVTGDHPITAKAIAKSVGIISEGNETVEDIAQRLNIPVSEVNPREAKAAVV
HGTELRDTGPDQLDEILRYHTEIVFARTSPQQKLIIVEGCQRMGAIVAVTGDGVNDSPAL
KKADIGVAMGIAGSDVSKQAADMILLDDNFASIVTGVEEGRLIFDNLKKSIAYTLTSNIP
EISPFLAFILLDIPLPLGTVTILCIDLGTDMVPAISLAYEEAESDIMKRQPRNPFTDKLV
NERLISMAYGQIGMIQAAAGFFVYFVIMAENGFLPMKLFGIRKQWDSKAVNDLTDSYGQE
WTYRDRKALEYTCHTAFFVSIVVVQWADLIICKTRRNSILHQGMRNWALNFGLVFETALA
AFLSYTPGMDKGLRMYPLKFVWWLPAIPFMISIFVYDEVRRFYLRRNPGGWLEQETYY*
>Dysdercus_fasciatus sodium potassium ATPase, alpha 1 subunit
DNKTADGKAKSRRKPPVKKQRKGDLDDLKQELDIDHHKISVEELYQRFSTHPETGLTHAK
AKENLERDGPNALTPPKTTPEWVKFCKQLFGGFALLLWVGAILCFIAYSIQASTVEEP--
SDDNLYLGIVLAAVVIVTGIFSYYQESKSSRIMESFKNMVPQFATVIRQGEKLTLRAEDI
VLGDVVEVKFGDRIPADIRIIEARGFKVDNSSLTGESEPQSRGIELTNDNPLETKNLAFF
STNAVEGTAKGVVISCGDNTVMGRIAGLASGLDTGETPIAKEIHHFIHIITGVAVFLGVS
FFIIAFILGYYWLDAVIFLIGIIVANVPEGLLATVTVCLTLTAKRMASKNCLVKNLEAVE
TLGSTSTICSDKTGTLTQNRMTVAHMWFDNQIIEADTTEDQSGVQYDRTSPGFKALARIA
TLCNRAEFKGGQEGVPILKKEVNGDASEAALLKCMELALGDVMSIRRRNRKVCEIPFNST
NKYQVSIHETEDPNDPRHLMVMKGAPERILDRCSTIFIGGKEKLLDEEMKEAFNNAYLEL
GGLGERVLGFCDLMLPSDKFPLGFKFDCDEPNFPLSGMRFVGLMSMIDPPRAAVPDAVAK
CRSAGIKVIMVTGDHPITAKAIAKSVGIISEGNETVEDIAQRLNIPVSEVNPREAKAAVV
HGTELRDTGPDQLDEILRYHTEIVFARTSPQQKLIIVEGCQRMGAIVAVTGDGVNDSPAL
KKADIGVAMGIAGSDVSKQAADMILLDDNFASIVTGVEEGRLIFDNLKKSIAYTLTSNIP
EISPFLAFILLDIPLPLGTVTILCIDLGTDMVPAISLAYEEAESDIMKRQPRNPFTDKLV
NERLISMAYGQIGMIQAAAGFFVYFVIMAENGFLPMKLFGIRKQWDSKAVNDLTDSYGQE
WTYRDRKALEYTCHTAFFVSIVVVQWADLIICKTRRNSILHQGMRNWALNFGLVFETALA
AFLSYTPGMDKGLRMYPLKFVWWLPAIPFMISIFVYDEVRRFYLRRNPGGWLEQETYY*
>Macrocheraia_grandis sodium potassium ATPase, alpha 1 subunit
DNKTADGKAXSRRKPPVKKQRKGDLDDLKQELDIDHHKISVEELYQRFGTHPDTGLTHAK
AKENLERDGPNALTPPKTTPEWVKFCKQLFGGFALLLWVGAILCFIAYSIETSTVEEP--
SDDNLYLGVVLAAVVIVTGIFSYYQESKSSRIMESFKNMVPQFATVIRQGEKLTLRAEDI
VVGDVVEVKFGDRIPADIRIIEARGFKVDNSSLTGESEPQSRGVELTNDNPLETKNLAFF
STNAVEGTAKGVVISCGDNTVMGRIAGLASGLDTGETPIAKEIHHFIHIITGVAVFLGVS
FFIIAFILGYYWLDAVIFLIGIIVANVPEGLLATVTVCLTLTAKRMASKNCLVKNLEAVE
TLGSTSTICSDKTGTLTQNRMTVAHMWFDNQIIEADTTEDQSGVQYDRTSPGFTALARIA
TLCNRAEFKGGQEGIPILKKEVNGDASEAALLKCMELALGDVKSIRRSNRKVGEIPFNST
NKYQISIHETEDPNDSRYLLVMKGAPERILERSSTIFIGGKEKALDDEMKEAFNNAYIEL
GGRGERVLGFCDLMLPSDKFPLGFKFDCDDPNFPLNGMRFVGLMSMIDPPRAAVPDAVAK
CRSAGIKVIMVTGDHPITAKAIAKSVGIISEGNETVEDIAQRLNIPVSEVNPREAKAAVV
HGTELRDTGPDQLHEILRYHTEIVFARTSPQQKLIIVEGCQRMGAIVAVTGDGVNDSPAL
KKADIGVAMGIAGSDVSKQAADMILLDDNFASIVTGVEEGRLIFDNLKKSIAYTLTSNIP
EISPFLAFILLDIPLPLGTVTILCIDLGTDMVPAISLAYEEAESDIMKRQPRNPFTDKLV
NERLISMAYGQIGMIQAAAGFFVYFVIMAENGFLPMKLFGIRKQWDSKAVNDLSDSYGQE
WTYRDRKALEYTCHTAFFVSIVVVQWADLIICKTRRNSILHQGMRNWALNFGIVFETALA
AFLSYTPGMDKGLRMYPLKFVWWLPAIPFMISIFVYDEVRRFYLRRNPGGWLEQETYY*
>Largus_californicus sodium potassium ATPase, alpha 1 subunit
DNKTADGKAKSRRKPPVKKQRKGDLDDLKQELDIDHHKISVEELYQRFGTHPETGLTHAK
AKENLERDGPNALTPPKTTPEWVKFCKQLFGGFALLLWVGAILCFIAYSIETSTVEEP--
SDDNLYLGVVLAAVVIVTGIFSYYQESKSSRIMESFKNMVPQFATVIRQGEKLTLRAEDI
VVGDVVEVKFGDRIPADIRIIEARGFKVDNSSLTGESEPQSRGIELTNENPLETKNLAFF
STNAVEGTAKGVVISCGDNTVMGRIAGLASGLDTGETPIAKEIHHFIHIITGVAVFLGVS
FFIIAFILGYYWLDAVIFLIGIIVANVPEGLLATVTVCLTLTAKRMASKNCLVKNLEAVE
TLGSTSTICSDKTGTLTQNRMTVAHMWFDNQIIEADTTEDQSGVQYDRTSPGFKALARIA
TLCNRAEFKSGQEGVPILKKEVNGDASEAALLKCMELALGDVMSIRRRNRKVCEIPFNST
NKYQVSIHETEDPNDPRHLMVMKGAPERILDRCSTIFIGGKEKLLDEEMKEAFNNAYLEL
GGLGERVLGFCDLMLPSDKFPLGFKFDCDDPNFPLIGMRFVGLMSMIDPPRAAVPDAVAK
CRSAGIKVIMVTGDHPITAKAIAKSVGIISEGNETVEDIAQRLNIPVSEVNPREAKAAVV
HGTELRDTGPDQLNEILRYHTEIVFARTSPQQKLIIVEGCQRMGAIVAVTGDGVNDSPAL
KKADIGVAMGIAGSDVSKQAADMILLDDNFASIVTGVEEGRLIFDNLKKSIAYTLTSNIP
EISPFLAFILLDIPLPLGTVTILCIDLGTDMVPAISLAYEEAESDIMKRQPRNPFTDKLV
NERLISMAYGQIGMIQAAAGFFVYFVIMAENGFLPMKLFGIRKQWDSKAVNDLADSYGQE
WTYRDRKALEYTCHTAFFVSIVVVQWADLIICKTRRNSILHQGMRNWALNFGLVFETALA
AFLSYTPGMDKGLRMYPLKFVWWLPALPFMISIFVYDEVRRFYLRRNPGGWLEQETYY*
>Largus_sp. sodium potassium ATPase, alpha 1 subunit
------------------------------------------------------------
-------------------------XXNLFGGFALLLWVGAILCFIAYSIETSTVEEP--
SDDNLYLGVVLAAVVIVTGIFSYYQESKSSRIMESFKNMVPQFATVIRQGEKLTLRAEDI
VVGDVVEVKFGDRIPADIRIIEARGFKVDNSSLTGESEPQSRGIELTNENPLETKNLAFF
STNAVEGTAKGVVISCGDNTVMGRIAGLASGLDTGETPIAKEIHHFIHIITGVAVFLGVS
FFIIAFILGYYWLDAVIFLIGIIVANVPEGLLATVTVCLTLTAKRMASKNCLVKNLEAVE
TLGSTSTICSDKTGTLTQNRMTVAHMWFDNQIIEADTTEDQSGVQYDRTSPGFKALARIA
TLCNRAEFKSGQEGVPILKKEVNGDASEAALLKCMELALGDVMSIRRRNRKVCEIPFNST
NKYQVSIHETEDPNDPRHLMVMKGAPERILDRCSTIFIGGKEKLLDEEMKEAFNNAYLEL
GGLGERVLGFCDLMLPSDKFPLGFKFDCDDPNFPLIGMRFVGLMSMIDPPRAAVPDAVAK
CRSAGIKVIMVTGDHPITAKAIAKSVGIISEGNETVEDIAQRLNIPVSEVNPREAKAAVV
HGTELRDTGPDQLNEILRYHTEIVFARTSPQQKLIIVEGCQRMGAIVAVTGDGVNDSPAL
KKADIGVAMGIAGSDVSKQAADMILLDDNFASIVTGVEEGRLIFDNLKKSIAYTLTXNIP
EISPFLAFILLDIPLPLGTVTILCIDL---------------------------------
------------------------------------------------------------
------------------------------------------------------------
-----------------------------------------------------------
>Jalysus_sp sodium potassium ATPase, alpha 1 subunit
LLT*TMSDADARRKPPVKKQRKGDLDDLKQELDIDHHKISVEELYQRFGTHPETGLTHAR
AKEILERDGPNALTPPKTTPEWVKFCKQLFGGFALLLWVGAILCFIAYSIQASTVEEP--
SDDNLYLGIVLAAVVIVTGIFSYYQESKSSRIMESFKNMVPQFATVIRQGEKLTLRAEDI
VLGDVVEVKFGDRIPADVRIIEARGFKVDNSSLTGESEPQSRGVELTNENPLETKNLAFF
STNAVEGTAKGVVISCGDNTVMGRIAGLASGLDTGETPIAKEIHHFIHIITGVAVFLGVS
FFIIAFILGYYWLDAVIFLIGIIVANVPEGLLATVTVCLTLTAKRMASKNCLVKNLEAVE
TLGSTSTICSDKTGTLTQNRMTVAHMWFDNQIIEADTTEDQSGVQYDRTSPGFKALARIA
TLCNRAEFKGGQEGVPILKKEVNGDASEAALLKCMELALGDVLSIRRRNRKVCEIPFNST
NKYQVSIHETEDPNDPRHLMVMKGAPERILDRCSTIFIGGKEKLLDEEMKEAFNNAYLEL
GGLGERVLGFCDLMLPADKYPLGFKFDCDEPNFPLNGMRFVGLMSMIDPPRAAVPDAVAK
CRSAGIKVIMVTGDHPITAKAIAKSVGIISEGNETVEDIAQRLNIPVSEVNPREAKAAVV
HGTELRDTGPDQLDEILRYHTEIVFARTSPQQKLIIVEGCQRMGAIVAVTGDGVNDSPAL
KKADIGVAMGIAGSDVSKQAADMILLDDNFASIVTGVEEGRLIFDNLKKSIAYTLTSNIP
EISPFLAFILLDIPLPLGTVTILCIDLGTDMVPAISLAYEEAESDIMKRQPRNPFTDKLV
NERLISMAYGQIGMIQAAAGFFVYFVIMAENGFLPKQLFGIRKQWDSKAVNDLTDSYGQE
WTYRDRKALEYTCHTAFFVSIVVVQWADLIICKTRRNSILHQGMRNWALNFGLVFETALA
AFLSYTPGMDKGLRMYPLKFVWWLPAIPFMISIFVYDEVRRFYLRRNPGGWLEQETYY*
>Metatropis_rufescens sodium potassium ATPase, alpha 1 subunit
------------------XQRKGDLDDLKQELDIDHHKISVEELYQRFGTHPETGLTHAR
AKEILERDGPNALTPPKTTPEWVKFCKQLFGGFALLLWVGAILCFIAYSIQASTVEEP--
SDDNLYLGIVLA------------------------------------------------
----------------------------------------------XNENPLETKNLAFF
STNAVEGTAKGVVISCGDNTVMGRIAGLASGLDTGETPIAKEIHHFIHIITGVAVFLGVS
FFVIAFILGYYWLDAVIFLIGIIVANVPEGLLATVTVCLTLTAKRMASKNCLVKNLEAVE
TLGSTSTICSDKTGTLTQNRMTVAHMWFDNQIIEADTTEDQSGVQYDRTSPGFKALARIA
TLCNRAEFKGGQEGVPILKKEVNGDASEAALLKCMELALGDVLSIRRRNRKVCEIPFNST
NKYQVSIHETEDPNDPRHLMVMKGAPERILDRCSTIFIGGKEKLLDEEMKEAFNNAYLEL
GGLGERVLGFCDLMLPADKYPLGFKFDCDDPNFPLSGMRFVGLMSMIDPPRAAVPDAVAK
CRSAGIKVIMVTGDHPITAKAIAKSVGIISEGNETVEDIAQRLNIPVSEVNPREAKAAVV
HGTELRDTGPDQLDEILRYHTEIVFARTSPQQKLIIVEGCQRMGAIVAVTGDGVNDSPAL
KKADIGVAMGIAGSDVSKQAADMILLDDNFASIVTGVEEGRLIFDNLKKSIAYTLTSNIP
EISPFLAFILLDIPLPLGTVTILCIDLGTDMVPAISLAYEEAESDIMKRQPRNPFTDKLV
NERLISMAYGQIGMIQAAAGFFVYFVIMAENGFLPMKLFGIRKQWDSKAVNDLTDSYGQE
WTYRDRKALEYTCHTAFFVSIVVVQWADLIICKTRRNSILHQGMRNWALNFGIVFETALA
AFLSYTPGMDKGLRMYPLKFVWWLPAIPFMISIFVYDEVRRFYLRRNPGGWLEQETYY*
>Ischnodemus_falicus sodium potassium ATPase, alpha 1 subunit
RPSLPTMSDAARRKPQTKKQRKGDLDDLKQELDIDHHKISVEELYQRFGTHPETGLTHAK
AKENLERDGPNALTPPKTTPEWVKFCKQLFGGFALLLWVGAILCFIAYSIQASTVEEP--
ADDNLYLGIVLAAVVIVTGIFSYYQESKSSRIMESFKNMVPQFATVIRQGEKLTLRAEDI
VLGDVVEVKFGDRIPADIRIIEARGFKVDNSSLTGESEPQSRGTELTNENPLETKNLAFF
STNAVEGTAKGVVISCGDNTVMGRIAGLASGLDTGETPIAKEIHHFIHIITGVAVFLGVS
FFIIAFILGYYWLDAVIFLIGIIVANVPEGLLATVTVCLTLTAKRMASKNCLVKNLEAVE
TLGSTSTICSDKTGTLTQNRMTVAHMWFDNQIIEADTTEDQSGVQYDRTSPGFKALARIA
TLCNRAEFKGGQEGVPILKKEVNGDASEAALLKCMELALGDVLSIRRRNRKVCEIPFNST
NKYQVSIHETEDPNDPRHLMVMKGAPERILDRCSTIFIGGKEKLLDEEMKEAFNNAYLEL
GGLGERVLGFCDLMLPSDKFPLGFKFDCDEPNFPLSGMRFVGLMSMIDPPRAAVPDAVAK
CRSAGIKVIMVTGDHPITAKAIAKSVGIISEGNETVEDIAQRLNIPVSEVNPREAKAAVV
HGTELRDTGPDQLDEILRYHTEIVFARTSPQQKLIIVEGCQRMGAIVAVTGDGVNDSPAL
KKADIGVAMGIAGSDVSKQAADMILLDDNFASIVTGVEEGRLIFDNLKKSIAYTLTSNIP
EISPFLAFILLDIPLPLGTVTILCIDLGTDMVPAISLAYEEAESDIMKRQPRNPFTDKLV
NERLISMAYGQIGMIQAAAGFFVYFVIMAENGFLPMKLFGIRKQWDSKAVNDLTDSYGQE
WTYRDRKALEYTCHTAFFVSIVVVQWADLIICKTRRNSILHQGMRNWALNFGIVFETALA
AFLSYTPGMDKGLRMYPLKFVWWLPAIPFMISIFVYDEVRRFYLRRNPGGWLEQETYY*
>Gyndes_sp sodium potassium ATPase, alpha 1 subunit
RPPLLTMSDSSRRKPPVKKQRKGDLDDLKQELDIDHHKISVEELYQRFGTHPETGLTHAK
AKENLERDGPNALTPPKTTPEWVKFCKQLFGGFALLLWVGAILCFIAYSIQASTVEEP--
SDDNLYLGIVLAAVVIVTGIFSYYQESKSSRIMESFKNMVPQFATVIRQGEKLTLRAEDI
VLGDVVEVKFGDRIPADVRIIEARGFKVDNSSLTGESEPQSRGIELTNDNPLETKNLAFF
STNAVEGTAKGVVISCGDNTVMGRIAGLASGLDTGETPIAKEIHHFIHIITGVAVFLGVS
FFIIAFILGYYWLDAVIFLIGIIVANVPEGLLATVTVCLTLTAKRMASKNCLVKNLEAVE
TLGSTSTICSDKTGTLTQNRMTVAHMWFDNQIIEADTTEDQSGVQYDRTSPGFKALARIA
TLCNRAEFKSGQEGVPILKKEVNGDASEAALLKCMELALGDVLSIRRRNRKVCEIPFNST
NKYQVSIHETEDPNDPRHLMVMKGAPERILDRCSTIFIGGKEKLLDEEMKEAFNNAYLEL
GGLGERVLGFCDLMLPSDKFPLGFKFDCDDPNFPLSGMRFVGLMSMIDPPRAAVPDAVAK
CRSAGIKVIMVTGDHPITAKAIAKSVGIISEGNETVEDIAQRLNIPVSEVNPREAKAAVV
HGTELRDTGPDQLDEILRYHTEIVFARTSPQQKLIIVEGCQRMGAIVAVTGDGVNDSPAL
KKADIGVAMGIAGSDVSKQAADMILLDDNFASIVTGVEEGRLIFDNLKKSIAYTLTSNIP
EISPFLAFILLDIPLPLGTVTILCIDLGTDMVPAISLAYEEAESDIMKRQPRNPFTDKLV
NERLISMAYGQIGMIQAAAGFFVYFVIMAENGFLPMKLFGIRKQWDSKAVNDLTDSYGQE
WTYRDRKALEYTCHTAFFVSIVVVQWADLIICKTRRNSIVHQGMRNWALNFGLVFETALA
AFLSYTPGMDKGLRMYPLKFVWWLPALPFMISIFVYDEVRRFYLRRNPGGWLEQETYY*
>Geocoris_sp sodium potassium ATPase, alpha 1 subunit
RPPHLTMSDASRRKPPVKKQRKGDLEDLKQELDIDHHKISVEELYQRFGTHPETGLTHAK
AKENLERDGPNALTPPKTTPEWVKFCKQLFGGFALLLWVGAILCFIAYSIQASTVEEP--
SDDNLYLGIVLAAVVIVTGIFSYYQESKSSRIMESFKNMVPQFATVIRQGEKLTLRAEDI
VLGDVVEVKFGDRIPADVRIIEARGFKVDNSSLTGESEPQSRGIELTNDNPLETKNLAFF
STNAVEGTAKGVVISCGDNTVMGRIAGLASGLDTGETPIAKEIHHFIHIITGVAVFLGVS
FFIIAFILGYYWLDAVIFLIGIIVANVPEGLLATVTVCLTLTAKRMASKNCLVKNLEAVE
TLGSTSTICSDKTGTLTQNRMTVAHMWFDNQIIEADTTEDQSGVQYDRTSPGFKALARIA
TLCNRAEFKGGQEGVPILKKEVNGDASEAALLKCMELALGDVMSIRRRNRKVCEIPFNST
NKYQVSIHETEDPNDPRHLMVMKGAPERILDRCSTIFIGGKEKLLDEEMKEAFNNAYLEL
GGLGERVLGFCDLMLPSDKFPLGFKFDCDEPNFPLSGMRFVGLMSMIDPPRAAVPDAVAK
CRSAGIKVIMVTGDHPITAKAIAKSVGIISEGNETVEDIAQRLNIPVSEVNPREAKAAVV
HGTELRDTGPEQLDEILRYHTEIVFARTSPQQKLIIVEGCQRMGAIVAVTGDGVNDSPAL
KKADIGVAMGIAGSDVSKQAADMILLDDNFASIVTGVEEGRLIFDNLKKSIAYTLTSNIP
EISPFLAFILLDIPLPLGTVTILCIDLGTDMVPAISLAYEEAESDIMKRQPRNPFTDKLV
NERLISMAYGQIGMIQAAAGFFVYFVIMAENGFLPRKLFGIRKQWDSKAVNDLTDSYGQE
WTYRDRKALEYTCHTAFFVSIVVVQWADLIICKTRRNSILHQGMRNWALNFGLVFETALA
AFLSYTPGMDKGLRMYPLKFVWWLPALPFMISIFVYDEVRRFYLRRNPGGWLEQETYY*
>Oncopeltus_fasciatus_D sodium potassium ATPase, alpha 1 subunit
ESMNKYPIVYRKYMEYNKVQPVVSYTSVASGIKKTTAMNVFRLKSVKLLEMCLGGLTHAK
AKEILERDGPNALTPPKTTPEWVKFCKQLFGGFALLLWVGSILCFIAYSIQATTVEEP--
SDDHLCLGIVLAAVVIVTGIFSYYQESKSSRIMESFKNMVPQFATVVRQGEKLTLRAEDI
VLGDVVEVKFGDRIPADIRIIEARGFKVDNSSLTGESEPQSRGVELTNENPLETKNLAFF
STNAVEGTAKGVVISCGDNTVMGRIAGLASGLDTGETPIAKEIHHFIHIITGVAVFLGVS
FFLIAFILGYYWLDAVIFLIGLIVANVPEGLLATVTVCLTLTAKRMAAKNCLVKNLEAVE
TLGSTSTICSDKTGTLTQNRMTVAHMWFDNQIIEADTTEDQSGVQYDRTSPGFKALARIA
TLCNRAEFKGGQEGVPILKKEVNGDASEAALLKCMELALGDVLSIRRRNRKVCEIPFNST
NKYQVSIHETEDPNDPRHLMVMKGAPERILDRCSTIFIGGKEKLLDEEMKEAFNNAYLEL
GGLGERVLGFCDLMLPSDKFPLGFKFDSDEPNFPVSGMRFVGLMSMIDPPRAAVPDAVAK
CRSAGIKVIMVTGDHPITAKAIAKSVGIISEGNETVEDIAQRLNIPVSEVNPREAKAAVV
HGTELRDTGPDQLDEILRYHTEIVFARTSPQQKLIIVEGCQRMGAIVAVTGDGVNDSPAL
KKADIGVAMGIAGSDVSKQAADMILLDDNFASIVTGVEEGRLIFDNLKKSIAYTLTSNIP
EISPFLAFILLDIPLPLGTVTILCIDLGTDMVPAISLAYEEAESDIMKRQPRNPFTDKLV
NERLISMAYGQIGMIQAAAGFFVYFVIMAENGFLPVKLFGIRKQWDSKAVNDLTDSYGQE
WTYQDRKALEYTCHTAFFVSIVVVQWADLIICKTRRNSILHQGMRNWALNFGLVFETALA
ALLSYTPGMDKGLRMYPLKFVWWLPAFPFMISIFVYDEVRRFYLRRNPGGWLEQETYY*
>Oncopeltus_fasciatus_C sodium potassium ATPase, alpha 1 subunit
-XLSHVHIDSAPVRKPVKKQRKGDLDDLKQELDIDHHKISVEELYQRFSTHPDSGLTHAK
AKENLERDGPNALTPPKTTPEWVKFCKQLFGGFALLLWVGAILCFIAYSIQATTVEEP--
SDDHLYLGIVLATVVIITGIFSYYQESKSSRIMESFKNMVPQFATVVRQGEKLTIRAEDI
VLGDVVEVKFGDRIPADIRIIEARGFKVDNSSLTGESEPQSRGVENTHENPLETKNLAFF
STNAVEGTAKGVVISCGDNTVMGRIAGLASGLDTGETPIAKEIHHFIHIITGVAIFLGIT
FFIIAFLLGYYWLDAVIFLIGIIVANVPEGLLATVTVCLTLTAKRMAAKNCLVKNLEAVE
TLGSTSTICSDKTGTLTQNRMTVAHMWFDNQIIEADTTEDQSGVQYDRTSPGFKALARIA
TLCNRAEFKGGQEGVPILKKEVNGDASEAALLKCMELALGDVLSIRRRNRKVCEIPFNST
NKYQVSIHETEDPNDPRHLMVMKGAPERILDRCSTIFIGGKEKLLDEEMKEAFNNAYLEL
GGLGERVLGFCDLMLPSDKFPLGFKFDCDDPNFPLSGLRFVGLMSMIDPPRAAVPDAVAK
CRSAGIKVIMVTGDHPITAKAIAKSVGIISEGNETVEDIAQRLNIPVSEVNPREAKAAVV
HGTDLRDTSPEQLDEILRYHTEIVFARTSPQQKLIIVEGCQRMGAIVAVTGDGVNDSPAL
KKADIGVAMGISGSDVSKQAADMILLDDNFASIVTGVEEGRLIFDNLKKSIAYTLTSNIP
EISPFLAFMILDIPLPLGSVTILCIDLGTDMMPAISLAYEAPESDIMKRQPRDPYRDKLV
NKRLISMAYGQIGMIQAAAGFFVYFVIMAENGFLPMKLFGLRKSWDSKAVNDLLDSYGQE
WTYQDRKALEYTCHTAFFVSIVVVQWADLIICKTRRNSIFHQGMRNWPLNFGLVFETALA
ALLSYTPGMDKGLRMYPLKFVWWLPALPFMITIFIYDEVRRFYLRRNPGGWLEQETYY*
>Lygaeus_kalmii_C sodium potassium ATPase, alpha 1 subunit
-----------------------XLDDLKQELDIDHHKISVEELYQRFGTHPESGLTHAK
AKENLERDGPNALTPPKTTPEWVKFCKQLFGGFALLLWVGAILCFIAYSIQATTVEEP--
SDDHLYLGIVLATVVIITGIFSYYQESKSSRIMESFKNMVPQFATVVRQGEKLTIRAEDI
VLGDVVEVKFGDRIPADIRIIEARGFKVDNSSLTGESEPQSRGIENTHENPLETKNLAFF
STNAVEGTAKGVVISCGDNTVMGRIAGLASGLDTGETPIAKEIHHFIHIITGVAIFLGIT
FFIIAFLLGYYWLDAVIFLIGIIVANVPEGLLATVTVCLTLTAKRMAAKNCLVKNLEAVE
TLGSTSTICSDKTGTLTQNRMTVAHMWFDNQIIEADTTEDQSGVQYDRTSPGFKALARIA
TLCNRAEFKGGQEGVPILKKEVNGDASEAALLKCMELALGDVLSIRRRNRKVCEIPFNST
NKYQVSIHETEDPNDPRHLMVMKGAPERILDRCSTIFIGGKEKLLDEEMKEAFNNAYLEL
GGLGERVLGFCDLMLPSDKFPLGFKFDCDDPNFPLSGLRFVGLMSMIDPPRAAVPDAVAK
CRSAGIKVIMVTGDHPITAKAIAKSVGIISEGNETVEDIAQRLNIPVSEVNPREAKAAVV
HGTELRDTSPEQLDEILRYHTEIVFARTSPQQKLIIVEGCQRMGAIVAVTGDGVNDSPAL
KKADIGVAMGIAGSDVSKQAADMILLDDNFASIVTGVEEGRLIFDNLKKSIAYTLTSNIP
EISPFLAFMILDIPLPLGSVTILCIDLGTDMMPAISLAYEAPESDIMKRQPRDPYRDKLV
NKRLISMAYGQIGMIQAAAGFFVYFVIMAENGFLPMELFGLRKAWDSKAVNDLLDSYGQE
WTYQDRKALEYTCHTAFFVSIVVVQWADLIICKTRRNSIFHQGMRNWPLNFGLVFETALA
AFLSYTPGMDKGLRMYPLKFVWWLPALPFMVTIFIYDEVRRFYLRRNPGGWLEQETYY*
>Oncopeltus_fasciatus_B sodium potassium ATPase, alpha 1 subunit
------------------------------------------------------GLTHAK
AKELLERDGPNALTPPKTTPEWVKFCKQLFGGFALLLWVGAALCFIAYFITSNTEEES--
SDDHMYLGLVLAGVVIITGIFSYYQENKSSRIMESFKNMVPQFAIAVRQGEKVTIRAEEI
VLGDVVEVKFGDRIPADIRIIEARGFKVDNSSLTGESEPQSRGIEMTNDNPLETKNLAFF
STNAVEGTAKGVVISCGDRTVMGRIAGLASGLDTGETPIAKEIHHFIHIITGVAVFLGIS
FFSIAFALGYFWLDAVVFLIGIIVANVPEGLLATVTVCLTLTAKRMAAKNCLVKNLEAVE
TLGSTSTICSDKTGTLTQNRMTVAHMWFDNQIIEADTTEDQSGVQYDRTSPGFKALSRIA
TLCNRAEFKPGQDGIPILKREVNGDASEAALLKCMELALGDIVSIRNRNKKVCEIPFNST
NKYQVSIHETEDPNDSRYLMVMKGAPERILDRCSTIFIGGKEKLLDEEMKEAFNNAYLEL
GGLGERVLGFCDLLLPSDKFPLGFDFDSEDPNFPLTGMRFVGLISMIDPPRAAVPDAVAK
CRSAGIKVIMVTGDHPITAKAIAKSVGIISEGNETVEDIAQRLNIPISEVNPREAKAAVV
HGSELRDTSPEQLDEILRYHTEIVFARTSPQQKLIIVEGCQRMGAIVAVTGDGVNDSPAL
KKADIGVAMGISGSDVSKQAADMILLDDNFASIVTGVEEGRLIFDNLKKSIAYTLTSNIP
EISPFLANVVLDIPLPLGTVTILCIDLGTDMVPAISLAYEEAESDIMKRQPRNPFTDKLV
NERLISLAYGQIGMIQAAAGFFVYFVIMAENGFLPMKLFGLRKEWDSKAVNDLQDSYGQE
WTYRERKALEYTCHTAFFVSIVIVQWADLIISKTRRNSIFHQGMRNWALNFGLVFETALA
AFLSYCPGMDKGLRMYPLKFVWWLPALPFMVVIFIYDEVRRFYLRRNPGGWLERETYY*
>Lygaeus_kalmii_B sodium potassium ATPase, alpha 1 subunit
--------------------KKGDLDDLKQELDIDFHKISLEELFQRFGTNPETGLTHAK
AKELLERDGPNTLTPPKTTPEWVKFCKQLFGGFAILLWVGAALCFIAYFITSNTEEES--
SDDHMYLGLVLAGVVIITGIFSYYQENKSSRIMESFKNMVPQFAVAVRQGEKVTIRAEEI
VLGDVVEVKFGDRIPADIRIIEARGFKVDNSSLTGESEPQSRGIEMTHENPLETKNLAFF
STNAVEGTARGVVISCGDRTVMGRIAGLASGLDTGETPIAKEIHHFIHIITGVAVFLGLS
FFSIAFALGYFWLDAVVFLIGIIVANVPEGLLATVTVCLTLTAKRMAAKNCLVKNLEAVE
TLGSTSTICSDKTGTLTQNRMTVAHMWFDNQIIEADTTEDQSGVQYDRTSPGFKALSRIA
TLCNRAEFKPGQDGIPILKREVNGDASEAALLKCMELALGDIVSIRNRNKKVCEIPFNST
NKYQVSIHETEDPNDSRYLMVMKGAPERILDRCSTIFIGGKEKLLDEEMKEAFNNAYLEL
GGLGERVLGFCDLMLPSDKFPTGYKFDCEDPNFPLTGMRFVGLISMIDPPRAAVPDAVAK
CRSAGIKVIMVTGDHPITAKAIAKSVGIISEGNETVEDIAQRLNIPVSEVNPREAKAAVV
HGTELRDTTPEQLDEILRYHTEIVFARTSPQQKLIIVEGCQRMGAIVAVTGDGVNDSPAL
KKADIGVAMGISGSDVSKQAADMILLDDNFASIVTGVEEGRLIFDNLKKSIAYTLTSNIP
EISPFLANVVLDIPLPLGTVTILCIDLGTDMVPAISLAYEEAESDIMKRQPRNPFTDKLV
NERLISLAYGQIGMIQAAAGFFVYFVIMAENGFLPMQLFGLRKEWDSKAVNDLQDSYGQE
WTYRERKALEYTCHTAFFVSIVIVQWADLIISKTRRNSIFHQGMRNWALNFGLVFETALA
AFLSYCPGMDKGLRMYPLKFVWWLPALPFMVVIFIYDEVRRFYLRRNPGGWLERETYY*
>Oncopeltus_fasciatus_A sodium potassium ATPase, alpha 1 subunit
--------MSAANKPPLKKNKKGDLNELKQELDIDYHKITLEELYRRFETNPETGLSHDK
AKEILARDGPNALTPPVTTSEWVKFCKQLFGGFALLLWVGAILCFVAYFITSTTVEEA--
SDNHMYLGLVLAGVVIITGVFSYYQENKSSRIMESFKNMVPQFACVVRQSEKITIRAEAL
VLGDVVEVKFGDRIPADIRIIESRGFKVDNSSLTGESEPQSRGIEMTHDNPLETKNLAFF
STNAVEGTAKGIVISCGDHTVMGRIAGLASGLDTGSTPIAREIEHFIHIITGVAIFLGVS
FFIIAFAMGYFWLDAVVFLIGIIVANVPEGLLATVTVCLTLTAKRMAAKNCLVKNLEAVE
TLGSTSTICSDKTGTLTQNRMTVAHMWFDNQIIEADTTEDQSGVQYDKTSPGFKALSRIA
TLCNRAEFKPGQEGVPILRKEVNGDASESALVKCMELALGDIMSIRKRNKKVCEIPFNST
NKYQVSIHETEDPNDSRYLMVMKGAPERILERCSTIFIGGEEKLLDEELRDAFNDAYLEL
GGLGERVLGFCDFMLPPDKFPVGFNFNSEEPNFPLTGMRFVGLISMIDPPRAAVPDAVAK
CRSAGIKVIMVTGDHPITAKAIAKSVGIISEGNETVEDIAHRLNIPISEVNPRNAKAAVV
HGTELKDITPEQLDEILRYHTEIVFARTSPQQKLIIVEGCQRMGAIVAVTGDGVNDSPAL
KKADIGIAMGISGSDVSKQAADMILLDDNFASIVTGVEEGRLIFDNLKKSIAYTLSSNIP
EISPFLANVVLNIPLPLGAVTILCIDLGTDMVPAISLAYEEAESDIMKRQPRNPFSDKLV
NERLISLSYGQIGVIQAAGGFFVYFVIMAENGFLPEILFGLRKEWDSKAVNDLQDSYGQE
WTYKERKALEFTCHTAFFITIVIVQWADLIISKTRRNSIIHQGMRNWALNFGLVFETVLA
AFLSYCPGMDKGLQMYPLKFVWWLPGLPFMIVIFIYDEVRKYYLRRYPGGWIERETYY*
>Lygaeus_kalmii_A sodium potassium ATPase, alpha 1 subunit
--------------------KKGDLNELKQELDIDFHKISLEELYRRFETNPETGLSHEK
AKEILARDGPNALTPPKTTPEWIKFCKQLFGGFALLLWVGAILCFVAYFITSTTVEEA--
SDNHMYLGLVLAGVVIITGVFSYYQENKSSRIMESFKNMVPQFACVIRQSEKITIRAEAI
VLGDVVEVKFGDRIPADIRIIESRGFKVDNSSLTGESEPQSRGIEMTNDNPLETKNLAFF
STNAVEGTAKGIVISCGDHTVMGRIAGLASGLDTGSTPIAKEIEHFIHIITGVAIFLGVS
FFIIAFAMGYFWLDAVVFLIGIIVANVPEGLLATVTVCLTLTAKRMAAKNCLVKNLEAVE
TLGSTSTICSDKTGTLTQNRMTVAHMWFDNQIIEADTTEDQSGVQYDKTSPGFKALSRIA
TLCNRAEFKPGQDGIPILRKEVNGDASEAALVKCMELALGDIMSIRKRNKKVCEIPFNST
NKYQVSIHETEDPNDSRYLMVMKGAPERILERCSTIFIGGEEKLLNEELKEAFNDAYLEL
GGLGERVLGFCDFMLPPDKFPVGFNFNSEEPNFPLTGMRFVGLISMIDPPRAAVPDAVAK
CRSAGIKVIMVTGDHPITAKAIAKSVGIISEGNETVEDIAHRLNIPISEVNPRDAKAAVV
HGTELRDITPEQLDEILRYHTEIVFARTSPQQKLIIVEGCQRMGAIVAVTGDGVNDSPAL
KKADIGIAMGISGSDVSKQAADMILLDDNFASIVTGVEEGRLIFDNLKKSIAYTLSSNIP
EISPFLANVVLNIPLPLGAVTILCIDLGTDMVPAISLAYEEAESDIMKRQPRNPFTDKLV
NERLISLSYGQIGVIQAAAGFFVYFVIMAENGFWPMSLFGLRKEWDSKAVNDLQDSYGQE
WTYKERKALEYTCHTAFFITIVIVQWADLIISKTRRNSIIHQGMRNWALNFGLVFETVLA
AFLSYCPGMDKGLQMYPLKFVWWLPGLPFMIVIFIYDEVRKYYLRRNPGGWVERETYY*
>Pediculus_humanus_corporis
LEDDNKTADGKTKTKRKVGKKEGNLDDLKQELDIDHHKITLDELYQRFCTNPNTGLTSAK
AREVLERDGPNALTPPKTTPEWVKFCKQLFGGFALLLWIGAILCFIAYGILASTVEEP--
ADDNLYLGIVLAAVVIVTGIFSYYQESKSSRIMESFKNMVPQFATVVRDGQKLTVRAEEL
VVGDVVDVKFGDRIPADIRIFESRGFKVDNSSLTGESEPQSRGVEFTHENPLETKNLAFF
STNAVEGTAKGVVISCGDNTVMGRIAGLASGLDTGETPIAKEIHHFIQLITGVAVFLGVS
FFIIAFILGYHWLDAVIFLIGIIVANVPEGLLATVTVCLTLTAKRMASKNCLVKNLEAVE
TLGSTSTICSDKTGTLTQNRMTVAHMWFDNQIIEADTTEDQSGVQYDRTSPGFKALARIA
TLCNRAEFKGNQDNVSILKREVNGDASEAALLKCMELAFGDVMTIRKKNKKVCEIPFNST
NKYQVSIHETEDPNDNRYLMVMKGAPERILDRCSTIFIGGKEKVLDEEMKEAFNNAYLEL
GGLGERVLGFCDLMLPSDKFPMGFHFDADDPNFPLTGFRFVGLMSMIDPPRAAVPDAVAK
CRSAGIKVIMVTGDHPITAKAIAKSVGIISEGNETIEDIAHRLNIPVSEINPREAKAAVV
HGGELRDLTSDQLDEILKYHTEIVFARTSPQQKLIIVEGCQRMGAIVAVTGDGVNDSPAL
KKADIGVAMGIAGSDVSKQAADMILLDDNFASIVTGVEEGRLIFDNLKKSIAYTLTSNIP
EISPFLAFILLDIPLPLGTVTILCIDLGTDMVPAISLAYEEAESDIMKRPPRNPFTDKLV
NERLISMAYGQIGMIQAAAGFFVYFVIMAENGFLPMHLFGIRKQWDSKAVNDLTDSYGQE
WTYRDRKVLEYTCHTAFFVSIVVVQWADLIICKTRRNSIFHQGMRNWALNFGLVFETALA
CFLSYTPGMDKGLRMFPLKFVWWFPALPFMLTIFIYDEARRFYLRRNPGGWLERETYY*
>Neodiprion_lecontei [gene=LOC107220178] [db_xref=GeneID:107220178] [protein=sodium/potassium-transporting ATPase subunit alpha isoform X1] [protein_id=XP_015514135.1] [location=443..3571] [gbkey=CDS]
RDDNKTADGMYKSRRKNPKRKGDNLDDLKQELDIDFHKITPEELYQRFSTHPENGLSHAK
AKENLERDGPNALTPPKQTPEWVKFCKNLFGGFALLLWIGAFLCFIAYSIQASTVEDP--
NDDNLYLGIVLAAVVIVTGIFSYYQESKSSKIMESFKNMVPQFATVLREGEKLTLRAEDL
VLGDVVEVKFGDRIPADIRIIESRGFKVDNSSLTGESEPQSRSPEFTNENPLETKNLAFF
STNAVEGTAKGVVICCGDQTVMGRIAGLASGLDTGETPIAKEIHHFIHLITGVAVFLGVT
FFVIAFILGYHWLDAVIFLIGIIVANVPEGLLATVTVCLTLTAKRMASKNCLVKNLEAVE
TLGSTSTICSDKTGTLTQNRMTVAHMWFDNQIIEADTTEDQSGVQYDRTSPGFKALAKIA
ALCNRAEFKGGQDNLSILKKEVNGDASEAALLKCMELALGDVMGVRKRNKKVCEIPFNST
NKYQVSIHESDDPNDPRHLLVMKGAPERILDRCSTIFIGGKEKVLDEEMKEAFNNAYLEL
GGLGERVLGFCDFVLPSDKFPLGYKFNCDDPNFPVEGLRFVGLMSMIDPPRAAVPDAVAK
CRSAGIKVIMVTGDHPITAKAIAKSVGIISEGNETVEDIAQRLNIPVAEVNPREAKAAVI
HGSELRELDSDHLDEILRYHTEIVFARTSPQQKLIIVEGCQRMGAIVAVTGDGVNDSPAL
KKADIGVAMGIAGSDVSKQAADMILLDDNFASIVTGVEEGRLIFDNLKKSIAYTLTSNIP
EISPFLAFILCDIPLPLGTVTILCIDLGTDMVPAISLAYEEAESDIMKRQPRNPFTDKLV
NERLISMAYGQIGMIQAAAGFFVYFVIMAENGFLPTKLFGIRKQWDSKAINDLTDSYGQE
WTFRDRKTLEFTCHTAFFVSIVIVQWADLIVCKTRRNSIIHQGMRNWALNFGLVFETALA
AFLSYTPGMDKGLRMFPLKFVWWLPAIPFMISIFVYDEVRRFYLRRNPGGWLEQETYY*
>Athalia_rosae [gene=LOC105693955] [db_xref=GeneID:105693955] [protein=sodium/potassium-transporting ATPase subunit alpha isoform X1] [protein_id=XP_012269651.1] [location=676..3801] [gbkey=CDS]
RDDNKTADGMYKSRRKNPKRKGDNLDDLKQELDIDFHKITPEELYQRFSTHPENGLSHAK
AKENLERDGPNALTPPKQTPEWVKFCKNLFGGFALLLWIGAFLCFIAYSIQASTVEDP--
NDDNLYLGIVLAAVVIVTGIFSYYQESKSSKIMESFKNMVPQFATVLREGEKITLRAEDL
VLGDVVEVKFGDRIPADIRIIESRGFKVDNSSLTGESEPQSRSPEFTNENPLETKNLAFF
STNAVEGTAKGVVICCGDQTVMGRIAGLASGLDTGETPIAKEIHHFIHLITGVAVFLGVT
FFLIAFILGYHWLDAVIFLIGIIVANVPEGLLATVTVCLTLTAKRMASKNCLVKNLEAVE
TLGSTSTICSDKTGTLTQNRMTVAHMWFDNQIIEADTTEDQSGVQYDRTSPGFKALAKIA
ALCNRAEFKGGQDGVPILKKEVNGDASEAALLKCMELALGDIMGIRKRNKKVCEVPFNST
NKYQVSVHESDDPNDPRHLLVMKGAPERILDRCSTIFIGGKEKVLDEEMKEAFNNAYLEL
GGLGERVLGFCDFVLPSDKFPLGFKFNCDDPNFPVEGLRFVGLMSMIDPPRAAVPDAVAK
CRSAGIKVIMVTGDHPITAKAIAKSVGIISEGNETIEDIAQRLNIPVAEVNPREAKAAVI
HGTELRELDSDQLDEILRYHTEIVFARTSPQQKLIIVEGCQRMGAIVAVTGDGVNDSPAL
KKADIGVAMGIAGSDVSKQAADMILLDDNFASIVTGVEEGRLIFDNLKKSIAYTLTSNIP
EISPFLAFILCDIPLPLGTVTILCIDLGTDMVPAISLAYEEAESDIMKRQPRNPFTDKLV
NERLISMAYGQIGMIQAAAGFFVYFVIMAENGFLPLKLFGIRKQWDSKAINDLTDSYGQE
WTFRDRKTLEFTCHTAFFVSIVIVQWADLIVCKTRRNSIIHQGMRNWALNFGLVFETALA
AFLSYTPGMDKGLRMFPLKFVWWLPAIPFMIAIFIYDETRRFYLRRNPGGWLEQETYY*
>Monophadnus_latus sodium potassium ATPase, alpha 1 subunit
RDDNKTADGMYKSRRKNPKRKGDNLDDLKQELDIDFHKITPEELYQRFSTHPENGLSHAK
AKENLERDGPNALTPPKQTPEWVKFCKNLFGGFALLLWIGAFLCFIAYAITASTLEES--
NDDHLYLGIVLATVVIVTGIFSYYQESKSSKIMESFKNMVPQFATVLREGEKLTLRAEDL
VLGDVVDVKFGDRIPADIRIIESRGFKVDNSSLTGESEPQSRSPEFTNENPLETKNLAFF
STNAVEGTAKGVVICCGDQTVMGRIAGLASGLDTGETPIAKEIHHFIHLITGVAIFLGVT
FFIIAFILGYHWLDAVIFLIGIIVANVPEGLLATVTVCLTLTAKRMASKNCLVKNLEAVE
TLGSTSTICSDKTGTLTQNRMTVAHMWFDNQIIEADTTEDQSGVQYDRTSPGFKALAKIA
ALCNRAEFKGGQDGVPILKKEVNGDASEAALLKCMELALGDIMGIRKRNKKVCEIPFNST
NKYQVSIHESDDPNDPRHLLVMKGAPERILDRCNTIFIGGKEKVLDEETKEAFNNAYLEL
GGLGERVLGFCDFILPSDKFPLGYKFNCDDPNFPVDGLRFVGLMSMIDPPRAAVPDAVAK
CRSAGIKVIMVTGDHPITAKAIAKSVGIISEGNETIEDIAQRLNIPVAEVNPREAKAAVI
HGSELRELDSDHLDEILRYHTEIVFARTSPQQKLIIVEGCQRMGAIVAVTGDGVNDSPAL
KKADIGVAMGIAGSDVSKQAADMILLDDNFASIVTGVEEGRLIFDNLKKSIAYTLTSNIP
EISPFLAFMLCDIPLPLGTVTILCIDLGTDMVPAISLAYEEAESDIMKRQPRNPFTDKLV
NERLISMAYGQIGMIQAAAGFFVYFVIMAENGFLPTYLFGIRKHWDSKAINDLTDSYGQE
WTFRDRKKLEFTCHTAFFVSIVIVQWADLIVCKTRRNSIIHQGMRNWALNFGLVFETALA
AFLSYTPGMDKGLRMYPLKFVWWLPALPFMVAIFIYDETRRFYLRRNPGGWLEQETYY*
>Pachyprotasis_variegata [protein=Na+/K+ ATPase alpha subunit protein] [protein_id=CEL26626.1] [location=<1..>2151] [gbkey=CDS]
------------------------------------------------------------
----------------------------LFGGFALLLWIGAFLCFIAYSIQATTVEDP--
NDDNLYLGIVLAAVVIVTGIFSYYQESKSSKIMESFKNMVPQFATVLREGEKLTLRAEDL
VLGDVVEVKFGDRIPADVRIIESRGFKVDNSSLTGESEPQSRSPEFTNENPLETKNLAFF
STNAVEGTAKGVVICCGDQTVMGRIAGLASGLDTGETPIAKEIHHFIHLITGVAVFLGVT
FFLIAFILGYHWLDAVIFLIGIIVANVPEGLLATVTVCLTLTAKRMASKNCLVKNLEAVE
TLGSTSTICSDKTGTLTQNRMTVAHMWFDNQIIEADTTEDQSGVQYDRTSPGFKALAKIA
ALCNRAEFKGGQDGVPILKKEVAGDASEAALLKCMELALGDIMGIRKRNKKVCEVPFNST
NKYQVSVHESDDPNDPRHLLVMKGAPERILDRCNTIFIGGKEKVLDEEMKEAFNNAYLEL
GGLGERVLGFCDFVLPSDKFPLGFKFNCDDPNFPCEGLRFVGLMSMIDPPRAAVPDAVAK
CRSAGIKVIMVTGDHPITAKAIAKSVGIISEGNETIEDIAQRLNIPVAEVNPREAKAAVI
HGTELRELDSDQLDEILRYHTEIVFARTSPQQKLIIVEGCQRMGAIVAVTGDGVNDSPAL
KKADIGVAMGIAGSDVSKQAADMILLDDNFASIVTGVEEGRLIFDNLKKSIAYTLTSNIP
EISPFLAFILCDIPLPLGTVTILCIDL---------------------------------
------------------------------------------------------------
------------------------------------------------------------
-----------------------------------------------------------
>Cephus_cinctus [gene=LOC107262933] [db_xref=GeneID:107262933] [protein=sodium/potassium-transporting ATPase subunit alpha isoform X1] [protein_id=XP_015585114.1] [location=281..3406] [gbkey=CDS]
RDDNKTADGLFKSRRKNPKRKGDNLDDLKQELDIDFHKISLEELYQRFSTHPENGLSHAK
AKENLERDGPNALTPPKQTPEWVKFCKNLFGGFALLLWIGAILCFIAYSIQASTSEDP--
NDDNLYLGIVLAAVVIVTGIFSYYQESKSSKIMESFKNMVPQFATVLREGEKLTLRAEDL
VLGDVVEVKFGDRIPADIRIIESRGFKVDNSSLTGESEPQSRSPEFTNENPLETKNLAFF
STNAVEGTAKGVVICCGDQTVMGRIAGLASGLDTGETPIAKEIHHFIHLITGVAVFLGVT
FFLIAFILGYHWLDAVIFLIGIIVANVPEGLLATVTVCLTLTAKRMASKNCLVKNLEAVE
TLGSTSTICSDKTGTLTQNRMTVAHMWFDNQIIEADTTEDQSGVQYDRTSPGFKALAKIA
TLCNRAEFKSGQDGEPILKREVNGDASEAALLKCMELALGDVMGIRKRNKKVCEVPFNST
NKYQVSIHETDDPNDPRYLLVMKGAPERILDRCSTIFIGGKEKVLDEEMKEAFNNAYLEL
GGLGERVLGFCDFMLPSDKFPIGFKFNSDDPNFPCEGLRFVGLMSMIDPPRAAVPDAVAK
CRSAGIKVIMVTGDHPITAKAIAKSVGIISEGNETIEDIAQRLNIPVSEVNPREAKAAVV
HGTELRELNSDQLDEILRYHTEIVFARTSPQQKLIIVEGCQRMGAIVAVTGDGVNDSPAL
KKADIGVAMGIAGSDVSKQAADMILLDDNFASIVTGVEEGRLIFDNLKKSIAYTLTSNIP
EISPFLAFILCDIPLPLGTVTILCIDLGTDMVPAISLAYEEAESDIMKRQPRNPFTDKLV
NERLISMAYGQIGMIQAAAGFFVYFVIMAENGFLPTTLFGIRKMWDSKAVNDLKDSYGQE
WTYRDRKTLEFTCHTAFFVSIVIVQWADLIVCKTRRNSIIHQGMRNWALNFGLIFETALA
AFLSYTPGMDKGLRMFPLKFVWWLPALPFMLAIFIYDETRRFYLRRNPGGWLEQETYY*
>Diachasma_alloeum [gene=LOC107043645] [db_xref=GeneID:107043645] [protein=sodium/potassium-transporting ATPase subunit alpha isoform X1] [protein_id=XP_015120700.1] [location=261..3386] [gbkey=CDS]
RDDNKTADGMVKSRRKNPKRKGDNLDDLKQELDIDFHKISPEELYQRFQTHPENGLSHAK
AKENLERDGPNALTPPKTTPEWVKFCKNLFGGFALLLWIGAILCFIAYSIQASTSEDP--
NDDNLYLGIVLAVVVIVTGIFSYYQESKSSKIMESFKNMVPQFATVLREGEKLTLKAEDL
VLGDVVEVKFGDRIPADIRIIESRGFKVDNSSLTGESEPQSRSPEFTNDNPLETKNLAFF
STNAVEGTAKGVVICCGDQTVMGRIAGLASGLDTGETPIAKEIHHFIHLITGVAVFLGVT
FFLIAFILGYHWLDAVIFLIGIIVANVPEGLLATVTVCLTLTAKRMASKNCLVKNLEAVE
TLGSTSTICSDKTGTLTQNRMTVAHMWFDNQIIEADTTEDQSGVQYDRTSPGFKALAKIA
TLCNRAEFKPGQEGQPILKREVNGDASEAALLKCMELALGDVMGIRKRNKKVCEVPFNST
NKYQVSVHESDDPNDPRHLLVMKGAPERILDRCSTIFIGGKEKVLDEEMKEAFNNAYLEL
GGLGERVLGFCDYILPTDKYPVGFKFNSDDPNFPTEGLRFVGLMSMIDPPRAAVPDAVAK
CRSAGIKVIMVTGDHPITAKAIAKSVGIISEGNETIEDIAQRLNIPVSEVNPREAKAAVV
HGTDLRDTSSSQLDDILRYHTEIVFARTSPQQKLIIVEGCQRMGAIVAVTGDGVNDSPAL
KKADIGVAMGIAGSDVSKQAADMILLDDNFASIVTGVEEGRLIFDNLKKSIAYTLTSNIP
EISPFLAFILCDIPLPLGTVTILCIDLGTDMVPAISLAYEEAESDIMKRQPRNPFSDKLV
NERLISMAYGQIGMIQAAAGFFVYFVIMAENGFLPTYLFGIRKHWDSKAINDLTDSYGQE
WTYRDRKSLEFTCHTAFFVSIVIVQWADLIVCKTRRNSIVHQGMRNWALNFGIVFETALA
AFLSYTPGMDKGLRMFPLKFVWWLPALPFMLAIFIYDETRRFYLRRNPGGWLEQETYY*
>Microplitis_demolitor [gene=LOC103572337] [db_xref=GeneID:103572337] [protein=sodium/potassium-transporting ATPase subunit alpha isoform X1] [protein_id=XP_008549107.1] [location=598..3720] [gbkey=CDS]
RDDNKTADGMYKSRRKAPKKKGD-LDDLKQELDIDFHKISIEELYQRFQTHPENGLSHAK
AKENLLRDGPNSLTPPRTTPEWVKFCKNLFGGFALLLWIGAFLCFVAYGIQASTSEDP--
NDDNLYLGIVLAAVVIVTGIFSYYQESKSSKIMESFKNMVPQFATVLREGEKLTLRAEDI
VLGDVVEVKFGDRIPADIRIIESRGFKVDNSSLTGESEPQSRSPEFTNENPLETKNLAFF
STNAVEGTAKGVVICCGDNTVMGRIAGLASGLDTGETPIAKEIHHFIHLITGVAVFLGVT
FFLIAFILGYHWLDAVIFLIGIIVANVPEGLLATVTVCLTLTAKRMASKNCLVKNLEAVE
TLGSTSTICSDKTGTLTQNRMTVAHMWFDNQIIEADTTENQSGVQYDRTSPGFKALAKIA
TLCNRAEFKPGQEGEPILQREVNGDASEAALLKCMELALGDVMGIRKRNKKVCEVPFNST
NKYQVSIHESDDPNDPRYLLVMKGAPERILDRCSTIFIGGKEKVLDEEMKEAFNNAYLEL
GGLGERVLGFCDYVLPSDKYPVGFKFNSDDPNFPTENLRFVGLMSMIDPPRAAVPDAVAK
CRSAGIKVIMVTGDHPITAKAIAKSVGIISEGNETIEDIAQRLNIPVSEVNPREAKAAVV
HGGELRDLDSDQLDEILRYHTEIVFARTSPQQKLIIVEGCQRMGAIVAVTGDGVNDSPAL
KKADIGVAMGIAGSDVSKQAADMILLDDNFASIVTGVEEGRLIFDNLKKSIAYTLTSNIP
EISPFLAFILCDIPLPLGTVTILCIDLGTDMVPAISLAYEQAESDIMKRQPRNPFTDKLV
NERLISMAYGQIGMIQAAAGFFVYFVIMAENGFLPRDLFGIRKMWDSKAINDLKDSYGQE
WTYKDRKALEFTCHTAFFVSIVIVQWADLIVCKTRRNSIVHQGMRNWALNFGIVFETALA
AFLSYTPGMDKGLRMYPLKFVWWLPAIPFMLAIFIYDETRRFYLRRNPGGWLEQETYY*
>Ceratosolen_solmsi sodium potassium ATPase, alpha 1 subunit
RDDNKTADGMYKSRRKSPKKKGGNLDDLKQELVIDFHKISPEELYQRFQTHPENGLSHAK
AKENLERDGPNALTPPKQTPEWVKFCKNLFGGFALLLWIGAILCFIAYSIHATTSEDA--
NEDDLYLGVVLAAVVIVTGIFSYYQESKSSKIMESFKNMVPQFAIVIREGEKFTLKAEDL
VIGDVVEVKFGDRIPADLRIIESRGFKVDNSSLTGESEPQSRSPEFTNENPLESKNLAFF
STNAVEGTAKGVVICCGDQTAMGRIAGLASGLHTGETPIAKEIHHFIHLITGVAVFLGVT
FFVIAFILGYHWLDAVIFLIGIIVANVPEGLLATVTVCLTLTAKRMASKNCLVKNLEAVE
TLGSTSTICSDKTGTLTQNRMTVAHMWFDNQIIEADTTEDQSGVQYDRTSPGFKALAKIA
TLCNRAEFKGGQEGLPILKREVNGDASEAALLKCMELALGDVMGIRRRNKKVCEIPFNST
NKYQVSIHESDDPHDPRHLLVMKGAPERILERCSTIFIGGKEKVLDEEMKEAFNNAYLEL
GGLGERVLGFCDYMLPSDKFPIGYKFNCDDPNFPTDSLRFVGLMSMIDPPRAAVPDAVAK
CRSAGIKVIMVTGDHPITAKAIAKSVGIISEGNETVEDIAQRLNIPVSEVNPREAKAAVV
HGTELRELGHDALDDILRYHTEIVFARTSPQQKLIIVEGCQRMGAIVAVTGDGVNDSPAL
KKADIGVAMGIAGSDVSKQAADMILLDDNFASIVTGVEEGRLIFDNLKKSIAYTLTSNIP
EISPFLAFILCDIPLPLGTVTILCIDLGTDMVPAISLAYEEAESDIMKRRPRNPFTDKLV
NERLISMAYGQIGMIQAAAGFFVYFVIMAENGFLPTHLFGIRKQWDSKAINDLTDSYGQE
WTYRDRKTLEFTCHTAFFVSIVIVQWADLIVCKTRRNSIIHQGMRNWALNFGLVFETALA
AFLSYTPGMDKGLRMFPLKFVWWLPAIPFMLAIFIYDETRRFYLRRYPGGWLEQETYY*
>Copidosoma_floridanum [gene=LOC106637585] [db_xref=GeneID:106637585] [protein=sodium/potassium-transporting ATPase subunit alpha isoform X1] [protein_id=XP_014205893.1] [location=513..3647] [gbkey=CDS]
DDNKTADGMYKSRRKGPVKKRGGNLDDLKQELVIDFHKISPEELYQRFQTHPENGLSHAK
AKENLERDGPNALTPPKTTPEWVKFCKNLFGGFALLLWIGAILCFIAYSIQATTSDEP--
NDDNLYLGLVLAAVVIVTGIFSYYQESKSSKIMESFKNMVPQFATVIREGEKVTVKAEEL
VLGDVVEVKFGDRIPADLRIIESRGFKVDNSSLTGESEPQSRSPEFTNENPLESKNLAFF
STNAVEGTAKGVVICCGDQTAMGRIAGLASGLDTGETPIAKEIHHFIHLITGVAVFLGVT
FFIIAFILGYHWLDAVIFLIGIIVANVPEGLLATVTVCLTLTAKRMASKNCLVKNLEAVE
TLGSTSTICSDKTGTLTQNRMTVAHMWFDNQIIEADTTEDQSGVQYDRTSPGFKALAKIA
TLCNRAEFKAGQDGLPILKREVAGDASEAALLKCMELALGDVMGIRKRNKKVCEVPFNST
NKYQVSIHESDDPNDPRHQLVMKGAPERILDRCSTIFIGGKEKVLDEEMKEAFNNAYLEL
GGLGERVLGFCDYLLPTDKFPTGFKFNSDDPNFPCENLRFVGLMSMIDPPRAAVPDAVAK
CRSAGIKVIMVTGDHPITAKAIAKSVGIISEGNETIEDIAQRLNIPVSDVNPREAKAAVI
HGTELRELDSDQLDDILRYHTEIVFARTSPQQKLIIVEGCQRQGAIVAVTGDGVNDSPAL
KKADIGVAMGIAGSDVSKQAADMILLDDNFASIVTGVEEGRLIFDNLKKSIAYTLTSNIP
EISPFLAFILCDIPLPLGTVTILCIDLGTDMVPAISLAYEEAESDIMKRQPRNPQTDKLV
NERLISMAYGQIGMIQAAAGFFVYFVIMAENGFLPRHLFGIRKQWDSKAINDLTDSYGQE
WTYRDRKTLEFTCHTAFFVSIVIVQWADLIVCKTRRNSIIHQGMRNWALNFGLVFETALA
AFLSYTPGMDKGLRMYPLKFVWWLPAIPFMLAIFIYDETRRFYLRRNPGGWLEQETYY*
>Polistes_canadensis [gene=LOC106787185] [db_xref=GeneID:106787185] [protein=sodium/potassium-transporting ATPase subunit alpha isoform X1] [protein_id=XP_014604816.1] [location=252..3377] [gbkey=CDS]
RDDNKTADGMYKSRRKNPKRKGENLDDLKQELDIDFHKITPEELYQRFQTHPENGLSHAK
AKENLERDGPNALTPPRQTPEWLKFCKNLFGGFALLLWIGAILCFIAYSIQASTSEDP--
NDDNLYLGIVLAAVVIVTGIFSYYQESKSSKIMESFKNMVPQFATVIREGEKLTLRAEDL
VLGDVVEVKFGDRIPADIRIIESRGFKVDNSSLTGESEPQSRSPEFTNENPLETKNLAFF
STNAVEGTAKGVVICCGDQTVMGRIAGLASGLDTGETPIAKEIHHFIHLITGVAVFLGVT
FFLIAFILGYHWLDAVIFLIGIIVANVPEGLLATVTVCLTLTAKRMASKNCLVKNLEAVE
TLGSTSTICSDKTGTLTQNRMTVAHMWFDNQIIEADTTENQSGLQYDRTSPGFKALSKIA
TLCNRAEFKPGQDNVPILQREVNGDASEAALLKCMELAHGDVMGMRKKNKKVCEVPFNST
NKYQVSVHESDDPNDPRHLLVMKGAPERILDRCSTIFIGGKEKVLDEEMKEAFNNAYLEL
GGLGERVLGFCDFVLPSDKFPIGFKFNSDDPNFPVEGLRFVGLMSMIDPPRAAVPDAVAK
CRSAGIKVIMVTGDHPITAKAIAKSVGIISEGNETIEDIAQRLNIPVSEVNPREAKAAVI
HGTSLRELNSDQLDEILRYHTEIVFARTSPQQKLIIVEGCQRMGAIVAVTGDGVNDSPAL
KKADIGVAMGIAGSDVSKQAADMILLDDNFASIVTGVEEGRLIFDNLKKSIAYTLTSNIP
EISPFLAFILCDIPLPLGTVTILCIDLGTDMVPAISLAYEEAESDIMKRQPRNPFTDKLV
NERLISMAYGQIGMIQAAAGFFVYFVIMAENGFLPLYLFGIRKQWDSKAINDLRDSYGQE
WTYRDRKTLEFTCHTAFFVSIVIVQWADLIVCKTRRNSIVHQGMRNWALNFGLIFETALA
AFLSYTPGMDKGLRMFPLKFVWWLPALPFMFAIFIYDETRRFYLRRNPGGWLEQETYY*
>Polistes_dominula [gene=LOC107067840] [db_xref=GeneID:107067840] [protein=sodium/potassium-transporting ATPase subunit alpha isoform X1] [protein_id=XP_015179186.1] [location=506..3631] [gbkey=CDS]
RDDNKTADGMYKSRRKNPKRKGENLDDLKQELDIDFHKITPEELYQRFQTHPENGLSHAK
AKENLERDGPNALTPPRQTPEWLKFCKNLFGGFALLLWIGAILCFIAYSIQASTSEDP--
NDDNLYLGIVLAAVVIVTGIFSYYQESKSSKIMESFKNMVPQFATVIREGEKLTLRAEDL
VLGDVVEVKFGDRIPADIRIIESRGFKVDNSSLTGESEPQSRSPEFTNENPLETKNLAFF
STNAVEGTAKGVVICCGDQTVMGRIAGLASGLDTGETPIAKEIHHFIHLITGVAVFLGIT
FFLIAFILGYHWLDAVIFLIGIIVANVPEGLLATVTVCLTLTAKRMASKNCLVKNLEAVE
TLGSTSTICSDKTGTLTQNRMTVAHMWFDNQIIEADTTENQSGLQYDRTSPGFKALSKIA
TLCNRAEFKPGQDNVPILQREVNGDASEAALLKCMELAHGDVMGMRKKNKKVCEVPFNST
NKYQVSVHESDDPNDPRHLLVMKGAPERILDRCSTIFIGGKEKVLDEEMKEAFNNAYLEL
GGLGERVLGFCDFVLPSDKFPIGFKFNSDDPNFPVEGLRFVGLMSMIDPPRAAVPDAVAK
CRSAGIKVIMVTGDHPITAKAIAKSVGIISEGNETIEDIAQRLNIPVSEVNPREAKAAVI
HGTSLRELNSDQLDEILRYHTEIVFARTSPQQKLIIVEGCQRMGAIVAVTGDGVNDSPAL
KKADIGVAMGIAGSDVSKQAADMILLDDNFASIVTGVEEGRLIFDNLKKSIAYTLTSNIP
EISPFLAFILCDIPLPLGTVTILCIDLGTDMVPAISLAYEEAESDIMKRQPRNPFTDKLV
NERLISMAYGQIGMIQAAAGFFVYFVIMAENGFLPLYLFGIRKQWDSKAINDLRDSYGQE
WTYRDRKTLEFTCHTAFFVSIVIVQWADLIVCKTRRNSIVHQGMRNWALNFGLIFETALA
AFLSYTPGMDKGLRMFPLKFVWWLPALPFMFAIFIYDETRRFYLRRNPGGWLEQETYY*
>Harpegnathos_saltator [gene=LOC105182517] [db_xref=GeneID:105182517] [protein=sodium/potassium-transporting ATPase subunit alpha isoform X3] [protein_id=XP_011138302.1] [location=92..3199] [gbkey=CDS]
PDDNKTADGMYKSRRKNPKRRGDNLDDLKQELDIDFHKISPEELYQRFQTHPENGLSHAK
AKENLERDGPNALTPPKQTPEWVKFCKNLFGGFALLLWIGAILCFIAYSIQASTSEDP--
NDDNLYLGIVLAAVVIVTGIFSYYQESKSSKIMESFKNMVPQFATVIREGEKLTLRAEDL
VLGDVVEVKFGDRIPADIRIIEARGFKVDNSSLTGESEPQSRSPEFTNENPLETKNLAFF
STNAVEGTAKGVVICCGDQTVMGRIAGLASGLDTGETPIAKEIHHFIHLITGVAVFLGVT
FFIIAFILGYHWLDAVIFLIGIIVANVPEGLLATVTVCLTLTAKRMASKNCLVKNLEAVE
TLGSTSTICSDKTGTLTQNRMTVAHMWFDNQIIDADTTEDQSGLQYDRTSPGFKALAKIA
TLCNRAEFKPGQEGEPILKREVNGDASEAALLKCMELALGDVMGIRKRNKKVCEIPFNST
NKYQVSVHESDDPNDPRHLLVMKGAPERILDRCATIFIGGKEKVLDEEMKEAFNNAYLEL
GGLGERVLGFCDYTLPSDKFPVGFKFNSDDPNFPVDGLRFVGLMSMIDPPRAAVPDAVAK
CRSAGIKVIMVTGDHPITAKAIAKSVGIISEGNETIEDIAQRLNIPVSEVNPREAKAAVI
HGTELRELNSDQLDEILRYHTEIVFARTSPQQKLIIVEGCQRMGAIVAVTGDGVNDSPAL
KKADIGVAMGIAGSDVSKQAADMILLDDNFASIVTGVEEGRLIFDNLKKSIAYTLTSNIP
EISPFLAFILCDIPLPLGTVTILCIDLGTDMVPAISLAYEEAESDIMKRQPRNPFTDKLV
NERLISMAYGQIGMIQAAAGFFVYFVIMAENGFLPLYLFGIRKQWDSKAINDLTDSYGQE
WTYRDRKTLEFTCHTAFFVSIVIVQWADLIVCKTRRNSIIHQGMRNWALNFGLVFETALA
AFLSYTPGMDKGLRMFPLKFVWWLPALPFMFAIFIYDETRRFYLRRNPGGWLEQETYY*
>Dinoponera_quadriceps [gene=LOC106745280] [db_xref=GeneID:106745280] [protein=sodium/potassium-transporting ATPase subunit alpha isoform X2] [protein_id=XP_014476227.1] [location=86..3193] [gbkey=CDS]
PDDNKTADGMYKSRRKNPKRRGDNLDDLKQELDIDFHKISPEELYQRFQTHPENGLSHAK
AKENLERDGPNALTPPKQTPEWVKFCKNLFGGFALLLWIGAILCFIAYSIQASTSEDP--
NDDNLYLGIVLAAVVIVTGIFSYYQESKSSKIMESFKNMVPQFATVIREGEKLTLRAEDL
VLGDVVEVKFGDRIPADVRIIESRGFKVDNSSLTGESEPQSRSPEFTNENPLETKNLAFF
STNAVEGTAKGVVICCGDQTVMGRIAGLASGLDTGETPIAKEIHHFIHLITGVAVFLGVT
FFIIAFILGYHWLDAVIFLIGIIVANVPEGLLATVTVCLTLTAKRMASKNCLVKNLEAVE
TLGSTSTICSDKTGTLTQNRMTVAHMWFDNQIIDADTTEDQSGLQYDRTSPGFKALAKIA
ALCNRAEFKPGQEGEPILKREVNGDASEAALLKCMELALGDVMGIRKRNKKVCEIPFNST
NKYQVSIHESDDPNDPRHLLVMKGAPERILDRCATIFIGGKEKVLDEEMKEAFNNAYLEL
GGLGERVLGFCDYTLPSDKFPVGFKFNCDDPNFPVDGLRFVGLMSMIDPPRAAVPDAVAK
CRSAGIKVIMVTGDHPITAKAIAKSVGIISEGNETVEDIAQRLNIPVSEVNPREAKAAVI
HGTELRELNSDQLDEILRYHTEIVFARTSPQQKLIIVEGCQRMGAIVAVTGDGVNDSPAL
KKADIGVAMGIAGSDVSKQAADMILLDDNFASIVTGVEEGRLIFDNLKKSIAYTLTSNIP
EISPFLAFILCDIPLPLGTVTILCIDLGTDMVPAISLAYEEAESDIMKRQPRNPFTDKLV
NERLISMAYGQIGMIQAAAGFFVYFVIMAENGFLPLYLFGIRKQWDSKAINDLTDSYGQE
WTYRDRKTLEFTCHTAFFVSIVIVQWADLIVCKTRRNSIIHQGMRNWALNFGLVFETALA
AFLSYTPGMDKGLRMFPLKFVWWLPALPFMFAIFIYDETRRFYLRRNPGGWLEQETYY*
>Ooceraea_biroi [gene=LOC105282988] [db_xref=GeneID:105282988] [protein=sodium/potassium-transporting ATPase subunit alpha isoform X2] [protein_id=XP_011343654.1] [location=154..3279] [gbkey=CDS]
RDDNKTADGMYKSRRKNPKRRGDNLDDLKQELDIDFHKISPEELYQRFQTHPENGLSHAK
AKENLERDGPNALTPPKQTPEWVKFCKNLFGGFALLLWIGAILCFIAYSIQATTSEDP--
NDDNLYLGIVLAAVVIVTGIFSYYQESKSSKIMESFKNMVPQYATAIREGEKVMLRAEDL
VLGDVVDVKFGDRIPADIRIIEARGFKVDNSSLTGESEPQSRSPEFTNENPLETKNLAFF
STNAVEGTAKGVVICCGDQTVMGRIAGLASGLDTGETPIAKEIHHFIHLITGVAVFLGIT
FFIIAFILGYHWLDAVIFLIGIIVANVPEGLLATVTVCLTLTAKRMASKNCLVKNLEAVE
TLGSTSTICSDKTGTLTQNRMTVAHMWFDNQIIDADTTEDQSGLQYDRTSPGFKALAKIA
TLCNRAEFKPGQEDEPILKREVNGDASEAALLKCMELALGDVMGIRKRNKKVCEIPFNST
NKYQVSVHESDDPNDPRHLLVMKGAPERILDRCSTIFIGGKEKVLDEEMKEAFNNAYLEL
GGLGERVLGFCDYTLPSDKFPVGFKFNSDDPNFPVDGLRFVGLMSMIDPPRAAVPDAVAK
CRSAGIKVIMVTGDHPITAKAIAKSVGIISEGNETIEDIAQRLNIPVSEVNPREAKAAVI
HGTELRELNSDQLDEILRYHTEIVFARTSPQQKLIIVEGCQRMGAIVAVTGDGVNDSPAL
KKADIGVAMGIAGSDVSKQAADMILLDDNFASIVTGVEEGRLIFDNLKKSIAYTLTSNIP
EISPFLAFILCDIPLPLGTVTILCIDLGTDMVPAISLAYEEAESDIMKRQPRNPFTDKLV
NERLISMAYGQIGMIQAAAGFFVYFVIMAENGFLPLYLFGIRKQWDSKAINDLTDSYGQE
WTYRDRKTLEFTCHTAFFVSIVIVQWADLIVCKTRRNSIIHQGMRNWALNFGLVFETALA
AFLSYTPGMDKGLRMFPLKFVWWLPALPFMFAIFIYDETRRFYLRRNPGGWLEQETYY*
>Vollenhovia_emeryi [gene=LOC105566725] [db_xref=GeneID:105566725] [protein=sodium/potassium-transporting ATPase subunit alpha isoform X1] [protein_id=XP_011876338.1] [location=290..3415] [gbkey=CDS]
RDDNKTADGMYKSRRKNPKRRGDNLDDLKQELDIDFHKISPEELYQRFQTHPENGLSHAK
AKENLERDGPNALTPPKQTPEWVKFCKNLFGGFALLLWIGAILCFIAYSIQATTSEDP--
NDDNLYLGVVLAAVVIVTGIFSYYQESKSSKIMESFKNMVPQFATVIREGEKLTLRAEDL
VLGDVVEVKFGDRIPADVRIIEARGFKVDNSSLTGESEPQSRSPEFTNENPLETKNLAFF
STNAVEGTAKGVVICCGDQTVMGRIAGLASGLDTGETPIAKEIHHFIHLITGVAVFLGVT
FFVIAFILGYHWLDAVIFLIGIIVANVPEGLLATVTVCLTLTAKRMASKNCLVKNLEAVE
TLGSTSTICSDKTGTLTQNRMTVAHMWFDNQIIDADTTEDQSGLQYDRTSPGFKALAKIA
TLCNRAEFKPGQDGESILKREVNGDASEAALLKCMELALGDVMGIRKRNKKACEIPFNST
NKYQVSIHESDDPNDPRHLLVMKGAPERILDRCSTIFIGGKEKVLDEEMKEAFNNAYLEL
GGLGERVLGFCDYTLPSDKFPVGFKFNADDLNFPVDGLRFVGLMSMIDPPRAAVPDAVAK
CRSAGIKVIMVTGDHPITAKAIAKSVGIISEGNETIEDIAQRLNIPVSEVNPREAKAAVI
HGTELRELNSDQLDEILRYHTEIVFARTSPQQKLIIVEGCQRMGAIVAVTGDGVNDSPAL
KKADIGVAMGIAGSDVSKQAADMILLDDNFASIVTGVEEGRLIFDNLKKSIAYTLTSNIP
EISPFLAFILCDIPLPLGTVTILCIDLGTDMVPAISLAYEEAESDIMKRQPRNPFTDKLV
NERLISMAYGQIGMIQAAAGFFVYFVIMAENGFLPLYLFGIRKQWDSKAINDLTDSYGQE
WTYRDRKTLEFTCHTAFFVSIVIVQWADLIVCKTRRNSIIHQGMRNWALNFGLVFETALA
AFLSYTPGMDKGLRMFPLKFVWWLPALPFMFAIFIYDETRRFYLRRNPGGWLEQETYY*
>Pogonomyrmex_barbatus [gene=LOC105431091] [db_xref=GeneID:105431091] [protein=sodium/potassium-transporting ATPase subunit alpha isoform X1] [protein_id=XP_011643347.1] [location=562..3687] [gbkey=CDS]
RDDNKTADGMYKSRRKNPKRRGDNLDDLKQELDIDFHKISPEELYQRFQTHPENGLSHAK
AKENLERDGPNALTPPKRTPEWVKFCKNLFGGFALLLWIGAILCFIAYSILASTSEDP--
NDDNLYLGIVLAAVVIVTGIFSYYQESKSSKIMESFKNMVPQFATVIREGEKLTLRAEDL
VLGDVVEVKFGDRIPADIRIIEARGFKVDNSSLTGESEPQSRSPEFTNENPLETKNLAFF
STNAVEGTAKGVVICCGDQTVMGRIAGLASGLDTGETPIAKEIHHFIHLITGVAVFLGIT
FFIIAFILGYHWLDAVIFLIGIIVANVPEGLLATVTVCLTLTAKRMASKNCLVKNLEAVE
TLGSTSTICSDKTGTLTQNRMTVAHMWFDNQIIDADTTEDQSGLQYDRTSPGFKALAKIA
ALCNRAEFKPGQEGEPILKREVNGDASEAALLKCMELALGDVMGIRKRNKKVCEIPFNST
NKYQVSIHESDDPNDPRHLLVMKGAPERILDRCSTIFIGGKEKVLDEEMKEAFNNAYLEL
GGLGERVLGFCDYILPSDKFPVGFKFNADDPNFPVDGLRFVGLMSMIDPPRAAVPDAVAK
CRSAGIKVIMVTGDHPITAKAIAKSVGIISEGNETVEDIAQRLNIPVSEVNPREAKAAVI
HGTELRELNSDQLDEILRYHTEIVFARTSPQQKLIIVEGCQRMGAIVAVTGDGVNDSPAL
KKADIGVAMGIAGSDVSKQAADMILLDDNFASIVTGVEEGRLIFDNLKKSIAYTLTSNIP
EISPFLAFILCDIPLPLGTVTILCIDLGTDMVPAISLAYEEAESDIMKRQPRNPFTDKLV
NERLISMAYGQIGMIQAAAGFFVYFVIMAENGFLPLYLFGIRKQWDSKAINDLTDSYGQE
WTYRDRKTLEFTCHTAFFVSIVIVQWADLIVCKTRRNSIIHQGMRNWALNFGLVFETALA
AFLSYTPGMDKGLRMFPLKFVWWLPALPFMFAIFIYDETRRFYLRRNPGGWLEQETYY*
>Monomorium_pharaonis [gene=LOC105835345] [db_xref=GeneID:105835345] [protein=sodium/potassium-transporting ATPase subunit alpha isoform X1] [protein_id=XP_012533972.1] [location=656..3784] [gbkey=CDS]
RDDNKTADGMYKSRRKNPKKRGDNLDDLKQELDIDFHKISPEELYQRFQTHPENGLSHAK
AKENLERDGPNALTPPKQTPEWVKFCKNLFGGFALLLWIGAILCFIAYSIQASTSEDP--
NDDNLYLGIVLAAVVIVTGIFSYYQESKSSKIMESFKNMVPQFATVIREGEKLTLRAEDL
VLGDVVEVKFGDRIPADIRIIEARGFKVDNSSLTGESEPQSRSPEFTNENPLETKNLAFF
STNAVEGTAKGVVICCGDQTVMGRIAGLASGLDTGETPIAKEIHHFIHLITGVAVFLGVT
FFVIAFILGYHWLDAVIFLIGIIVANVPEGLLATVTVCLTLTAKRMASKNCLVKNLEAVE
TLGSTSTICSDKTGTLTQNRMTVAHMWFDNQIIDADTTEDQSGLQYDRTSPGFKALAKIA
TLCNRAEFKPGQEGEPILKREVNGDASEAALLKCMELALGDVMGIRKRNKKVCEIPFNST
NKYQVSIHESDDPNDPRHLLVMKGAPERILDRCSTIFIGGKEKVLDEEMKEAFNNAYLEL
GGLGERVLGFCDYILPSDKFPVGFKFNADEPNFPVDGLRFVGLMSMIDPPRAAVPDAVAK
CRSAGIKVIMVTGDHPITAKAIAKSVGIISEGNETIEDIAQRLNIPVSEVNPREAKAAVI
HGTELRELNSDQLDEILRYHTEIVFARTSPQQKLIIVEGCQRMGAIVAVTGDGVNDSPAL
KKADIGVAMGIAGSDVSKQAADMILLDDNFASIVTGVEEGRLIFDNLKKSIAYTLTSNIP
EISPFLAFILCDIPLPLGTVTILCIDLGTDMVPAISLAYEEAESDIMKRQPRNPFTDKLV
NERLISMAYGQIGMIQAAAGFFVYFVIMAENGFLPLYLFGIRKQWDSKAINDLTDSYGQE
WTYRDRKTLEFTCHTAFFVSIVIVQWADLIVCKTRRNSIIHQGMRNWALNFGLVFETALA
AFLSYTPGMDKGLRMFPLKFVWWLPALPFMLAIFIYDETRRFYLRRNPGGWLEQETYY*
>Wasmannia_auropunctata [gene=LOC105462011] [db_xref=GeneID:105462011] [protein=sodium/potassium-transporting ATPase subunit alpha isoform X2] [protein_id=XP_011706841.1] [location=16..3240] [gbkey=CDS]
RDDNKTADGMYKSRRKNPKRRGDNLDDLKQELDIDFHKISPEELYQRFQTHPENGLSHAK
AKENLERDGPNALTPPKQTPEWVKFCKNLFGGFALLLWIGAILCFIAYSIQASTSEDP--
NDDNLYLGIVLAAVVIVTGIFSYYQESKSSKIMESFKNMVPQFATVIREGEKLTLRAEDL
VLGDVVEVKFGDRIPADVRIIEARGFKVDNSSLTGESEPQSRSPEFTNENPLETKNLAFF
STNAVEGTAKGVVICCGDQTVMGRIAGLASGLDTGETPIAKEIHHFIHLITGVAVFLGVT
FFVIAFILGYHWLDAVIFLIGIIVANVPEGLLATVTVCLTLTAKRMASKNCLVKNLEAVE
TLGSTSTICSDKTGTLTQNRMTVAHMWFDNQIIDADTTEDQSGLQYDRTSPGFKALAKIA
TLCNRAEFKPGQEGEPILKREVNGDASEAALLKCMELALGDVMGIRKRNKKVCEIPFNST
NKYQVSIHESDDPNDPRHLLVMKGAPERILDRCSTIFIGGKEKLLDEEMKEAFNNAYLEL
GGLGERVLGFCDYTLPSDKFPVGFKFNADDLNFPVDGLRFVGLMSMIDPPRAAVPDAVAK
CRSAGIKVIMVTGDHPITAKAIAKSVGIISEGNETIEDIAQRLNIPVSEVNPREAKAAVI
HGTELRELNSDQLDEILRYHTEIVFARTSPQQKLIIVEGCQRMGAIVAVTGDGVNDSPAL
KKADIGVAMGIAGSDVSKQAADMILLDDNFASIVTGVEEGRLIFDNLKKSIAYTLTSNIP
EISPFLAFILCDIPLPLGTVTILCIDLGTDMVPAISLAYEEAESDIMKRQPRNPFTDKLV
NERLISMAYGQIGMIQAAAGFFVYFVIMAENGFLPMYLFGIRKQWDSKAINDLTDSYGQE
WTYRDRKTLEFTCHTAFFVSIVIVQWADLIVCKTRRNSIIHQGMRNWALNFGLVFETALA
AFLSYTPGMDKGLRMFPLKFVWWLPALPFMFAIFIYDETRRFYLRRNPGGWLEQETYY*
>Atta_cephalotes [gene=LOC105620558] [db_xref=GeneID:105620558] [protein=sodium/potassium-transporting ATPase subunit alpha isoform X1] [protein_id=XP_012057439.1] [location=1..3108] [gbkey=CDS]
RDDNKTADGMYKSRRKNPKRRGDNLDDLKQELDIDFHKVSPEELYQRFQSHPENGLSHAK
AKENLERDGPNALTPPKQTPEWVKFCKNLFGGFALLLWIGAILCFIAYSIQASTSEDP--
NDDNLYLGIVLAAVVIVTGIFSYYQESKSSKIMESFKNMVPQFATVIREGEKLTLRAEDL
VLGDVVEVKFGDRIPADIRIIEARGFKVDNSSLTGESEPQSRSPEFTNENPLETKNLAFF
STNAVEGTAKGVVICCGDQTVMGRIAGLASGLDTGETPIAKEIHHFIHLITGVAVFLGVT
FFIIAFILGYHWLDAVIFLIGIIVANVPEGLLATVTVCLTLTAKRMASKNCLVKNLEAVE
TLGSTSTICSDKTGTLTQNRMTVAHMWFDNQIIDADTTEDQSGLQYDRTSPGFKALAKIA
TLCNRAEFKPGQDGEPILKREVNGDASEAALLKCMELALGDVMGIRKRNKKVCEIPFNST
NKYQVSIHESDDPNDPRHLLVMKGAPERILDRCSTIFIGGKEKVLDEEMKEAFNNAYLEL
GGLGERVLGFCDYTLPSDKFPVGFKFNADDPNFPVDGLRFVGLMSMIDPPRAAVPDAVAK
CRSAGIKVIMVTGDHPITAKAIAKSVGIISEGNETVEDIAQRLNIPVSEVNPREAKAAVI
HGTELRELNSDQLDEILRYHTEIVFARTSPQQKLIIVEGCQRMGAIVAVTGDGVNDSPAL
KKADIGVAMGIAGSDVSKQAADMILLDDNFASIVTGVEEGRLIFDNLKKSIAYTLTSNIP
EISPFLAFILCDIPLPLGTVTILCIDLGTDMVPAISLAYEEAESDIMKRQPRNPFTDKLV
NERLISMAYGQIGMIQAAAGFFVYFVIMAENGFLPLYLFGIRKQWDSKAINDLTDSYGQE
WTYRDRKTLEFTCHTAFFVSIVIVQWADLIVCKTRRNSIIHQGMRNWALNFGLVFETALA
AFLSYTPGMDKGLRMFPLKFVWWLPALPFMFAIFIYDETRRFYLRRNPGGWLEQETYY*
>Acromyrmex_echinatior [gene=LOC105143877] [db_xref=GeneID:105143877] [protein=sodium/potassium-transporting ATPase subunit alpha isoform X1] [protein_id=XP_011050716.1] [location=274..3399] [gbkey=CDS]
RDDNKTADGMYKSRRKNPKRRGDNLDDLKQELDIDFHKVSPEELYQRFQTHPENGLSHAK
AKENLERDGPNALTPPKQTPEWVKFCKNLFGGFALLLWIGAILCFIAYSIQASTSEDP--
NDDNLYLGIVLAAVVIVTGIFSYYQESKSSKIMESFKNMVPQFATVIREGEKLTLRAEDL
VLGDVVEVKFGDRIPADIRIIEARGFKVDNSSLTGESEPQSRSPEFTNENPLETKNLAFF
STNAVEGTAKGVVICCGDQTVMGRIAGLASGLDTGETPIAKEIHHFIHLITGVAVFLGVT
FFIIAFILGYHWLDAVIFLIGIIVANVPEGLLATVTVCLTLTAKRMASKNCLVKNLEAVE
TLGSTSTICSDKTGTLTQNRMTVAHMWFDNQIIDADTTEDQSGLQYDRTSPGFKALAKIA
TLCNRAEFKPGQDGEPILKREVNGDASEAALLKCMELALGDVMGIRKRNKKVCEIPFNST
NKYQVSIHESDDPNDPRHLLVMKGAPERILDRCSTIFIGGKEKVLDEEMKEAFNNAYLEL
GGLGERVLGFCDYTLPSDKFPVGFKFNADDPNFPVDGLRFVGLMSMIDPPRAAVPDAVAK
CRSAGIKVIMVTGDHPITAKAIAKSVGIISEGNETVEDIAQRLNIPVSEVNPREAKAAVI
HGTELRELNSDQLDEILRYHTEIVFARTSPQQKLIIVEGCQRMGAIVAVTGDGVNDSPAL
KKADIGVAMGIAGSDVSKQAADMILLDDNFASIVTGVEEGRLIFDNLKKSIAYTLTSNIP
EISPFLAFILCDIPLPLGTVTILCIDLGTDMVPAISLAYEEAESDIMKRQPRNPFTDKLV
NERLISMAYGQIGMIQAAAGFFVYFVIMAENGFLPLYLFGIRKQWDSKAINDLTDSYGQE
WTYRDRKTLEFTCHTAFFVSIVIVQWADLIVCKTRRNSIIHQGMRNWALNFGLVFETALA
AFLSYTPGMDKGLRMFPLKFVWWLPALPFMFAIFIYDETRRFYLRRNPGGWLEQETYY*
>Apis_mellifera sodium potassium ATPase, alpha 1 subunit
-DDNKTADGMYKSRRKNPKRRTDNLEDLKQELDIDFHKITPEELYQRFQTHPENGLSHAK
AKENLERDGPNSLTPPKQTPEWVKFCKNLFGGFALLLWIGAILCFIAYSIQASTSEDP--
NDDNLYLGIVLAAVVIVTGIFSYYQESKSSKIMESFKNMVPQIAIVIREGEKLTLKAEEL
VLGDVVEVKFGDRIPADIRIIESRGFKVDNSSLTGESEPQSRSPEFTNENPLETKNLAFF
STNAVEGTAKGVVICCGDQTVMGRIAGLASGLDTGETPIAKEIHHFIHLITGVAVFLGVT
FFIIAFILGYHWLDAVIFLIGIIVANVPEGLLATVTVCLTLTAKRMASKNCLVKNLEAVE
TLGSTSTICSDKTGTLTQNRMTVAHMWFDNQIIEADTTEDQSGLQYDRTSPGFKALAKIA
TLCNRAEFKAGQEDKPILKREVNGDASEAALLKCMELALGDVMGIRKRNKKVCEIPFNST
NKYQVSIHESDNPDDPRHLLVMKGAPERILDRCSTIFIGGKEKVLDEEMKEAFNNAYLEL
GGLGERVLGFCDYILPSDKFPIGFKFNCDDPNFPVDGLRFVGLMSMIDPPRAAVPDAVAK
CRSAGIKVIMVTGDHPITAKAIAKSVGIISEGNETVEDIAQRLNIPVSEVNPREAKAAVI
HGTELRELNSDQLDEILRYHTEIVFARTSPQQKLIIVEGCQRMGAIVAVTGDGVNDSPAL
KKADIGVAMGIAGSDVSKQAADMILLDDNFASIVTGVEEGRLIFDNLKKSIAYTLTSNIP
EISPFLAFILCDIPLPLGTVTILCIDLGTDMVPAISLAYEHAESDIMKRRPRDPY-----
------------------------------------------------------------
------------------------------------------------------------
-----------------------------------------------------------
>Apis_florea [gene=LOC100867291] [db_xref=GeneID:100867291] [protein=sodium/potassium-transporting ATPase subunit alpha isoform X2] [protein_id=XP_012345702.1] [location=456..3581] [gbkey=CDS]
RDDNKTADGMYKSRRKNPKRRTDNLEDLKQELDIDFHKITPEELYQRFQTHPENGLSHAK
AKENLERDGPNSLTPPKQTPEWVKFCKNLFGGFALLLWIGAILCFIAYSIQASTSEDP--
NDDNLYLGIVLAAVVIVTGIFSYYQESKSSKIMESFKNMVPQIAIVIREGEKLTLKAEDL
VLGDVVEVKFGDRIPADIRIIESRGFKVDNSSLTGESEPQSRSPEFTNENPLETKNLAFF
STNAVEGTAKGVVICCGDQTVMGRIAGLASGLDTGETPIAKEIHHFIHLITGVAVFLGVT
FFIIAFILGYHWLDAVIFLIGIIVANVPEGLLATVTVCLTLTAKRMASKNCLVKNLEAVE
TLGSTSTICSDKTGTLTQNRMTVAHMWFDNQIIEADTTEDQSGLQYDRTSPGFKALAKIA
TLCNRAEFKAGQEDKPILKREVNGDASEAALLKCMELALGDVMGIRKRNKKVCEIPFNST
NKYQVSIHESDNPDDPRHLLVMKGAPERILDRCSTIFIGGKEKVLDEEMKEAFNNAYLEL
GGLGERVLGFCDYILPSDKFPIGFKFNCDDPNFPVDGLRFVGLMSMIDPPRAAVPDAVAK
CRSAGIKVIMVTGDHPITAKAIAKSVGIISEGNETVEDIAQRLNIPVSEVNPREAKAAVI
HGTELRELNSDQLDEILRYHTEIVFARTSPQQKLIIVEGCQRMGAIVAVTGDGVNDSPAL
KKADIGVAMGIAGSDVSKQAADMILLDDNFASIVTGVEEGRLIFDNLKKSIAYTLTSNIP
EISPFLAFILCDIPLPLGTVTILCIDLGTDMVPAISLAYEEAESDIMKRHPRNPFTDKLV
NERLISMAYGQIGMIQAAAGFFVYFVIMAENGFLPLHLFGIRKQWDSKAINDLRDSYGQE
WTYRDRKTLEFTCHTAFFVSIVIVQWADLIVCKTRRNSIIHQGMRNWALNFGLIFETALA
AFLSYTPGMDKGLRMFPLKFVWWLPALPFMFAIFIYDETRRFYLRRNPGGWLEQETYY*
>Agrilus_planipennis sodium potassium ATPase, alpha 1 subunit
DDNKTADGRAKSRRKVKKVRKPEDLDDLKQELDIDYHKISPEELYQRFQTHPENGLSHAK
AKENLERDGPNALTPPKTTPEWVKFCKNLFGGFSLLLWIGAVLCFIAYSIQASTVEEP--
ADDNLYLGIVLAAVVIVTGIFSYYQESKSSKIMESFKNMVPQFATVIREGEKLTLRAEDI
VVGDVVEVKFGDRIPADIRIIESRGFKVDNSSLTGESEPQSRSSEFTHENPLETKNLAFF
STNAVEGTAKGVVISCGDNTVMGRIAGLASGLDTGETPIAKEIHHFIHLITGVAVFLGVT
FFIIAFILGYHWLDAVIFLIGIIVANVPEGLLATVTVCLTLTAKRMASKNCLVKNLEAVE
TLGSTSTICSDKTGTLTQNRMTVAHMWFDNQIIEADTTEDQSGVQYDRTSPGFKALARIA
TLCNRAEFKPGQDGVPILKREVNGDASEAALLKCMELALGDVMTIRRKNKKVCEIPFNST
NKYQVSIHENEDPNDPRHILVMKGAPERILERCNTIFIGGKEKVLDEEMKEAFNNAYLEL
GGLGERVLGFCDFLLPTDKYPLGYKFNCDDPNFPLEGLRFVGLMSMIDPPRAAVPDAVAK
CRSAGIKVIMVTGDHPITAKAIAKSVGIISEGNETVEDIAQRLNIPVSEVNPREAKAAVI
HGTDLRELSSDQLDEVLRYHTEIVFARTSPQQKLIIVEGCQRMGAIVAVTGDGVNDSPAL
KKADIGVAMGIAGSDVSKQAADMILLDDNFASIVTGVEEGRLIFDNLKKSIAYTLTSNIP
EISPFLAFILCDVPLPLGTVTILCIDLGTDMVPAISLAYEAPESDIMKRQPRDPYRDNLV
NRRLISMAYGQIGMIQAAAGFFVYFVIMAENGFLPAELFGIRKQWDSKAINDLTDSYGQE
WTYRDRKTLEYTCHTAFFVSIVIVQWADLIICKTRRNSIIHQGMRNWALNFGLVFETALA
AFLSYTPGMDKGLRMFPLKFVWWLPALPFSLAIFIYDEVRRFYLRRNPGGWLEQETYY*
>onthophagus_taurus [gene=LOC111415914] [db_xref=GeneID:111415914] [protein=sodium/potassium-transporting ATPase subunit alpha isoform X5] [protein_id=XP_022903575.1] [location=102..3194] [gbkey=CDS]
SSTGTFGEGDSRRKHVKKPRKADDLDDLKQELDIDYHKISPEELYQRFQTHPENGLSHAK
AKENLERDGPNALTPPKTTPEWVKFCKNLFGGFALLLWIGAFLCFIAYSIQASTEDEP--
SDDNLYLGIVLAAVVIVTGIFSYYQESKSSKIMESFKNMVPQFATVLREGEKLTLRAEDL
VLGDVVEVKFGDRIPADIRIIESRGFKVDNSSLTGESEPQSRSPEFTHENPLETKNLAFF
STNAVEGTAKGVVISCGDNTVMGRIAGLASGLDTGETPIAKEIHHFIQLITGVAVFLGVT
FFVIAFILGYHWLDAVIFLIGIIVANVPEGLLATVTVCLTLTAKRMASKNCLVKNLEAVE
TLGSTSTICSDKTGTLTQNRMTVAHMWFDNQIIEADTTENQSGVQYDRTSPGFKALSRIA
TLCNRAEFKGGQDGVPILKREVNGDASEAALLKCMEIALGNVMNIRRKNKKVCEIPFNST
NKFQVSIHENEDTNDPRHILVMKGAPERILEKCSTIFICGKEKVLDDEMKEAFNNAYLEL
GGLGERVLGFCDMMLPTDKFPMGFKFNSDDPNFPLEGFRFVGLMSMIDPPRAAVPDAVAK
CRSAGIKVIMVTGDHPITAKAIAKSVGIISEGNETVEDIAQRLNIPISEVNRNDAKAAVL
HGSDLRELSSDQLDEVLRNHTEIVFARTSPQQKLIIVEGCQRMGAIVAVTGDGVNDSPAL
KKADIGVAMGIAGSDVSKQAADMILLDDNFASIVTGVEEGRLIFDNLKKSIAYTLTSNIP
EISPFLAFILCDIPLPLGTVTILCIDLGTDMVPAISLAYEEAESDIMKRPPRNPYMDKLV
NDRLISMAYGQIGMIQAAAGFFVYFVIMAENGFLPMQLFGIRKQWDSRAVNDLTDSYGQE
WTYRDRKTLEYTCHTAFFVSIVVVQWADLIICKTRRNSLVHQGMRNWALNFGLIFETALA
AFLSYTPGMDKGLRMFPLKFVWWLPALPFMLAIFIYDETRRFYLRRNPGGWLEQETYY*
>Tribolium_castaneum sodium potassium ATPase, alpha 1 subunit
-----------RRK-NKKVRKADDLDDLKQELDIDYHKITPEELYQRFQTHPENGLSHAK
AKENLERDGPNALTPPKTTPEWVKFCKNLFGGFALLLWIGAILCFIAYSIQASTVEEP--
ADDNLYLGIVLAAVVIVTGIFSYYQESKSSKIMESFKNMVPQFATVIREGEKLTLRAEDL
VLGDVVEVKFGDRIPADIRIIESRGFKVDNSSLTGESEPQSRSPEFTHENPLETKNLAFF
STNAVEGTAKGVVISCGDNTVMGRIAGLASGLDTGETPIAKEIHHFIHLITGVAVFLGVT
FFVIAFILGYHWLDAVIFLIGIIVANVPEGLLATVTVCLTLTAKRMASKNCLVKNLEAVE
TLGSTSTICSDKTGTLTQNRMTVAHMWFDNQIIEADTTEDQSGVQYDRTSPGFKALSRIA
TLCNRAEFKGGQNDVPILKREVNGDASEAALLKCMELALGDVMSIRRKNKKVCEIPFNST
NKYQVSIHENEDASDPRHILVMKGAPERILERCSTIFICGKEKVLDEEMKEAFNNAYLEL
GGLGERVLGFCDFMLPTDKYPIGYKFNCDDPNFPLDGLRFVGLMSMIDPPRAAVPDAVAK
CRSAGIKVIMVTGDHPITAKAIAKSVGIISEGNETVEDIAQRLNIPVSEVNPREAKAAVV
HGSDLRDLSSDQLDEILRYHTEIVFARTSPQQKLIIVEGCQRMGAIVAVTGDGVNDSPAL
KKADIGVAMGIAGSDVSKQAADMILLDDNFASIVTGVEEGRLIFDNLKKSIAYTLTSNIP
EISPFLAFILCDIPLPLGTVTILCIDLGTDMVPAISLAYEKAESDIMKRRPRDPYSDKLV
NERLISMAYGQIGMIQAAAGFFVYFVIMAENGFRPTDLFGIRKQWDSKAVNDLTDSYGQE
WTYRDRKTLEYTCHTAFFVSIVVVQWADLIICKTRRNSILHQGMRNWALNFGLVFETALA
AFLSYTPGMDKGLRMFPXXFVWWLPAIPFMLSIFIYDETRRFYLRRNPGGWLEQETYY*
>Aethina_tumida [gene=LOC109601910] [db_xref=GeneID:109601910] [protein=sodium/potassium-transporting ATPase subunit alpha isoform X2] [protein_id=XP_019873765.1] [location=161..3292] [gbkey=CDS]
DNKTADGRPKSRRKNVKKVRKAEDLDDLKQELDIDYHKISPEELYQRFQTHPENGLSHAK
AKENLERDGPNALTPPKTTPEWVKFCKNLFGGFALLLWIGAILCFIAYSIQASTVEEP--
ADDNLYLGIVLAAVVIVTGIFSYYQESKSSKIMESFKNMVPQFATVLREGEKLTLRAEDL
VLGDVVEVKFGDRIPADIRIIESRGFKVDNSSLTGESEPQSRSPEFTHENPLETKNLAFF
STNAVEGTAKGVVISCGDNTVMGRIAGLASGLDTGETPIAKEIHHFIHLITGVAVFLGVT
FFIIAFILGYHWLDAVIFLIGIIVANVPEGLLATVTVCLTLTAKRMASKNCLVKNLEAVE
TLGSTSTICSDKTGTLTQNRMTVAHMWFDNQIIEADTTEDQSGVQYDRTSPGFKALSRIA
TLCNRAEFKPGQDSTPILKREVNGDASEAALLKCMELALGDVMSIRRKNKKVCEIPFNST
NKYQVSIHENEDPNDPRYILVMKGAPERILEKCSSIFICGKEKVLDEEMKEAFNNAYLEL
GGLGERVLGFCDFMLPTDKYPIGFKFNSDDPNFQLDGLRFVGLMSMIDPPRAAVPDAVAK
CRSAGIKVIMVTGDHPITAKAIAKSVGIISEGNETVEDIAQRLNIPVSEVNPREAKAAVV
HGSDLRDLSSDQLDEILRYHTEIVFARTSPQQKLIIVEGCQRMGAIVAVTGDGVNDSPAL
KKADIGVAMGIAGSDVSKQAADMILLDDNFASIVTGVEEGRLIFDNLKKSIAYTLTSNIP
EISPFLAFILCDIPLPLGTVTILCIDLGTDMVPAISLAYEEAESDIMKRPPRDPQNDKLV
NDRLISMAYGQIGMIQAAAGFFVYFVIMAENGFLPTKLFGIRKQWDSKAVNDLTDSYGQE
WTYKDRKTLEYTCHTAFFVSIVVVQWADLIICKTRRNSIIHQGMRNWALNFGLVFETALA
AFLSYTPGMDKGLRMFPLKFVWWLPAIPFMLSIFIYDEVRRFYLRRNPGGWLEQETYY*
>dendroctonus_ponderosae [gene=LOC109543820] [db_xref=GeneID:109543820] [protein=sodium/potassium-transporting ATPase subunit alpha isoform X1] [protein_id=XP_019769256.1] [location=167..3298] [gbkey=CDS]
DNKTADGQPKARRKVQKKPRKAGDLDDLKQELDIDYHKITPEELYQRFQTHPENGLSHAK
AKENLERDGPNALTPPRTTPEWIKFCKNLFGGFALLLWIGAILCFIAYGIQASTVEEP--
NDDNLFLGIVLAAVVIVTGIFSYYQESKSSKIMESFKNMVPQFAIVLREGEKLTLRAEDL
VLGDVVEVKFGDRIPADIRIIETRGFKVDNSSLTGESEPQSRSPEFTHENPLETKNLAFF
STNAVEGTAKGVVISCGDNTVMGRIAGLASGLDTGETPIAKEIHHFIHLITGVAVFLGVT
FFLIAFILGYHWLDAVIFLIGIIVANVPEGLLATVTVCLTLTAKRMASKNCLVKNLEAVE
TLGSTSTICSDKTGTLTQNRMTVAHMWFDNQIIEADTTEDQSGVQYDRTSPGFKALSRIA
TLCNRAEFKPGQDAVQILKREVNGDASEAALLKCMELALGDVMSIRRKNKKVCEIPFNST
NKYQVSVHENEDPNDPRHILVMKGAPERILERCNTIFICGKEKVLDEEMKEAFNNAYLEL
GGLGERVLGFCDFMMPSDKYPIGYKFNSDDANFPLDGLRFVGLMSMIDPPRAAVPDAVAK
CRSAGIKVIMVTGDHPITAKAIAKSVGIISEGNETIEDIAQRLNIPVSEVNPREAKAAVV
HGSDLRDLSSDQLDEILRYHTEIVFARTSPQQKLIIVEGCQRMGAIVAVTGDGVNDSPAL
KKADIGVAMGIAGSDVSKQAADMILLDDNFASIVTGVEEGRLIFDNLKKSIAYTLTSNIP
EISPFLAFILCDIPLPLGTVTILCIDLGTDMVPAISLAYEEAESDIMKRQPRNPFYDKLV
NARLISMAYGQIGMIQAAAGFFVYFVIMAENGFLPMKLFGIRKQWDSKAINDLPDSYGQE
WTYKDRKVLEYTCHTAFFVSIVIVQWADLIVCKTRRNSIVHQGMRNWALNFGLVFETALA
CFLSYTPGMDKGLRMFPLKFVWWLPAIPFMLSIFIYDEVRRFYIRRNPGGWLEQETYY*
>Cyrtepistomus_castaneus sodium potassium ATPase, alpha 1 subunit
DFKTADGQPKARRKQVKKTRKPGDLDDLKQELDIDYHKITPEELYQRFQTHPENGLSHAK
AKENLERDGPNALTPPKTTPEWVKFCKNLFGGFALLLWIGAILCFIAYGIQASTVEEP--
ADDNLFLGVVLAAVVIVTGIFSYYQESKSSKIMESFKNMVPQFATVLREGEKLTLRAEDL
VLGDVVEVKFGDRIPADVRIIESRGFKVDNSSLTGESEPQSRSPEFTHENPLETKNLAFF
STNAVEGTAKGVVISCGDNTVMGRIAGLASGLDTGETPIAKEIHHFIHLITGVAVFLGVT
FFVIAFILGYHWLDAVIFLIGIIVANVPEGLLATVTVCLTLTAKRMASKNCLVKNLEAVE
TLGSTSTICSDKTGTLTQNRMTVAHMWFDNQIIEADTTEDQSGVQYDRTSPGFKALSRIA
TLCNRAEFKPGQDSVPILKREVNGDASEAALLKCMELALGDVMSIRRKNKKVCEVPFNST
NKYQVSVHENEDPNDPRHILVMKGAPERILERCNTIFICGKEKVLDEEMKEAFNNAYLEL
GGLGERVLGFCDSLLPSDKYPIGYKFNSDDPNFPLDGLRFVGLMSMIDPPRAAVPDAVAK
CRSAGIKVIMVTGDHPITAKAIAKSVGIISEGNETVEDIAQRLNIPVSEVNPREAKAAVV
HGSDLRELSSDQLDEILRYHTEIVFARTSPQQKLIIVEGCQRMGAIVAVTGDGVNDSPAL
KKADIGVAMGIAGSDVSKQAADMILLDDNFASIVTGVEEGRLIFDNLKKSIAYTLTSNIP
EISPFLAFILCDIPLPLGTVTILCIDLGTDMVPAISLAYEAPESDIMKRQPRDPYRDNLV
NRRLISMAYGQIGMIQAAAGFFVYFVIMAENGFLPMKLFGIRKHWDSKAINDLSDSYGQE
WTYKDRKTLEYTCHTAFFVSIVVVQWADLVICKTRRNSIVHQGMRNWALNFGLIFETALA
CFLSYTPGMDKGLRMFPLKFVWWLPAIPFMLSIFIYDEVRRFYLRRNPGGWLEQETYY*
>Hylobius_abietis sodium potassium ATPase, alpha 1 subunit
DNKTADGQPKARRKVQKKTRKAGDLDDLKQELDIDYHKITPEELYQRFQTHPENGLSHAK
AKENLERDGPNALTPPKTTPEWVKFCKNLFGGFALLLWIGAILCFIAYGILASTVEEP--
ADDNLFLGIVLAAVVIVTGIFSYYQESKSSKIMESFKNMVPQFATVLREGEKLTLRAEDL
VLGDVVEVKFGDRIPADIRIIESRSFKVDNSSLTGESEPQSRSPEFTHENPLETKNLAFF
STNAVEGTAKGVVISCGDNTVMGRIAGLASGLDTGETPIAKEIHHFIHLITGVAVFLGVT
FFIIAFILGYHWLDAVIFLIGIIVANVPEGLLATVTVCLTLTAKRMASKNCLVKNLEAVE
TLGSTSTICSDKTGTLTQNRMTVAHMWFDNQIIEADTTEDQSGVQYDRTSPGFKALSRIA
TLCNRAEFKPGQDNVTILKREVNGDASEAALLKCMELALGDVMAIRRKNKKVCEVPFNST
NKYQVSVHENEDPNDPRHILVMKGAPERILERCSTIFICGKEKILDEEMKEAFNNAYLEL
GGLGERVLGFCDLMLPTDKYPTGYKFNSDDPNFPLDGLRFVGLMSMIDPPRAAVPDAVAK
CRSAGIKVIMVTGDHPITAKAIAKSVGIISEGNETVEDIAQRLNIPVSEVNPREAKAAVV
HGSDLRDLSSDQLDEILRYHTEIVFARTSPQQKLIIVEGCQRMGAIVAVTGDGVNDSPAL
KKADIGVAMGIAGSDVSKQAADMILLDDNFASIVTGVEEGRLIFDNLKKSIAYTLTSNIP
EISPFLAFILCDIPLPLGTVTILCIDLGTDMVPAISLAYEEAESDIMKRPPRDPQNDKLV
NDRLISMAYGQIGMIQAAAGFFVYFVIMAENGFLPMKLFGIRKHWDSKAINDLSDSYGQE
WTYKDRKTLEYTCHTAFFVSIVIVQWADLIICKTRRNSIVHQGMRNWALNFGLVFETALA
CFLSYTPGMDKGLRMFPLKFVWWLPAIPFMLSIFIYDEVRRFYIRRNPGGWLEQETYY*
>Rhyssomatus_lineaticollis_A sodium potassium ATPase, alpha 1 subunit
--------------------KAGDLDDLKQELDIDYHKITPEELYQRFQTHPENGLSHAK
AKENLERDGPNALTPPKTTPEWVKFCKNLFGGFALLLWIGAILCFIAYGITASTVEEP--
SDDNLFLGVVLAAVVIVTGIFSYYQESKSSKIMESFKNMVPQFATVLREGEKLTLRAEDL
VLGDVVEVKFGDRIPADIRIIESRGFKVDNSSLTGESEPQSRSPEFTHENPLETKNLAFF
STNAVEGTAKGVVISCGDNTVMGRIAGLASGLDTGETPIAKEIHHFIHLITGVAMFLGVT
FFLIAFILGYHWLDAVIFLIGIIVANVPEGLLATVTVCLTLTAKRMASKNCLVKNLEAVE
TLGSTSTICSDKTGTLTQNRMTVAHMWFDNQIIEADTTEDQSGVQYDRTSPGFKALSRIA
ALCNRAEFKPGQDNVPILKREVNGDASEAALLKCMELALGDVMSIRRKNKKICEVPFNST
NKYQVSVHENEDPNDPRHILVMKGAPERILERCSTIFICGKEKVLDEEMKEAFNNAYLEL
GGLGERVLGFCDFMLPTDKYPIGYKFNSDDPNFPLDGLRFVGLMSMIDPPRAAVPDAVAK
CRSAGIKVIMVTGDHPITAKAIAKSVGIISEGNETVEDIGQRLNIPVSEVNPREAKAAVI
HGSDLRDLSSDQLDEILRYHTEIVFARTSPQQKLIIVEGCQRMGAIVAVTGDGVNDSPAL
KKADIGVAMGIAGSDVSKQAADMILLDDNFASIVTGVEEGRLIFDNLKKSIAYTLTSNIP
EISPFLAFILCDIPLPLGTVTILCIDLGTDMVPAISLAYEEAESDIMKRPPRDPKNDKLV
NDRLISMAYGQIGMIQAAAGFFVYFVIMAENGFLPMKLFGIRKQWDSKAINDLPDSYGQE
WTYKDRKTLEYTCHTAFFVSIVIVQWADLIICKTRRNSIVHQGMRNWALNFGLVFETALA
CFLSYTPGMDKGLRMFPLKFVWWLPAIPFMLSIFIYDEVRRFYLRRNPGGWLEQETYY*
>Rhyssomatus_lineaticollis_B sodium potassium ATPase, alpha 1 subunit
--------------------KAGDLDDLKQELDIDYHKITPEELYQRFQTHPENGLSHAK
AKENLERDGPNALTPPKTTPEWVKFCKNLFGGFALLLWLGAILYFVAYGIQASTVEEP--
SDDYLFLGIVLAAVVIVTGIFSYYQESKSSKIMESFKNMVPQFATVLREGEKLTLRAEDL
VLGDVVEVKFGDRIPADIRIIESRGFKVDNSSLTGESEPQSRSPEFTHENPLETKNLAFF
STNAVEGTAKGVVISCGDNTVMGRIAGLASGLDTGETPIAKEIHHFIHLITGVAVFLGVT
FFLIAFILGYHWLDAVIFLIGIIVANVPEGLLATVTVCLTLTAKRMASKNCLVKNLEAVE
TLGSTSTICSDKTGTLTQNRMTVAHMWFDNQIIEADTTEDQSGVQYDRTSPGFKALSRIA
ALCNRAEFKPGQDNVPILKREVNGDASEAALLKCMELALGDVMSIRRKNKKICEVPFNST
NKYQVSVHENEDPNDPRHILVMKGAPERILERCSTIFICGQEKILDEEMKEAFNNAYLEL
GGLGERVLGFCDFMLPTDKYPIGYKFNSDDPNFPLDGLRFVGLMSMIDPPRAAVPDAVAK
CRSAGIKVIMVTGDHPITAKAIAKSVGIISEGNETVEDIAQRLNIPVSEVNPREAKAAVI
HGSDLRDLSSDQLDEILRYHTEIVFARTSPQQKLIIVEGCQRMGAIVAVTGDGVNDSPAL
KKADIGVAMGIAGSDVSKQAADMILLDDNFASIVTGVEEGRLIFDNLKKSIAYTLTSNIP
EISPFLAFILCDIPLPLGTVTILCIDLGTDMVPAISLAYEEAESDIMKRPPRDPKNDKLV
NDRLISMAYGQIGMIQAAAGFFVYFVIMAENGFLPMKLFGIRKQWDSKAVNDLPDSYGQE
WTYNDRKTLEYTCHTAFFVSIVIVQWADLIICKTRRNSIVHQGMRNWALNFGLIFETALA
CFLSYTPGMDKGLRMFPLKFVWWLPAIPFMLSIFIYDEVRRFYLRRNPGGWLEQETYY*
>Tetraopes_tetraophthalmus sodium potassium ATPase, alpha 1 subunit
--------------------KADDLDDLKQELDIDYHKISPEELYQRFQTHPENGLSHAK
AKENLERDGPNALTPPKTTPEWVKFCKNLFGGFALLLWIGAILCFIAYSILASTVEEP--
SDDNLFLGIVLSAVVIVTGIFSYYQESKSSKIMESFKNMVPQFATVLREGEKLTLRAEDL
VLGDVVEVKFGDRIPADIRIIESRGFKVDNSSLTGESEPQSRSPEFTHENPLETKNLAFF
STNAVEGTAKGVVISCGDNTVMGRIAGLASGLDTGETPIAKEIHHFIHLITGVAVFLGVT
FFIIAFILGYHWLDAVVFLIGIIVANVPEGLLATVTVCLTLTAKRMASKNCLVKNLEAVE
TLGSTSTICSDKTGTLTQNRMTVAHMWFDNQIIEADTTEDQSGVQYDRTSPGFKALSRIA
TLCNRAEFKSGQDGVAILKKEVNGDASEAALLKCMELALGDVMSIRKRNKKVCEIPFNST
NKYQVSVHENEDPNDPRHILVMKGAPERILERCSTIFICGKEKVLDEEMKEAFNNAYLEL
GGLGERVLGFCDFMLPTDKYPIGFKFNSDDANFPLEGLRFVGLMSMIDPPRAAVPDAVAK
CRSAGIKVIMVTGDHPITAKAIAKSVGIISEGNETVEDIAQRLNIPVSEVNPREAKAAVI
HGSDLRDLSSDQLDEILRYHTEIVFARTSPQQKLIIVEGCQRMGAIVAVTGDGVNDSPAL
KKADIGVAMGIAGSDVSKQAADMILLDDNFASIVTGVEEGRLIFDNLKKSIAYTLTSNIP
EISPFLAFILCDIPLPLGTVTILCIDLGTDMVPAISLAYEEAESDIMKRPPRDPKNDKLV
NDRLISMAYGQIGMIQAAAGFFVYFVIMAENGFLPRKLFGLRKQWDSKAVNDLTDSYGQE
WTYRDRKTLEYTCHTAFFVSIVVVQWADLIICKTRRNSIVHQGMRNWALNFGLVFETALA
AFLSYTPGMDKGLRMFPLKFVWWLPAIPFMLSIFIYDEVRRFYLRRCPGGWLEQETYY*
>Monochamus_alternaturs sodium potassium ATPase, alpha 1 subunit
DDNKTADGRAKSRRKVKKQRKADDLDELKQELDIDYHKISLEELYQRFQTHPENGLSHAK
AKENLERDGPNALTPPKTTPEWVKFCKNLFGGFALLLWIGAILCFIAYSIQASTVEEP--
ADDNLYLGIVLAAVVIITGIFSYYQESKSSKIMESFKNMVPQFATVLREGEKLTLRAEDL
VLGDVVEVKFGDRIPADIRIIESRGFKVDNSSLTGESEPQSRSPEFTHENPLETKNLAFF
STNAVEGTAKGVVISCGDNTVMGRIAGLASGLDTGETPIAKEIHHFIHLITGVAVFLGVT
FFIIAFILGYHWLDAVIFLIGIIVANVPEGLLATVTVCLTLTAKRMASKNCLVKNLEAVE
TLGSTSTICSDKTGTLTQNRMTVAHMWFDNQIIEADTTEDQSGVQYDRTSPGFKALSRIA
TLCNRAEFKPGQDGVAILKREVNGDASEAALLKCMELALGDVMSIRSKNKKVCEVPFNST
NKYQVSVHENEDPNDPRYILVMKGAPERILERCNTIFICGKEKVLDEEMKEAFNNAYLEL
GGLGERVLGFCDFMLPSDKYPIGYKFNSDDPNFPLEGLRFVGLMSMIDPPRAAVPDAVAK
CRSAGIKVIMVTGDHPITAKAIAKSVGIISEGNETVEDIAQRLNIPVSEVNPREAKAAVI
HGSDLRDLSSEQLDEILRYHTEIVFARTSPQQKLIIVEGCQRMGAIVAVTGDGVNDSPAL
KKADIGVAMGIAGSDVSKQAADMILLDDNFASIVTGVEEGRLIFDNLKKSIAYTLTSNIP
EISPFLAFILCDIPLPLGTVTILCIDLGTDMVPAISLAYEEAESDIMKRPPRNAQTDKLV
NDRLISMAYGQIGMIQAAAGFFVYFVIMAENGFLPMSLFGIRKQWDSKAVNDLTDSYGQE
WTYRDRKTLEYTCHTAFFVSIVVVQWADLIICKTRRNSIVHQGMRNWALNFGLVFETALA
AFLSYTPGMDKGLRMFPLKFVWWLPAIPFMLSIFIYDEVRRFYLRRCPGGWLEQETYY*
>Xylotrechus_quadripes sodium potassium ATPase, alpha 1 subunit
-DNKTADGVAKSRRKVKKVRKAEDLDDLKQELDIDYHKISPEELYQRFQTHPENGLSHAK
AKENLERDGPNALTPPKTTPEWVKFCKNLFGGFALLLWIGAILCFIAYSIQASTVEEP--
ADDNLYLGIVLAAVVIVTGIFSYYQESKSSKIMESFKNMVPQFATVIREGEKLTLRAEEL
VLGDVVEVKFGDRIPADVRIIESRGFKVDNSSLTGESEPQSRSPEFTHENPLETKNLAFF
STNAVEGTAKGVVISCGDNTVMGRIAGLASGLDTGETPIAKEIHHFIHLITGVAVFLGVT
FFIIAFILGYHWLDAVIFLIGIIVANVPEGLLATVTVCLTLTAKRMASKNCLVKNLEAVE
TLGSTSTICSDKTGTLTQNRMTVAHMWFDNQIIEADTTEDQSGVQYDRTSPGFKALSRIA
TLCNRAEFKPGQDGVAILKKEVNGDASEAALLKCMELALGDVMVIRRKNKKVCEVPFNST
NKYQVSIHENEDPNDPRYILVMKGAPERILERCSTIFICGKEKVLDEEMKEAFNNAYLEL
GGLGERVLGFCDFMLPTDKYPIGYKFNSDDPNFPLEGLRFVGLMSMIDPPRAAVPDAVAK
CRSAGIKVIMVTGDHPITAKAIAKSVGIISEGNETVEDIAQRLNIPVSEVNPREAKAAVI
HGSDLRDLSSDQLDEILRYHTEIVFARTSPQQKLIIVEGCQRMGAIVAVTGDGVNDSPAL
KKADIGVAMGIAGSDVSKQAADMILLDDNFASIVTGVEEGRLIFDNLKKSIAYTLTSNIP
EISPFLAFILCDIPLPLGTVTILCIDLGTDMVPAISLAYEEAESDIMKRRPRNPFTDKLV
NERLISMAYGQIGMIQAAAGFFVYFVIMAENGFLPRDLFGIRKQWDSKAVNDLEDSYGQE
WTYRDRKTLEYTCHTAFFVSIVVVQWADLIICKTRRNSIVHQGMRNWALNFGLIFETALA
AFLSYTPGMDKGLRMFPLKFLWWLPAIPFMLAIFIYDEVRRFYLRRCPGGWLEQETYY*
>Megacyllene_robiniae sodium potassium ATPase, alpha 1 subunit
------------RRKVKKVRKADDLDDLKQELDIDYHKISPEELYQRFQTHPENGLSHAK
AKENLERDGPNALTPPKTTPEWVKFCKNLFGGFALLLWIGAILCFIAYSIQASTVEEP--
ADDNLFLGVVLAAVVIVTGIFSYYQESKSSKIMESFKNMVPQFATVIREGEKLTLRAEEL
VLGDVVEVKFGDRIPADIRIIESRGFKVDNSSLTGESEPQSRSPEFTHENPLETKNLAFF
STNAVEGTAKGVVISCGDNTVMGRIAGLASGLDTGETPIAKEIHHFIHLITGVAVFLGVT
FFVIAFILGYHWLDAVIFLIGIIVANVPEGLLATVTVCLTLTAKRMASKNCLVKNLEAVE
TLGSTSTICSDKTGTLTQNRMTVAHMWFDNQIIEADTTEDQSGVQYDRTSPGFKALSRIA
TLCNRAEFKPGQDGVAILKREVNGDASEAALLKCMELALGDVMSIRRKNKKVCEVPFNST
NKYQVSVHDNEDPNDPRYILVMKGAPERILERCNTIFICGKEKVLDEEMKEAFNNAYLEL
GGLGERVLGFCDFMLPTDKYPTGYKFNSDDPNFPLDGLRFVGLMSMIDPPRAAVPDAVAK
CRSAGIKVIMVTGDHPITAKAIAKSVGIISEGNETVEDIAQRLNIPVSEVNPREAKAAVV
HGSDLRDLSSDQLDEILRYHTEIVFARTSPQQKLIIVEGCQRMGAIVAVTGDGVNDSPAL
KKADIGVAMGIAGSDVSKQAADMILLDDNFASIVTGVEEGRLIFDNLKKSIAYTLTSNIP
EISPFLAFILCDIPLPLGTVTILCIDLGTDMVPAISLAYEEAESDIMKRPPRDPRNDKLV
NDRLISMAYGQIGMIQAAAGFFVYFVIMAENGFLPRDLFGIRKQWDSKAVNDLQDSYGQE
WTYRDRKTLEYTCHTAFFVSIVVVQWADLIICKTRRNSIVHQGMRNWALNFGLIFETALA
AFLSYTPGMDKGLRMFPLKFLWWLPAIPFMLAIFIYDEVRRFYLRRCPGGWLEQETYY*
>Megacyllene_caryae sodium potassium ATPase, alpha 1 subunit
DDNKTADGAAKSRRKVKKVRKADDLDDLKQELDIDYHKISPEELYQRFQTHPENGLSHAK
AKENLERDGPNALTPPKTTPEWVKFCKNLFGGFALLLWIGAILCFIAYSIQASTVEEP--
ADDNLFLGIVLAAVVIVTGIFSYYQESKSSKIMESFKNMVPQFATVIREGEKLTLRAEEL
VLGDVVEVKFGDRIPADIRIIESRGFKVDNSSLTGESEPQSRSPEFTHENPLETKNLAFF
STNAVEGTAKGVVISCGDNTVMGRIAGLASGLDTGETPIAKEIHHFIHLITGVAVFLGVT
FFIIAFILGYHWLDAVIFLIGIIVANVPEGLLATVTVCLTLTAKRMASKNCLVKNLEAVE
TLGSTSTICSDKTGTLTQNRMTVAHMWFDNQIIEADTTEDQSGVQYDRTSPGFKALSRIA
TLCNRAEFKPGQDGVAILKREVNGDASEAALLKCMELALGDVMSIRRKNKKVCEVPFNST
NKYQVSIHDNEDPNDPRYILVMKGAPERILERCNTIFICGKEKVLDEEMKEAFNNAYLEL
GGLGERVLGFCDLMLPTDKYPTGYKFNSDDPNFPLDGLRFVGLMSMIDPPRAAVPDAVAK
CRSAGIKVIMVTGDHPITAKAIAKSVGIISEGNETVEDIAQRLNIPVSEVNPREAKAAVV
HGSDLRDLSSDQLDEILRYHTEIVFARTSPQQKLIIVEGCQRMGAIVAVTGDGVNDSPAL
KKADIGVAMGIAGSDVSKQAADMILLDDNFASIVTGVEEGRLIFDNLKKSIAYTLTSNIP
EISPFLAFILCDIPLPLGTVTILCIDLGTDMVPAISLAYEEAESDIMKRRPRNPFTDKLV
NERLISMAYGQIGMIQAAAGFFVYFVIMAENGFLPRDLFGIRKQWDSKAVNDLQDSYGQE
WTYRDRKTLEYTCHTAFFVSIVVVQWADLIICKTRRNSIVHQGMRNWALNFGLIFETALA
AFLSYTPGMDKGLRMFPLKFLWWLPAIPFMLAIFIYDEVRRFYLRRCPGGWLEQETYY*
>Alticini_sp. sodium potassium ATPase, alpha 1 subunit
------------------------------------------------------------
----------------------------LFGGFALLLWIGAILCFIAYSIQASTVEEP--
ADDNLYLGIVLAAVVIVTGIFSYYQESKSSKIMESFKNMVPQFATVLREGEKLTLRAEDL
VLGDVVEVKFGDRIPADIRIIESRGFKVDNSSLTGESEPQSRSPEFTHENPLETKNLAFF
STNAVEGTAKGVVISCGDNTVMGRIAGLASGLDTGETPIAKEIHHFIHLITGVAVFLGVT
FFLIAFILGYHWLDAVIFLIGIIVANVPEGLLATVTVCLTLTAKRMASKNCLVKNLEAVE
TLGSTSTICSDKTGTLTQNRMTVAHMWFDNQIIEADTTEDQSGVQYDRTSPGFKALSRIA
SLCNRAEFKPGQDGVAILKKEVNGDASEAALLKCMELALGDVMSIRRKNKKICEVPFNST
NKYQVSVHENEDPNDPRHILVMKGAPERILERCSTIFICGKEKVLDEEMKEAFNNAYLEL
GGLGERVLGFCDMMLPTDKYPIGYKFNSDDPNFPLDGLRFVGLMSMIDPPRAAVPDAVAK
CRSAGIKVIMVTGDHPITAKAIAKSVGIISEGNETIEDIAQRLNIPVSEVNPREAKAAVV
HGSDLRDLSSDQLDEILRYHTEIVFARTSPQQKLIIVEGCQRMGAIVAVTGDGVNDSPAL
KKADIGVAMGIAGSDVSKQAADMILLDDNFASIVTGVEEGRLIFDNLKKSIAYTLTSNIP
EISPFLAFILCDVPLPLGTVTILCIDL---------------------------------
------------------------------------------------------------
------------------------------------------------------------
-----------------------------------------------------------
>Plagiodera_versicolora sodium potassium ATPase, alpha 1 subunit
------------RRKVKKVRKADDLDELKQELDIDYHKISPEELYQRFQTHPENGLSHAK
AKENLERDGPNALTPPKTTPEWVKFCKNLFGGFALLLWIGAILCFIAYSIQATTVEEP--
ADDNLYLGVVLAAVVIVTGIFSYYQESKSSKIMESFKNMVPQFATVLREGEKLTLRAEDL
VLGDVVEVKFGDRIPADIRIIESRGFKVDNSSLTGESEPQSRSPEFTHENPLETKNLAFF
STNAVEGTAKGVVISTGDNTVMGRIAGLASGLDTGETPIAKEIHHFIHLITGVAVFLGVT
FFVIAFILGYHWLDAVIFLIGIIVANVPEGLLATVTVCLTLTAKRMASKNCLVKNLEAVE
TLGSTSTICSDKTGTLTQNRMTVAHMWFDNQIIEADTTEDQSGVQYDRTSPGFKALSRIA
TLCNRAEFKPGQDGVAVLKREVNGDASEAALLKCMELALGDVMNIRRKNRKVCEIPFNST
NKYQVSVHENEDPNDPRHILVMKGAPERILERCSTIFLCGKEKVLDEEMKEAFNNAYLEL
GGLGERVLGFCDFLLPTDKYPIGYKFNCDDPNFPLDGLRFVGLMSMIDPPRAAVPDAVAK
CRSAGIKVIMVTGDHPITAKAIAKSVGIISEGNETVEDIAQRLNIPVSEVNPREAKAAVV
HGSDLRELSSEQLDEILRYHTEIVFARTSPQQKLIIVEGCQRMGAIVAVTGDGVNDSPAL
KKADIGVAMGIAGSDVSKQAADMILLDDNFASIVTGVEEGRLIFDNLKKSIAYTLTSNIP
EISPFLAFILCDIPLPLGTVTILCIDLGTDMVPAISLAYEEAESDIMKRPPRNPFFDKLV
NDRLISMAYGQIGMIQAAAGFFVYFVIMAENGFLPMKLFGIRKQWDSKAVNDLTDSYGQE
WTYRDRKTLEYTCHTAFFVSIVVVQWADLIICKTRRNSILHQGMRNWALNFGLVFETALA
CFLSYTPGMDKGLRMFPLKFVWWLPAIPFMLSIFIYDEVRRFYLRRCPGGWLEQETYY*
>Gastrophysa_viridula sodium potassium ATPase, alpha 1 subunit
------------------------------------------------------------
----------------------------LFGGFALLLWIGAILCFIAYGIQASTVEEP--
ADDNLFLGVVLAAVVIVTGIFSYYQESKSSKIMESFKNMVPQFATVLREGEKLTLRAEDL
VLGDVVEVKFGDRIPADIRIIESRGFKVDNSSLTGESEPQSRSPDFTHENPLETKNLAFF
STNAVEGTAKGVVISCGDNTVMGRIAGLASGLDTGETPIAKEIHHFIHLITGVAVFLGVT
FFIIAFILGYHWLDAVIFLIGIIVANVPEGLLATVTVCLTLTAKRMASKNCLVKNLEAVE
TLGSTSTICSDKTGTLTQNRMTVAHMWFDNQIIEADTTEDQSGVQYDRTSPGFKALSRIA
TLCNRAEFKPGQDGVTILKREVNGDASEAALLKCMELALGDVMAMRRKNKKVCEVPFNST
NKYQVSIHESDDPNDPRYNLVMKGAPERILERCSTIFICGKEKVLDEEMKEAFNNAYLEL
GGLGERVLGFCDTMLPSDKFPTGFKFNSDDPNFPLDGLRFVGLMSMIDPPRAAVPDAVAK
CRSAGIKVIMVTGDHPITAKAIAKSVGIISEGNETVEDIAQRLNIPVSEVNPREAKAAVV
HGSDLRELGSDQIDEILRYHTEIVFARTSPQQKLIIVEGCQRMGAIVAVTGDGVNDSPAL
KKADIGVAMGIAGSDVSKQAADMILLDDNFASIVTGVEEGRLIFDNLKKSIAYTLTSNIP
EISPFLAFILCDIPLPLGTVTILCIDLGTDMVPXISLXYEXXEXDIMXXXPXXPYXXNLX
NXRLISMAYGQIGMIQAAAGFFVYFVIMAENGFLPMKLFGIRKHWDSKAVNDLTDSYAQE
------------------------------------------------------------
-----------------------------------------------------------
>Calligrapha_philadelphica sodium potassium ATPase, alpha 1 subunit
DDNKTADGRAKSRRKVKKVRKADDLDDLKQELDIDYHKISPEELYQRFQTHPENGLSHAK
AKENLDRDGPNALTPPKTTPEWVKFCKNLFGGFALLLWIGAILCFIAYGIVASTVEEP--
SDDHLYLGIVLTAVVIVTGIFSYYQESKSSKIMESFKNMVPQFATVLREGEKLTLRAEDL
VLGDVVEVKFGDRIPADVRIIESRGFKVDNSSLTGESEPQSRSPEFTHENPLETKNLAFF
STNAVEGTAKGVVISCGDNTVMGRIAGLASGLDTGETPIAKEIHHFIQLITGVAVFLGVT
FFIIAFILGYHWLDAVIFLIGIIVANVPEGLLATVTVCLTLTAKRMASKNCLVKNLEAVE
TLGSTSTICSDKTGTLTQNRMTVAHMWFDNQIIEADTTEDQSGVQYDRTSPGFKALSRIA
TLCNRAEFKSGQDGVAILKREVNGDASEAALLKCMELALGDVMSIRRKNKKICEVPFNST
NKYQVSIHENEDPNDPRYILVMKGAPERILERCSTIFLCGKEKVLDEEMKEAFNNAYLEL
GGLGERVLGFCDFMLPTDKYPIGYKFNSDDPNFPLEGLRFVGLMSMIDPPRAAVPDAVAK
CRSAGIKVIMVTGDHPITAKAIAKSVGIISEGNETIEDIAQRLNIPVSEVNPREAKAAVV
HGSDLRDLSYDQIDEILRYHTEIVFARTSPQQKLIIVEGCQRMGAIVAVTGDGVNDSPAL
KKADIGVAMGIAGSDVSKQAADMILLDDNFASIVTGVEEGRLIFDNLKKSIAYTLTSNIP
EISPFLAFILCDIPLPLGTVTILCIDLGTDMVPAISLAYEDAESDIMKRRPRNPFCDKLV
NERLISMAYGQIGMIQAAAGFFVYFVIMAENGFLPMSLFGIRKQWDSKAVNDLTDSYGQE
WTYRDRKTLEFTCHTAFFVSIVVVQWADLIICKTRRNSIVHQGMRNWALNFGLIFETALA
AFLSYTPGMDKGLRMYPLKFVWWLPALPFMLSIFIYDEVRRFYIRRCPGGWLEQETYY*
>Labidomera_clivicolis sodium potassium ATPase, alpha 1 subunit
--------------------KAEDLDDLKQELDIDYHKISPEELYQRFQTHPENGLSHAK
AKENLDRDGPNALTPPKTTPEWVKFCKNLFGGFALLLWIGAILCFIAYGIVASTAEEP--
NDDHLYLGIVLTAVVIVTGIFSYYQESKSSKIMESFKNMVPQFATVLREGEKLTLRAEDL
VLGDVVEVKFGDRIPADIRIIESRGFKVDNSSLTGESEPQSRSPEFTHENPLETKNLAFF
STNAVEGTAKGVVISCGDNTVMGRIAGLASGLDTGETPIAKEIHHFIHLITGVAVFLGVT
FFIIAFILGYHWLDAVIFLIGIIVANVPEGLLATVTVCLTLTAKRMASKNCLVKNLEAVE
TLGSTSTICSDKTGTLTQNRMTVAHMWFDNQIIEADTTEDQSGVQYDRTSPGFKALSRIA
TLCNRAEFKPGQDGVAILKREVNGDASEAALLKCMELALGDVMSIRRKNKKICEVPFNST
NKYQVSIHENEDPNDPRHILVMKGAPERILERCNTIFLCGKEKVLDEEMKEAFNNAYLEL
GGLGERVLGFCDMMLPTDKYPIGYKFNSDDPNFPLDGLRFVGLMSMIDPPRAAVPDAVAK
CRSAGIKVIMVTGDHPITAKAIAKSVGIISEGNETIEDIAQRLNIPVSEVNPREAKAAVV
HGSDLRDLSYDQIDEILRYHTEIVFARTSPQQKLIIVEGCQRMGAIVAVTGDGVNDSPAL
KKADIGVAMGIAGSDVSKQAADMILLDDNFASIVTGVEEGRLIFDNLKKSIAYTLTSNIP
EISPFLAFILCDIPLPLGTVTILCIDLGTDMVPAISLAYEEAESDIMKRRPRNPFSDKLV
NERLISMAYGQIGMIQAAAGFFVYFVIMAENGFLPMKLFGIRKQWDSKAVNDLTDSYGQE
WTYRDRKSLEFTCHTAFFVSIVVVQWADLIICKTRRNSIIHQGMRNWALNFGLVFETALA
AFLSYTPGMDKGLRMYPLKFVWWLPALPFMLAIFIYDEVRRFYIRRCPGGWLEQETYY*
>Leptinotarsa_decemlineata [gene=LOC111506087] [db_xref=GeneID:111506087] [protein=sodium/potassium-transporting ATPase subunit alpha isoform X1] [protein_id=XP_023016792.1] [location=148..3276] [gbkey=CDS]
DDNKTADGRAKSRRKVKKVRKAEDLDDLKQELDIDYHKISPEELYQRFQTHPENGLSHAK
AKENLDRDGPNALTPPKTTPEWVKFCKNLFGGFALLLWIGAILCFIAYGIVASTVEEP--
NDDNLYLGIVLTAVVIVTGIFSYYQESKSSKIMESFKNMVPQFATVLREGEKLTLRAEDL
VLGDVVEVKFGDRIPADIRIIESRGFKVDNSSLTGESEPQSRSPEFTHENPLETKNLAFF
STNAVEGTAKGVVISCGDNTVMGRIAGLASGLDTGETPIAKEIHHFIHLITGVAVFLGVT
FFIIAFILGYHWLDAVIFLIGIIVANVPEGLLATVTVCLTLTAKRMASKNCLVKNLEAVE
TLGSTSTICSDKTGTLTQNRMTVAHMWFDNQIIEADTTEDQSGVQYDRTSPGFKALSRIA
TLCNRAEFKPGQDGVAILKREVNGDASEAALLKCMELALGDVMSIRRKNKKICEVPFNST
NKYQVSIHENEDPNDPRHILVMKGAPERILERCNTIFLCGKEKVLDEEMKEAFNNAYLEL
GGLGERVLGFCDMMLPTDKYPIGYKFNSDDPNFPLDGLRFVGLMSMIDPPRAAVPDAVAK
CRSAGIKVIMVTGDHPITAKAIAKSVGIISEGNETIEDIAQRLNIPVSEVNPREAKAAVV
HGSDLRDLSYDQIDEILRYHTEIVFARTSPQQKLIIVEGCQRMGAIVAVTGDGVNDSPAL
KKADIGVAMGIAGSDVSKQAADMILLDDNFASIVTGVEEGRLIFDNLKKSIAYTLTSNIP
EISPFLAFILCDIPLPLGTVTILCIDLGTDMVPAISLAYEEAESDIMKRPPRDPQNDELV
NYRLISMAYGQIGMIQAAAGFFVYFVIMAENGFLPMQLFGIRKQWDSKAVNDLTDSYGQE
WTYRDRKSLEFTCHTAFFVSIVVVQWADLIICKTRRNSIIHQGMRNWALNFGLVFETALA
AFLSYTPGMDKGLRMYPLKFVWWLPALPFMLAIFIYDEVRRFYIRRCPGGWLEQETYY*
>Basilepta_melanopus sodium potassium ATPase, alpha 1 subunit
TDKKNVDAREKSRRKAKKVRKADDLDELKQELDIDYHKISAEELYQRFQTHPENGLSHAK
AKENLERDGPNALTPPKTTPEWVKFCKNLFGGFALLLWIGAILCFIAYSIQASTVEEP--
ADDNLYLGIVLAAVVIVTGIFSYYQESKSSKIMESFKNMVPQFATVLREGEKLTLRAEDL
VLGDVVEVKFGDRIPADIRIIESRGFKVDNSSLTGESEPQSRSPEFTHENPLETKNLAFF
STNAVEGTAKGVVISTGDNTVMGRIAGLASGLDTGETPIAKEIHHFIHLITGVAVFLGVT
FFVIAFILGYHWLDAVIFLIGIIVANVPEGLLATVTVCLTLTAKRMASKNCLVKNLEAVE
TLGSTSTICSDKTGTLTQNRMTVAHMWFDNQIIEADTTEDQSGVQYDRTSPGFKALSRIA
TLCNRAEFKPGQDGVAVLKREVNGDASEAALLKCMELALGDVMSIRRRNKKVCEIPFNST
NKYQVSVHENEDPNDPRHILVMKGAPERILERCSTIFLCGKEKVLDEEMKEAFNNAYLEL
GGLGERVLGFCDFMLPTDKYPIGYKFNSDDPNFPLDNLRFVGLMSMIDPPRAAVPDAVAK
CRSAGIKVIMVTGDHPITAKAIAKSVGIISEGNETVEDIAQRLNIPVSEVNPREAKAAVV
HGSDLRELSSEQLDEILRYHTEIVFARTSPQQKLIIVEGCQRMGAIVAVTGDGVNDSPAL
KKADIGVAMGIAGSDVSKQAADMILLDDNFASIVTGVEEGRLIFDNLKKSIAYTLTSNIP
EISPFLAFILCDIPLPLGTVTILCIDLGTDMVPAISLAYEAPESDIMKRQPRDPYRDNLV
NRRLISMAYGQIGMIQAAAGFFVYFVIMAENGFLPMKLFGIRKQWDSKAVNDLTDSYGQE
WTYRDRKTLEYTCHTAFFVSIVVVQWADLIICKTRRNSILHQGMRNWALNFGLIFETALA
CFLSYTPGMDKGLRMFPLKFVWWLPAIPFMLSIFIYDEVRRFYLRRCPGGWLEQETYY*
>Chrysochus_asclepiadeus sodium potassium ATPase, alpha 1 subunit
------------------------------------------------------------
-------------------XEWVKFCKNLFGGFALLLWIGAILCFIAYSILASTVEEP--
SDDNLYLGIVLAAVVIVTGIFSYYQESKSSKIMESFKNMVPQFATVLREGEKLTLRAEDL
VLXDVVEVKFGDRIPADIRIIESRSFKVDNSSLTGESEPQSRSPEFTXENPLETKNLAFF
STNAVEGTAKGVVISTGDNTVMGRIAGLASGLDTGETPIAKEIHHFIHLITGVAVFLGVT
FFIIAFILGYHWLDAVIFLIGIIVANVPEGLLATVTXCLTLTAKRMASKNCLVKNLEAVE
TLGSTSTICSDKTGTLTQNRMTVAHMWFDNQIIEADTTEDQSGVQYDRTSPGFKALSRIA
TLCNRAEFKSGQDGVAILKREVNGDASEAALLKCMELALGDVMGIRRKNRKVCEIPFNST
NKYQVSVHENEDPNDPRHILVMKGAPERILERCSTIFLCGKEKVLDEEMKEAFNNAYLEL
GGLGERVLGFCDYLLPTDKYPIGYKFNSDDANFPLDGLRFVGLMSMIDPPRAAVPDAVAK
CRSAGIKVIMVTGDHPITAKAIAKSVGIISDGNETVEDIAQRFNIPVAKVNPREAKAAVV
HGSDLREISLEQLDDILRYHTEIVFARTSPQQKLIIVEGCQRMGAIVAVTGDGVNDSPAL
KKADIGVAMGIAGSDVSKQAADMILLDDNFASIVTGVEEGRLIFDNLKKSIAYTLTSNIP
EISPFLAFMLCNIPLPLGTVTILCIDLGTDMX----------------------------
------------------------------------------------------------
------------------------------------------------------------
-----------------------------------------------------------
>Chrysochus_auratus_A sodium potassium ATPase, alpha 1 subunit
--------------------KADDLDDLKQELDIDYHKISPEELYQRFQTHPENGLSHAK
AKENLERDGPNALTPPKTTPEWVKFCKNLFGGFALLLWIGAILCFIAYSILASTVEEP--
SDDNLYLGIVLAAVVIVTGIFSYYQESKSSKIMESFKNMVPQFATVLREGEKLTLRAEDL
VLGDVVEVKFGDRIPADIRIIESRGFKVDNSSLTGESEPQSRSPEFTHENPLETKNLAFF
STNAVEGTAKGVVISTGDNTVMGRIAGLASGLDTGETPIAKEIHHFIHLITGVAVFLGVT
FFVIAFILGYHWLDAVIFLIGIIVANVPEGLLATVTVCLTLTAKRMASKNCLVKNLEAVE
TLGSTSTICSDKTGTLTQNRMTVAHMWFDNQIIEADTTEDQSGVQYDRTSPGFKALSRIA
TLCNRAEFKSGQDGVAVLKREVNGDASEAALLKCMELALGDVMGIRRKNRKVCEIPFNST
NKYQVSVHENEDPNDPRHILVMKGAPERILERCSTIFLCGKEKVLDEEMKEAFNNAYLEL
GGLGERVLGFCDYLLPSDKYPIGYKFNSDDANFPLDGLRFVGLMSMIDPPRAAVPDAVAK
CRSAGIKVIMVTGDHPITAKAIAKSVGIISEGNETVEDIAQRLNIPVSEVNPREAKAAVI
HGSDLRELSSDQLDEILRYHTEIVFARTSPQQKLIIVEGCQRMGAIVAVTGDGVNDSPAL
KKADIGVAMGIAGSDVSKQAADMILLDDNFASIVTGVEEGRLIFDNLKKSIAYTLTSNIP
EISPFLAFILCDIPLPLGTVTILCIDLGTDMVPAISLAYEEAESDIMKRRPRNPFSDKLV
NERLISMAYGQIGMIQAAAGFFVYFVIMAENGFLPMKLFGIRKQWDSKAVNDLTDSYGQE
WTYRDRKTLEYTCHTAFFVSIVVVQWADLIICKTRRNSIVHQGMRNWALNFGLVFETALA
CFLSYTPGMDKGLRMFPLKFVWWLPAIPFMLSIFIYDEVRRFYLRRCPGGWLEQETYY*
>Chrysochus_cobalitinus_A sodium potassium ATPase, alpha 1 subunit
----------XSRRKVKKIRKADDLDELKQELDIDYHKISPEELYQRFQTHPENGLSHAK
AKENLERDGPNALTPPKTTPEWVKFCKNLFGGFALLLWIGAILCFIAYSILASTVEEP--
SDDNLYLGIVLAAVVIVTGIFSYYQESKSSKIMESFKNMVPQFATVLREGEKLTLRAEDL
VLGDVVEVKFGDRIPADIRIIESRGFKVDNSSLTGESEPQSRSPEFTHENPLETKNLAFF
STNAVEGTAKGVVISTGDNTVMGRIAGLASGLDTGETPIAKEIHHFIHLITGVAVFLGVT
FFVIAFILGYHWLDAVIFLIGIIVANVPEGLLATVTVCLTLTAKRMASKNCLVKNLEAVE
TLGSTSTICSDKTGTLTQNRMTVAHMWFDNQIIEADTTEDQSGVQYDRTSPGFKALSRIA
TLCNRAEFKSGQDGVAVLKREVNGDASEAALLKCMELALGDVMGIRRKNRKVCEIPFNST
NKYQVSVHENEDPNDPRHILVMKGAPERILERCSTIFLCGKEKVLDEEMKEAFNNAYLEL
GGLGERVLGFCDYLLPSDKYPIGYKFNSDDANFPLDGLRFVGLMSMIDPPRAAVPDAVAK
CRSAGIKVIMVTGDHPITAKAIAKSVGIISEGNETVEDIAQRLNIPVSEVNPREAKAAVI
HGSDLRELSSDQLDEILRYHTEIVFARTSPQQKLIIVEGCQRMGAIVAVTGDGVNDSPAL
KKADIGVAMGIAGSDVSKQAADMILLDDNFASIVTGVEEGRLIFDNLKKSIAYTLTSNIP
EISPFLAFILCDIPLPLGTVTILCIDLGTDMVPAISLAYEEAESDIMKRRPRNPFSDKLV
NERLISMAYGQIGMIQAAAGFFVYFVIMAENGFLPMKLFGIRKQWDSKAVNDLTDSYGQE
WTYRDRKTLEYTCHTAFFVSIVVVQWADLIICKTRRNSIVHQGMRNWALNFGLVFETALA
CFLSYTPGMDKGLRMFPLKFVWWLPAIPFMLSIFIYDEVRRFYLRRCPGGWLEQETYY*
>Chrysochus_auratus_B sodium potassium ATPase, alpha 1 subunit
--------------------KVEDLDELKQELDIDYHKISPAELYQRFQTHPENGLSHAK
AKENFERDGPNALTPPKTTPEWVKFCKNLFGGFALLLWIGAVLCFIAYAIVVSTVEEA--
SDDHLFLGLVLAGVVIITGIFSYYQESKSSRIMESFKKMVPQFATVLREGEKLTLRAEDL
VLGDVVEVKFGDRIPADIRIIESRGFKVDNSSLTGESEPQSRSPEFTNENPLETKNLAFF
STNAVEGTAKGVVISTGDNTVMGRIAGLASGLDTGETPIAKEIHHFIHLITGVAVFLGVT
FFIISFILGYYWLDAVLFLIGIIVANVPEGLLATVTVCLTLTAKRMASKNCLVKNLEAVE
TLGSTSTICSDKTGTLTQNRMTVAHMWFDNQIIEADTTEDQSGVQYDRTSPGFKALSQIA
VLCNRAEFRSGQDGVAILRREVNGDASEAALLKCMELALGDTMSIRRKNKKVCEIPFNST
NKYQVSVHENEDPNDPRHILVMKGAPERILERCSTIFLCGKEKVLDEEMKEAFNNAYLEL
GGLGERVLGFCDYLLPTDKYPIGYNFNSDDPNFPLDGLRFVGLISMIDPPRAAVPDAVVK
CRSAGIKVIMVTGDHPITAKAIAKSVGIISDGNETVEDIAQRLNIPVAEVNPREAKAAVV
HGSDLREISSEQLDDILRYHTEIVFARTSPQQKLIIVEGCQRMGAIVAVTGDGVNDSPAL
KKADIGIAMGIAGSDVSKQAADMILLDDNFASIVTGVEEGRLIFDNLKKSIAYTLTSNIP
EISPFLAFMLCGIPLPLGTVTILCIDLGTDMVPAISLAYEEAESDIMKRPPRNPFSDKLV
NDRLISMAYGQIGMIQAAAGFFVYFVIMAENGFLPMKLFGLSKQWDSKAVNDLVDSYGQE
WTYNDRKMLEFTCHTAFFVSIVIVQWADLIICKTRRNSLVHQGMRNWALNFGLVFETALA
CFLSYMPGMDKGLRMYPLKFVWWLPAIPFMLTIFIYDEVRRFYLRRYPGGWLERETYY*
>Chrysochus_cobalitinus_B sodium potassium ATPase, alpha 1 subunit
-DNKTADGRPKSRRKVKKIRKADDLDELKQELDIDYHKISPEELYQRFQTHPENGLSHAK
AKENLERDGPNALTPPRTTPEWVKFCKNLFGGFALLLWIGAVLCFIAYAIVVSTVEEA--
SDDHLFLGLVLAGVVIITGIFSYYQESKSSRIMESFKKMVPQFATVLREGEKLTLRAEDL
VLGDVVEVKFGDRIPADIRIIESRGFKVDNSSLTGESEPQSRSPEFTNENPLETKNLAFF
STNAVEGTAKGVVISTGDNTVMGRIAGLASGLDTGETPIAKEIHHFIHLITGVAVFLGVT
FFIISFILGYYWLDAVLFLIGIIVANVPEGLLATVTVCLTLTAKRMASKNCLVKNLEAVE
TLGSTSTICSDKTGTLTQNRMTVAHMWFDNQIIEADTTEDQSGVQYDRTSPGFKALSRIA
VLCNRAEFRSGQDGVAILRREVNGDASEAALLKCMELALGDIMSIRRKNKKVCEIPFNST
NKYQVSVHENEDPNDPRHILVMKGAPERILERCSTISLCGKEKVLDEEMKEAFNNAYLEL
GGLGERVLGFCDYLLPTDKYPIGYNFNSDDPNFPLDGLRFVGLISMIDPPRAAVPDAVAK
CRSAGIKVIMVTGDHPITAKAIAKSVGIISDGNETVEDIAQRLNIPVAEVNPREAKAAVV
HGSDLREISSEQLDDILRYHTEIVFARTSPQQKLIIVEGCQRMGAIVAVTGDGVNDSPAL
KKADIGVAMGIAGSDVSKQAADMILLDDNFASIVTGVEEGRLIFDNLKKSIAYTLTSNIP
EISPFLAFMLCDIPLPLGTVTILCIDLGTDMVPAISLAYEEAESDIMKRPPRNPFSDKLV
NDRLISMAYGQIGMIQAAAGFFVYFVIMAENGFLPMKLFGLRKQWDSKAVNDLVDSYGQE
WTYNDRKVLEFTCHTAFFVSIVIVQWADLIICKTRRNSLVHQGMRNWALNFGLVFETALA
CFLSYMPGMDKGLRMYPLKFVWWLPAIPFMLTIFIYDEVRRFYLRRYPGGWLEQETYY*
>Aedes_aegypti sodium potassium ATPase, alpha 1 subunit
-----------SRRKMPPKKKGDNLDDLKQELDIDYHKITPEELYQRLQTHPENGLSHAK
AKENLERDGPNALTPPKQTPEWVKFCKNLFGGFALLLWIGAILCFIAYSILASTVEEP--
ADDNLYLGIVLTAVVIVTGIFSYYQESKSSKIMESFKNMVPQFATVLREGEKLTLRAEDL
VIGDVVEVKFGDRLPADIRIIEARNFKVDNSSLTGESEPQSRGPDFTHENPLETKNLAFF
STNAVEGTAKGVVISCGDHTVMGRIAGLASGLDTGETPIAKEIHHFIHLITGVAVFLGVT
FFVIAFILGYHWLDAVIFLIGIIVANVPEGLLATVTVCLTLTAKRMASKNCLVKNLEAVE
TLGSTSTICSDKTGTLTQNRMTVAHMWFDNQIIEADTTEDQSGVQYDRTSPGFKALSRIA
TLCNRAEFKGGQEGVPILKKEVSGDASEAALLKCMELALGDVLSIRKRNKKVCEIPFNST
NKYQVSIHETEDPSDPRYLLVMKGAPERILERCSTIFINGKEKLMDEEMKEAFNNAYLEL
GGLGERVLGFCDFMLPSDKFPAGFKFNSDEVNFPCESLRFVGLMSMIDPPRAAVPDAVAK
CRSAGIKVIMVTGDHPITAKAIAKSVGIISEGNETVEDIAQRLNIPVSEVNPREAKAAVV
HGSELRDLSTDQIDEILRYHTEIVFARTSPQQKLIIVEGCQRMGAIVAVTGDGVNDSPAL
KKADIGVAMGIAGSDVSKQAADMILLDDNFASIVTGVEEGRLIFDNLKKSIAYTLTSNIP
EISPFLAFILCDIPLPLGTVTILCIDLGTDMVPAISLAYEAAESDIMKRRPRDPYRDNLV
NRRLISMAYGQIGMIQAAAGFFVYFVIMAENGFLPLHLFGLRKGWDSKAVNDLTDSYGQE
WTYRDRKTLEFTCHTAFFVSIVVVQWADLIICKTRRNSIFHQGMRNWALNFGLVFETILA
AILSYTPGMDKGLRMFPLKFVWWLPALPFSLSIFVYDEIRRFYLRRNPGGWLEQETYY*
>Anopheles_gambiae sodium potassium ATPase, alpha 1 subunit
DDNRTADGQFKVSRRKMPPKKKTDLDDLKQELDIDYHKITPEELYQRLQTHPENGLSHAK
AKENLERDGPNALTPPKQTPEWVKFCKNLFGGFALLLWIGAILCFIAYSIQASTVEEP--
ADDNLYLGIVLAAVVIVTGIFSYYQESKSSKIMESFKNMVPQFATVLREGEKLTLRAEDL
VIGDVVEVKFGDRIPADIRIIEARNFKVDNSSLTGESEPQSRGPDFTHENPLETKNLAFF
STNAVEGTAKGVVISCGDFTVMGRIAGLASGLDTGETPIAKEIHHFIHLITGVAVFLGVT
FFVIAFILGYHWLDAVIFLIGIIVANVPEGLLATVTVCLTLTAKRMASKNCLVKNLEAVE
TLGSTSTICSDKTGTLTQNRMTVAHMWFDNQIIEADTTEDQSGVQYDRTSPGFKALSRIA
SLCNRAEFKGGQDGVPILKKEVSGDASEAALLKCMELALGDVLSIRKRNKKVCEIPFNST
NKYQVSIHETEDPSDPRYLLVMKGAPERILERCSTIFINGKEKLMDEEMKEAFNNAYLEL
GGLGERVLGFCDFMLPSDKYPVGFKFNSDDVNFQVDNLRFVGLMSMIDPPRAAVPDAVAK
CRSAGIKVIMVTGDHPITAKAIAKSVGIISEGNETVEDIAQRLNIPVSEVNPREAKAAVV
HGSELRDLSSDQLDEILRYHTEIVFARTSPQQKLIIVEGCQRMGAIVAVTGDGVNDSPAL
KKADIGVAMGIAGSDVSKQAADMILLDDNFASIVTGVEEGRLIFDNLKKSIAYTLTSNIP
EISPFLAFILCDIPLPLGTVTILCIDLGTDMVPAISLAYEHAESDIMKRPPRDPFNDKLV
NERLISMAYGQIGMIQAAAGFFVYFVIMAENGFLPLKLFGLRKSWDSKAINDLTDSYGQE
WTYRDRKTLEFTCHTAFFVSIVVVQWADLIICKTRRNSIFHQGMRNWALNFGLVFETVLA
AILSYTPGMDKGLRMYPLKFVWWLPALPFSLSIFVYDEIRRFYLRRNPGGWLEQETYY*
>Liriomyza_eupatorii sodium potassium ATPase, alpha 1 subunit
------------------------------------------------------------
----------------------------LFGGFAMLLWIGAVLCFVAYSIQASTSEEP--
SDDNLYLGIVLSAVVIVTGIFSYYQESKSSKIMESFKNMVPQFATVIREGEKLTLRAEDL
VLGDVVEVKFGDRIPADIRIIEARNFKVDNSSLTGESEPQSRGPEFTHENPLETKNLGFF
STNAVEGTAKGVVISCGDHTVMGRIAGLASGLDTGETPIAKEIHHFIHLITGVAVFLGVT
FFVIAFVLGYHWLDAVIFLIGIIVANVPEGLLATVTVCLTLTAKRMASKNCLVKNLEAVE
TLGSTSTICSDKTGTLTQNRMTVAHMWFDNQIIEADTTEDQSGVQYDRTSPGFKALSRIA
TLCNRAEFKGGQDGVPILKKEVSGDASEAALLKCMELALGDVMNIRKRNKKISEIPFNST
NKYQVSIHETEDPSDPRYLLVMKGAPERILERCSTIFINGKEKVLDEEMKEAFNNAYMEL
GGLGERVLGFCDFMLPSDKYPTGFKFNTDDVNFPIDNLRFVGLMSMIDPPRAAVPDAVAK
CRSAGIKVIMVTGDHPITAKAIAKSVGIISEGNETVEDIAQRLNIPVSEVNPREAKAAVV
HGAELRDIGSDQLDEILRYHTEIVFARTSPQQKLIIVEGCQRMGAIVAVTGDGVNDSPAL
KKADIGVAMGIAGSDVSKQAADMILLDDNFASIVTGVEEGRLIFDNLKKSIAYTLTSNIP
EISPFLAFILCDIPLPLGTVTILCIDL---------------------------------
------------------------------------------------------------
------------------------------------------------------------
-----------------------------------------------------------
>Liriomyza_sp. sodium potassium ATPase, alpha 1 subunit
------------------------------------------------------------
-------------------XNGIKFCKNLFGGFAMLLWIGAVLCFVAYSILASTTEEP--
SDDNLYLGIVLSAVVIVTGIFSYYQESKSSKIMESFKNMVPQFATVIREGEKLTLRAEDL
VLGDVVEVKFGDRIPADIRIIEARNFKVDNSSLTGESEPQSRGPEFTHENPLETKNLGFF
STNAVEGTAKGVVISCGDHTVMGRIAGLASGLDTGETPIAKEIHHFIHLITGVAVFLGVT
FFVIAFVLGYHWLDAVIFLIGIIVANVPEGLLATVTVCLTLTAKRMASKNCLVKNLEAVE
TLGSTSTICSDKTGTLTQNRMTVAHMWFDNQIIEADTTEDQSGVQYDRTSPGFKALSRIA
TLCNRAEFKGGQDGVPILKKEVAGDASEAALLKCMELALGDVMNIRKRNKKNSEIPFNST
NKYQVSIHETEDPSDPRYLLVMKGAPERVLERCSTIFINGKEKVLDEEMKEAFNNAYMEL
GGLGERVLGFCDYMLPSDKYPTGFKFNTDDVNFPIDNLRFVGLMSMIDPPRAAVPDAVAK
CRSAGIKVIMVTGDHPITAKAIAKSVGIISEGNETIEDIAQRLNIPVSEVNPREAKAAVV
HGAELRDISSDQLDEILRYHTEIVFARTSPQQKLIIVEGCQRMGAIVAVTGDGVNDSPAL
KKADIGVAMGIAGSDVSKQAADMILLDDNFASIVTGVEEGRLIFDNLKKSIAYTLTSNIP
EISPFLAFILCDIPLPLGTVTILCIDL---------------------------------
------------------------------------------------------------
------------------------------------------------------------
-----------------------------------------------------------
>Liriomyza_asclepiadis sodium potassium ATPase, alpha 1 subunit
---SQCNKKKAKRKMAKARAKKENLDDLKQELDIDFHKVTPEELYQRFQTHPENGLSHAK
AKENLERDGPNALTPPKQTPEWIKFCKHLFGGFAMLLWIGALLCFLAYSIQASTSEEP--
SDDHLYLGIVLSAVVIVTGIFSYYQESKSSKIMESFKNMVPQFATVIREGEKLTLRAEDL
VLGDVVEVKFGDRIPADIRIIEARNFKVDNSSLTGESEPQSRGPEFTHENPLETKNLGFF
STNAVEGTAKGVVISCGDHTVMGRIAGLASGLDTGETPIAKEIHHFIHLITGVAVFLGVT
FFVIAFVLGYHWLDAVIFLIGIIVANVPEGLLATVTVCLTLTAKRMASKNCLVKNLEAVE
TLGSTSTICSDKTGTLTQNRMTVAHMWFDNQIIEADTTEDQSGVQYDRTSPGFKALSRIA
TLCNRAEFKGGQDGVPILKKEVAGDASEAALLKCMELALGDVMNIRKRNKKIAEIPFNST
NKYQVSIHETEDPSDPRYLLVMKGAPERILERCSTIFINGKEKVLDEEMKEAFNNAYMEL
GGLGERVLGFCDFMLPSDKYPTGFKFNTDDVNFPIDNLRFVGLMSMIDPPRAAVPDAVAK
CRSAGIKVIMVTGDHPITAKAIAKSVGIISEGNETIEDIAQRLNIPVSEVNPREAKAAVV
HGAELRDISSDQLDEILRYHTEIVFARTSPQQKLIIVEGCQRMGAIVAVTGDGVNDSPAL
KKADIGVAMGIAGSDVSKQAADMILLDDNFASIVTGVEEGRLIFDNLKKSIAYTLTSNIP
EISPFLAFILCDIPLPLGTVTILCIDLGTDMVPAISLAYEAAESDIMKRPPRNPFNDKLV
NSRLISMAYGQIGMIQAAAGFFVYFVIMAENGFLPRKLFGIRKMWDSKAVNDLTDSYGQE
WTYRDRKTLEFTCHTAFFVSIVVVQWTDLIICKTRRNSIFQQGMRNWALNFGILFETALA
AFLSYCPGMDKGLRMYPLKFVWWLPALPFALSIFIYDETRRFYLRRNPGGWLEQETYY*
>Chromatomyia_horticola sodium potassium ATPase, alpha 1 subunit
------------------------------------------------------------
-----------------------------------LLWIGAELCFVAYSIQASTSEEP--
SDDNLYLGIVLSAVVIVTGIFSYYQESKSSKIMESFKNMVPQFATVIREGEKLTLRAEDL
VLGDVVEVKFGDRVPADLRIIEARTFKVDNSSLTGESEPQSRGPEFTHENPLETKNLAFF
STNAVEGTAKGVVISCGDHTVMGRIAGLASGLDTGETPIAKEIHHFIHLITGVAVFLGVT
FFVIAFVXGYHWLDAVIFLIGIIVANVPEGLLATVTVCLTLTAKRMASKNCLVKNLEAVE
TLGSTSTICSDKTGTLTQNRMTVAHMWFDNQIIEADTTEDQSGVQCDRTSPGFKALSRIA
TLCNRAEFKGGQDGVPILKKEVSGDXSEAALLKCMELALGEVMQIRXRNKKISEIPFXST
NKYQVSIHDNEDPSDPRYLLVMKGAPERILERCSTIFINGKEKVLDEEMKEAFNNAYMEL
GGLGERVLGFCDYMLPSDKYPTGFKFNVDEINFPIDNLRFVGLMSMIDPPRAAVPDAVAK
CRSAGIKVIMVTGDHPITAKAIAKSVGIISEGNETVEDIAQRLNIPISEVNPREAKAAVV
HGAELRDIASDQXDEILRYHTEIVFARTSPQQKLIIVEGCQRMGAIVAVTGDGVNDSPAL
KKADIGVAMGIAGSDXSKQAADMILLDDNFASIVTGVEEGRLIFDNLKKSIAYTLTSNIP
EISPFLAFILCDIPLPLGTVTILCIDL---------------------------------
------------------------------------------------------------
------------------------------------------------------------
-----------------------------------------------------------
>Phytomyza_fallaciosa sodium potassium ATPase, alpha 1 subunit
------------------------------------------------------------
----------------------------LFGGFAMLLWIGAVLCFVAYSIQASTSEEP--
SDDNLYLGIVLSAVVIVTGIFSYYQESKSSKIMESFKNMVPQFATVIREGEKLTLRAEDL
VLGDVVEVKFGDRIPADIRIIEARTFKVDNSSLTGESEPQSRGPEFTHENPLETKNLAFF
STNAVEGTAKGVVISCGDHTVMGRIAGLASGLDTGETPIAKEIHHFIHLITGVAVFLGVT
FFVIAFVLGYHWLDAVIFLIGIIVANVPEGLLATVTVCLTLTAKRMASKNCLVKNLEAVE
TLGSTSTICSDKTGTLTQNRMTVAHMWFDNQIIEADTTEDQSGVQCDRTSPGFKALSRIA
TLCNRAEFKGGQDGVPILKKEVSGDASEAALLKCMELALGEVMNIRKRNKKIAEIPFNST
NKYQVSIHDNEDPSDPRYLLVMKGAPERILERCSTIFINGKEKVLDEEMKEAFNNAYMEL
GGLGERVLGFCDFMLPSDKYPTGFKFNVDEINFPIDNLRFVGLMSMIDPPRAAVPDAVAK
CRSAGIKVIMVTGDHPITAKAIAKSVGIISEGNETVEDIAQRLNIPVSEVNPREAKAAVV
HGAELRDIASDQLDEILRYHTEIVFARTSPQQKLIIVEGCQRMGAIVAVTGDGVNDSPAL
KKADIGVAMGIAGSDVSKQAADMILLDDNFASIVTGVEEGRLIFDNLKKSIAYTLTSNIP
EISPFLAFILCDIPLPLGTVTILCIDL---------------------------------
------------------------------------------------------------
------------------------------------------------------------
-----------------------------------------------------------
>Phytomyza_hellebori_A sodium potassium ATPase, alpha 1 subunit
------------------------------------------------------------
----------------------------LFGGFAMLLWIGAVLCFIAYSIHASTSEEP--
SDDHLYLGIVLSAVVIVTGIFSYYQESKSSKIMESFKNMVPQFATVIREGEKLTLRAEDL
VLGDVVEVKFGDRIPADIRIIEARTFKVDNSSLTGESEPQSRGPEFTHENPLETKNLAFF
STNAVEGTAKGVVISCGDHTVMGRIAGLASGLDTGETPIAKEIHHFIQLITGVAVFLGVT
FFVIAFVLGYHWLDAVIFLIGIIVANVPEGLLATVTVCLTLTAKRMASKNCLVKNLEAVE
TLGSTSTICSDKTGTLTQNRMTVAHMWFDNQIIEADTTEDQSGVQYDRTSPGFKALSRIA
TLCNRAEFKGGQDGVPILKKEVSGDASEAALLKCMELALGEVMNIRKRNKKIAEIPFNST
NKYQVSIHDNEDPSDPRYLLVMKGAPERILERCSTIFINGKEKVLDEEMKEAFNNAYMEL
GGLGERVLGFCDFMLPSDKYPTGFKFNVDEINFPIDNLRFVGLMSMIDPPRAAVPDAVAK
CRSAGIKVIMVTGDHPITAKAIAKSVGIISEGNETVEDIAQRLNIPVSEVNPREAKAAVV
HGAELRDIASDQLDEILRYHTEIVFARTSPQQKLIIVEGCQRMGSIVAVTGDGVNDSPAL
KKADIGVAMGIAGSDVSKQAADMILLDDNFASIVTGVEEGRLIFDNLKKSIAYTLTSNIP
EISPFLAFMLCDIPLPLGTVTILCIDL---------------------------------
------------------------------------------------------------
------------------------------------------------------------
-----------------------------------------------------------
>Phytomyza_hellebori_B sodium potassium ATPase, alpha 1 subunit
------------------------------------------------------------
----------------------------LFGGFAMLLWIGAVLCFVAYSIQASTSEEP--
SDDNLYLGIVLSAVVIVTGIFSYYQESKSSKIMESFKNMVPQFATVIREGEKLTLRAEDL
VLGDVVEVKFGDRIPADIRIIEARTFKVDNSSLTGESEPQSRGPEFTHENPLETKNLAFF
STNAVEGTAKGVVISCGDHTVMGRIAGLASGLDTGETPIAKEIHHFIHLITGVAVFLGVT
FFVIAFVLGYHWLDAVIFLIGIIVANVPEGLLATVTVCLTLTAKRMASKNCLVKNLEAVE
TLGSTSTICSDKTGTLTQNRMTVAHMWFDNQIIEADTTEDQSGVQCDRTSPGFKALSRIA
TLCNRAEFKGGQDGVPILKKEVSGDASEAALLKCMELALGEVMNIRKRNKKIAEIPFNST
NKYQVSIHDNEDPSDPRYLLVMKGAPERILERCSTIFINGKEKVLDEEMKEAFNNAYMEL
GGLGERVLGFCDFMLPSDKYPTGFKFNVDEINFPIDNLRFVGLMSMIDPPRAAVPDAVAK
CRSAGIKVIMVTGDHPITAKAIAKSVGIISEGNETVEDIAQRLNIPVAEVNPREAKAAVV
HGAELRDIASDQLDEILRYHTEIVFARTSPQQKLIIVEGCQRMGAIVAVTGDGVNDSPAL
KKADIGVAMGIAGSDVSKQAADMILLDDNFASIVTGVEEGRLIFDNLKKSIAYTLTSNIP
EISPFLAFMLCDIPLPLGTVTILCIDL---------------------------------
------------------------------------------------------------
------------------------------------------------------------
-----------------------------------------------------------
>Phytomyza_crassiseta sodium potassium ATPase, alpha 1 subunit
------------------------------------------------------------
----------------------------LFGGFAMLLWIGAVLCFVAYSIQASTSEEP--
SDDNLYLGIVLSAVVIVTGIFSYYQESKSSKIMESFKNMVPQFATVIREGEKLTLRAEDL
VLGDVVEVKFGDRIPADIRIIEARTFKVDNSSLTGESEPQSRGPEFTHENPLETKNLAFF
STNAVEGTAKGVVISCGDHTVMGRIAGLASGLDTGETPIAKEIHHFIHLITGVAVFLGVT
FFVIAFVLGYHWLDAVIFLIGIIVANVPEGLLATVTVCLTLTAKRMASKNCLVKNLEAVE
TLGSTSTICSDKTGTLTQNRMTVAHMWFDNQIIEADTTEDQSGVQCDRTSPGFKALSRIA
TLCNRAEFKGGQDGVPILKKEVSGDASEAALLKCMELALGEVMTIRKRNKKIAEIPFNST
NKYQVSIHENEDPSDPRYLLVMKGAPERILERCSTIFINGKEKVLDEEMKEAFNNAYMEL
GGLGERVLGFCDFMLPSDKYPTGFKFNVDEINFPIDNLRFVGLMSMIDPPRAAVPDAVAK
CRSAGIKVIMVTGDHPITAKAIAKSVGIISEGNETVEDIAQRLNIPVSEVNPREAKAAVV
HGAELRDIASDQLDEILRYHSEIVFARTSPQQKLIIVEGCQRMGAIVAVTGDGVNDSPAL
KKADIGVAMGIAGSDVSKQAADMILLDDNFASIVTGVEEGRLIFDNLKKSIAYTLTSNIP
EISPFLAFILCDIPLPLGTVTILCIDL---------------------------------
------------------------------------------------------------
------------------------------------------------------------
-----------------------------------------------------------
>Phytomyza_ilicis sodium potassium ATPase, alpha 1 subunit
------------------------------------------------------------
----------------------------LFGGFAMLLWIGAVLCFVAYSIQASTSEEP--
SDDNLYLGIVLSAVVIVTGIFSYYQESKSSKIMESFKNMVPQFATVIREGEKLTLRAEDL
VLGDVVEVKFGDRIPADIRIIEARTFKVDNSSLTGESEPQSRGPEFTHENPLETKNLAFF
STNAVEGTAKGVVISCGDHTVMGRIAGLASGLDTGETPIAKEIHHFIHLITGVAVFLGVT
FFVIAFVLGYHWLDAVIFLIGIIVANVPEGLLATVTVCLTLTAKRMASKNCLVKNLEAVE
TLGSTSTICSDKTGTLTQNRMTVAHMWFDNQIIEADTTEDQSGVQYDRTSPGFKALSRIA
TLCNRAEFKGGQDGVPILKKEVSGDASEAALLKCMELALGEVMNIRKRNKKIAEIPFNST
NKYQVSIHDNEDPSDPRYLLVMKGAPERILERCSTIFINGKEKVLDEEMKEAFNNAYMEL
GGLGERVLGFCDFLLPSDKYPTGFKFNVDEINFPIDNLRFVGLMSMIDPPRAAVPDAVAK
CRSAGIKVIMVTGDHPITAKAIAKSVGIISEGNETIEDIAQRLNIPVSEVNPREAKAAVV
HGAELRDIASDQLDEILRYHTEIVFARTSPQQKLIIVEGCQRMGAIVAVTGDGVNDSPAL
KKADIGVAMGIAGSDVSKQAADMILLDDNFASIVTGVEEGRLIFDNLKKSIAYTLTSNIP
EISPFLAFILCDIPLPLGTVTILCIDL---------------------------------
------------------------------------------------------------
------------------------------------------------------------
-----------------------------------------------------------
>Phytomyza_digitalis sodium potassium ATPase, alpha 1 subunit
------------------------------------------------------------
---------------------------------AMLLWIGAVLCFVAYSILASTSEEP--
SDDNLYLGIVLSAVVIVTGIFSYYQESKSSKIMESFKNMVPQFATVIREGEKLTLRAEDL
VLGDVVEVKFGDRIPADIRIIEARTFKVDNSSLTGESEPQSRGPEFTHENPLETKNLAFF
STNAVEGTAKGVVISCGDHTVMGRIAGLASGLDTGETPIAKEIHHFIHLITGVAVFLGVT
FFVIAFVLGYHWLDAVIFLIGIIVANVPEGLLATVTVCLTLTAKRMASKNCLVKNLEAVE
TLGSTSTICSDKTGTLTQNRMTVAHMWFDNQIIEADTTEDQSGVQXDRTSPGFKALSRIA
TLCNRAEFKGGQDGVPILKKEVSGDASEAALLKCMELALGEVMTIRKRNKKIAEIPFNST
NKYQVSIHENEDPSDPRYLXVMKGAPERILERCSTIFINGKEKVLDEEMKEAFNNAYMEL
GGLGERVLGFCDFMLPSDKYPTGFKFNVDEINFPIDNLRFVGLMSMIDPPRAAVPDAVAK
CRSAGIKVIMVTGDHPITAKAIAKSVGIISEGNETVEDIAQRLNIPVSEVNPREAKAAVV
HGAELRDIASDQLDEILRYHTEIVFARTSPQQKLIIVEGCQRMGAIVAVTGDGVNDSPAL
KKADIGVAMGIAGSDVSKQAADMILLDDNFASIVTGVEEGRLIFDNLKKSIAYTLTSNIP
EISPFLAFILCDIPLPLGTVTILCIDL---------------------------------
------------------------------------------------------------
------------------------------------------------------------
-----------------------------------------------------------
>Napomyza_scrophulariae sodium potassium ATPase, alpha 1 subunit
------------------------------------------------------------
----------------------------LFGGFAMLLWIGAVLCFVAYAILASTEEEP--
SDDNLYLGIVLSAVVIVTGIFSYYQESKSSKIMESFKNMVPQFATVIREGEKLTLRAEDL
VLGDVVEVKFGDRIPADIRIIEARTFKVDNSSLTGESEPQSRGPEFTHENPLETKNLAFF
STNAVEGTAKGVVISCGDHTVMGRIAGLASGLDTGETPIAKEIHHFIHLITGVAVFLGVT
FFVIAFVLGYHWLDAVIFLIGIIVANVPEGLLATVTVCLTLTAKRMASKNCLVKNLEAVE
TLGSTSTICSDKTGTLTQNRMTVAHMWFDNQIIEADTTEDQSGVQYDRTSPGFKALSRIA
TLCNRAEFKGGQDGVPILKKEVSGDASEAALLKCMELALGDVMNIRKRNKKIAEIPFNST
NKYQVSIHEIEDANDPRYLLAMKGAPERILERCSTIFINGKEKVLDEEMKEAFNNAYMEL
GGLGERVLGFCDFMLPSDKYPTGFKFNVDDVNFPIDNLRFVGLMSMIDPPRAAVPDAVAK
CRSAGIKVIMVTGDHPITAKAIAKSVGIISEGNETVEDIAQRLNIPISEVNPREAKAAVV
HGAELRDIASDQLDEILRYHTEIVFARTSPQQKLIIVEGCQRMGAIVAVTGDGVNDSPAL
KKADIGVAMGIAGSDVSKQAADMILLDDNFASIVTGVEEGRLIFDNLKKSIAYTLTSNIP
EISPFLAFILCDIPLPLGTVTILCIDL---------------------------------
------------------------------------------------------------
------------------------------------------------------------
-----------------------------------------------------------
>Napomyza_lateralis sodium potassium ATPase, alpha 1 subunit
------------------------------------------------------------
----------------------------LFGGFAMLLWIGAVLCFVAYAILASTEEEP--
SDDNLYLGIVLSAVVIVTGIFSYYQESKSSKIMESXKNMVPQFATVIREGEKLTLRAEDL
VLGDVVEVKFGDRIPADIRIIEARTFKVDNSSLTGESEPQSRGPEFXHENPLETKNLAFF
STNAVEGTAKGVVISCGDHTVMGRIAGLASGLDTGETPIAKEIHHFIHLITGVAVFLGVT
FFVIAFVLGYHWLDAVIFLIGIIVANVPEGLLATVTVCLTLTAKRMASKNCLVKNLEAVE
TLGSTSTICSDKTGTLTQNRMTVAHMWFDNQIIEADTTEDQSGVQYDRTSPGFKALSRIA
TLCNRAEFKGGQDGVPILKKEVSGDASEAALLKCMELALGDVMNIRKRNKKIAEIPFNST
NKYQVSIHEIEDANDPRYLLAMKGAPERILERCSTIFINGKEKVLDEEMKEAFNNAYMEL
GGLGERVLGFCDFMLPSDKYPTGFKFNVDDVNFPIDNLRFVGLMSMIDPPRAAVPDAVAK
CRSAGIKVIMVTGDHPITAKAIAKSVGIISEGNETVEDIAQRLNIPISEVNPREAKAAVV
HGAELRDIASDQLDEILRYHTEIVFARTSPQQKLIIVEGCQRMGAIVAVTGDGVNDSPAL
KKADIGVAMGIAGSDVSKQAADMILLDDNFASIVTGVEEGRLIFDNLKKSIAYTLTSNIP
EISPFLAFILCDIPLPLGTVTILCIDL---------------------------------
------------------------------------------------------------
------------------------------------------------------------
-----------------------------------------------------------
>Drosophila_mojavensis [gene=Dmoj\GI10755] [locus_tag=Dmoj_GI10755] [db_xref=FLYBASE:FBpp0385081,GeneID:6575362] [protein=uncharacterized protein, isoform C] [protein_id=XP_015023439.1] [location=1..3120] [gbkey=CDS]
----------SRRKMPTKAAKKENLDDLKQELDIDHHKISPEEMYQRFQTHPENGLSHAK
AKENLERDGPNALTPPKQTPEWVKFCKNLFGGFAMLLWIGAILCFVAYSIQATTSEEP--
SDDNLYLGIVLSAVVIVTGIFSYYQESKSSKIMESFKNMVPQFATVIREGEKLTLRAEDL
VLGDVVEVKFGDRIPADIRIIEARNFKVDNSSLTGESEPQSRGSEFTHENPLETKNLAFF
STNAVEGTAKGVVISCGDHTVMGRIAGLASGLDTGETPIAKEIHHFIHLITGVAVFLGVT
FFVIAFILGYHWLDAVIFLIGIIVANVPEGLLATVTVCLTLTAKRMASKNCLVKNLEAVE
TLGSTSTICSDKTGTLTQNRMTVAHMWFDNQIIEADTTEDQSGVQYDRTSPGFKALSRIA
TLCNRAEFKGGQDGVPILKKEVSGDASEAALLKCMELALGDVMNIRKRNRKIAEVPFNST
NKYQVSIHETEDPNDPRVLLVMKGAPERILERCSTIFINGKEKVLDEEMKEAFNNAYMEL
GGLGERVLGFCDFMLPSDKYPTGYKYNTDDINFPIDNLRFVGLMSMIDPPRAAVPDAVAK
CRSAGIKVIMVTGDHPITAKAIAKSVGIISEGNETIEDIAQRLNIPISEVNPREAKAAVV
HGAELRDVSSDQLDEILRYHTEIVFARTSPQQKLIIVEGCQRMGAIVAVTGDGVNDSPAL
KKADIGVAMGIAGSDVSKQAADMILLDDNFASIVTGVEEGRLIFDNLKKSIAYTLTSNIP
EISPFLAFILCDIPLPLGTVTILCIDLGTDMIPAISLAYEQAESDIMKRQPRDPYRDNLV
NRRLISMAYGQIGMIQAAAGFFVYFVIMAENGFLPMKLFGIRKMWDSKAVNDLTDSYGQE
WTYRDRKTLEYTCHTAFFISIVVVQWADLIICKTRRNSIFHQGMRNWALNFGLVFETVLA
AFLSYCPGMDKGLRMYPLKLVWWFPAIPFMLAIFVYDETRRFYLRRNPGGWLEQETYY*
>Drosophila_hydei [gene=LOC111603492] [db_xref=GeneID:111603492] [protein=sodium/potassium-transporting ATPase subunit alpha isoform X2] [protein_id=XP_023176861.1] [location=100..3108] [gbkey=CDS]
--------------MPAKAAKKENLDDLKQELDIDHHKISPEEMYQRFQTHPENGLSHAK
AKENLERDGPNALTPPKQTPEWVKFCKNLFGGFAMLLWIGAILCFVAYSIQATTSEEP--
SDDNLYLGIVLSAVVIVTGIFSYYQESKSSKIMESFKNMVPQFATVIREGEKLTLRAEDL
VLGDVVEVKFGDRIPADIRIIEARNFKVDNSSLTGESEPQSRGSEFTHENPLETKNLAFF
STNAVEGTAKGVVISCGDHTVMGRIAGLASGLDTGETPIAKEIHHFIHLITGVAVFLGVT
FFVIAFILGYHWLDAVIFLIGIIVANVPEGLLATVTVCLTLTAKRMASKNCLVKNLEAVE
TLGSTSTICSDKTGTLTQNRMTVAHMWFDNQIIEADTTEDQSGVQYDRTSPGFKALSRIA
TLCNRAEFKGGQDGVPILKKEVSGDASEAALLKCMELALGDVMNIRKRNRKIAEVPFNST
NKYQVSIHETEDTNDPRVLLVMKGAPERILERCSTIFINGKEKVLDEEMKEAFNNAYMEL
GGLGERVLGFCDFMLPSDKYPTGFKYNTDDINFPIDNLRFVGLMSMIDPPRAAVPDAVAK
CRSAGIKVIMVTGDHPITAKAIAKSVGIISEGNETIEDIAQRLNIPISEVNPREAKAAVV
HGAELRDVSSDQLDEILRYHTEIVFARTSPQQKLIIVEGCQRMGAIVAVTGDGVNDSPAL
KKADIGVAMGIAGSDVSKQAADMILLDDNFASIVTGVEEGRLIFDNLKKSIAYTLTSNIP
EISPFLAFILCDIPLPLGTVTILCIDLGTDMIPAISLAYEQAESDIMKRQPRDPYRDNLV
NRRLISMAYGQIGMIQAAAGFFVYFVIMAENGFLPMKLFGIRKMWDSKAVNDLTDSYGQE
WTYRDRKTLEYTCHTAFFISIVVVQWADLIICKTRRNSIFHQGMRNWALNFGLVFETVLA
AFLSYCPGMDKGLRMYPLKLVWWFPAIPFMLAIFVYDETRRFYLRRNPGGWLEQETYY*
>Drosophila_virilis_XM_015170534.1 [gene=Dvir\GJ10697] [locus_tag=Dvir_GJ10697] [db_xref=FLYBASE:FBpp0401102,GeneID:6632311] [protein=uncharacterized protein, isoform H] [protein_id=XP_015026020.1] [location=13..3144] [gbkey=CDS]
----------SRRKMPAKAAKKENLDDLKQELDIDHHKISPEEMYQRFQTHPENGLSHAK
AKENLERDGPNALTPPKQTPEWVKFCKNLFGGFAMLLWIGAILCFVAYSIQATTSEEP--
SDDNLYLGIVLSAVVIVTGIFSYYQESKSSKIMESFKNMVPQFATVIREGEKLTLRAEDL
VLGDVVEVKFGDRIPADIRIIEARNFKVDNSSLTGESEPQSRGSEFTHENPLETKNLAFF
STNAVEGTAKGVVISCGDHTVMGRIAGLASGLDTGETPIAKEIHHFIHLITGVAVFLGVT
FFVIAFILGYHWLDAVIFLIGIIVANVPEGLLATVTVCLTLTAKRMASKNCLVKNLEAVE
TLGSTSTICSDKTGTLTQNRMTVAHMWFDNQIIEADTTEDQSGVQYDRTSPGFKALSRIA
TLCNRAEFKGGQDGVPILKKEVSGDASEAALLKCMELALGDVMNIRKRNRKIAEVPFNST
NKYQVSIHENEDPNDPRHLLVMKGAPERILERCSTIFINGKEKVLDEEMKEAFNNAYMEL
GGLGERVLGFCDFMLPSDKYPTGFKYNTDEINFPIDNLRFVGLMSMIDPPRAAVPDAVAK
CRSAGIKVIMVTGDHPITAKAIAKSVGIISEGNETIEDIAQRLNIPVSEVNPREAKAAVV
HGAELRDVSDEQLDEILRYHTEIVFARTSPQQKLIIVEGCQRMGAIVAVTGDGVNDSPAL
KKADIGVAMGIAGSDVSKQAADMILLDDNFASIVTGVEEGRLIFDNLKKSIAYTLTSNIP
EISPFLAFILCDIPLPLGTVTILCIDLGTDMIPAISLAYEQAESDIMKRQPRDPYRDNLV
NRRLISMAYGQIGMIQAAAGFFVYFVIMAENGFLPMKLFGIRKMWDSKAVNDLTDSYGQE
WTYRDRKTLEYTCHTAFFISIVVVQWADLIICKTRRNSIFHQGMRNWALNFGLVFETVLA
AFLSYCPGMDKGLRMYPLKLVWWFPAIPFMLAIFVYDETRRFYLRRNPGGWLEQETYY*
>Drosophila_willistoni_XM_015177398.2 [gene=LOC6648127] [db_xref=GeneID:6648127] [protein=sodium/potassium-transporting ATPase subunit alpha isoform X3] [protein_id=XP_015032884.1] [location=27..3152] [gbkey=CDS]
----------SRRKMPAKAAKKENLDDLKQELDIDHHKISPEELYQRFQTHPENGLSHAK
AKENLERDGPNALTPPKQTPEWVKFCKNLFGGFAMLLWIGAILCFVAYSIQASTSEEP--
ADDNLYLGIVLSAVVIVTGIFSYYQESKSSKIMESFKNMVPQFATVIREGEKLTLRAEDL
VLGDVVEVKFGDRIPADIRIIEARTFKVDNSSLTGESEPQSRGAEFTHENPLETKNLAFF
STNAVEGTAKGVVISCGDHTVMGRIAGLASGLDTGETPIAKEIHHFIHLITGVAVFLGVT
FFVIAFILGYHWLDAVIFLIGIIVANVPEGLLATVTVCLTLTAKRMASKNCLVKNLEAVE
TLGSTSTICSDKTGTLTQNRMTVAHMWFDNQIIEADTTEDQSGVQYDRTSPGFKALSRIA
TLCNRAEFKGGQDGVPVLKKEVSGDASEAALLKCMELALGDVMNIRKRNKKIAEVPFNST
NKYQVSIHETEDSGDPRFLLVMKGAPERILERCSTIFINGKEKVLDEEMKEAFNNAYMEL
GGLGERVLGFCDFMLPSDKYPSGFKFNTDDINFPIDNLRFVGLMSMIDPPRAAVPDAVAK
CRSAGIKVIMVTGDHPITAKAIAKSVGIISEGNETVEDIAQRLNIPVSEVNPREAKAAVV
HGAELRDVSSDQLDEILRYHTEIVFARTSPQQKLIIVEGCQRMGAIVAVTGDGVNDSPAL
KKADIGVAMGIAGSDVSKQAADMILLDDNFASIVTGVEEGRLIFDNLKKSIAYTLTSNIP
EISPFLAFILCDIPLPLGTVTILCIDLGTDMIPAISLAYEQAESDIMKRQPRDPYRDNLV
NRRLISMAYGQIGMIQAAAGFFVYFVIMAENGFLPMKLFGIRKMWDSKAVNDLTDSYGQE
WTYRDRKTLEYTCHTAFFISIVVVQWADLIICKTRRNSIFQQGMRNWALNFGLVFETVLA
AFLSYCPGMEKGLRMYPLKLVWWFPAIPFALAIFIYDETRRFYLRRNPGGWLEQETYY*
>Drosophila_subobscura sodium potassium ATPase, alpha 1 subunit
----------SKRKMPAKAAKKENLDDLKQELDIDHHKISPEEMYQRFQTHPEKGLSHAK
AKENLERDGPNALTPPKQTPEWVKFCKNLFGGFAMLLWIGAILCFVAYSIQASTSEEP--
SDDNLYLGIVLSAVVIVTGIFSYYQESKSSKIMESFKNMVPQFATVIREGEKLTLRAEDL
VLGDVVEVKFGDRIPADIRIIEARSFKVDNSSLTGESEPQSRNAEFTHENPLETKNLAFF
STNAVEGTAKGVVISCGDHTVMGRIAGLASGLDTGETPIAKEIHHFIHLITGVAVFLGVT
FFVIAFILGYHWLDAVIFLIGIIVANVPEGLLATVTVCLTLTAKRMASKNCLVKNLEAVE
TLGSTSTICSDKTGTLTQNRMTVAHMWFDNQIIEADTTEDQSGVQYDRTSPGFKALSRIA
TLCNRAEFKGGQDGVPILKKEVSGDASEAALLKCMELALGDVMNIRKRNKKIAELPFNST
NKYQVSIHDNEDPNDPRYLLVMKGAPERILERCSTIFINGKEKVLDEEMKEAFNNAYMEL
GGLGERVLGFCDFMLPSDKYPSGYKFNTDDINFPIDNLRFVGLMSMIDPPRAAVPDAVAK
CRSAGIKVIMVTGDHPITAKAIAKSVGIISEGNETVEDIAQRLNIPISEVNPREAKAAVV
HGAELRDVSSNQLDEILRYHTEIVFARTSPQQKLIIVEGCQRMGAIVAVTGDGVNDSPAL
KKADIGVAMGIAGSDVSKQAADMILLDDNFASIVTGVEEGRLIFDNLKKSIAYTLTSNIP
EISPFLAFILCDIPLPLGTVTILCIDLGTDMVPAISLAYEQAESDIMKRQPRDPYRDNLV
NRRLISMAYGQIGMIQAAAGFFVYFVIMAENGFLPRHLFGIRKMWDSKAVNDLTDSYGQE
WTYRDRKTLEYTCHTAFFISIVVVQWADLIICKTRRNSIFQQGMRNWALNFGLVFETVLA
AFLSYCPGMEKGLRMYPLKLVWWFPAIPFALAIFIYDETRRFYLRRNPGGWVEQETYY-
>Drosophila_subobscura_QSH sodium potassium ATPase, alpha 1 subunit
------------------------------------------------------------
-------------------------------GFAMLLWVGAILCFVAYAIQASTSEEP--
SDDHLYLGIVLSAVVIVTGIFSYYQESKSSKIMESFKNMVPQFATVIREGEKLTLRAEDL
VLGDVVEVKFGDRIPADIRIIEARSFKVDNSSLTGESEPQSRNAEFTHENPLETKNLAFF
STNAVEGTAKGVVISCGDHTVMGRIAGLASGLDTGETPIAKEIHHFIHLITGVAVFLGVT
FFVIAFILGYHWLDAVIFLIGIIVANVPEGLLATVTVCLTLTAKRMASKNCLVKNLEAVE
TLGSTSTICSDKTGTLTQNRMTVAHMWFDNQIIEADTTEDQSGVQYDRTSPGFKALSRIA
TLCNRAEFKGGQDGVPILKKEVSGDASEAALLKCMELALGDVMNIRKRNKKIAELPFNST
NKYQVSIHDNEDPNDPRYLLVMKGAPERILERCSTIFINGKEKVLDEEMKEAFNNAYMEL
GGLGERVLGFCDFMLPSDKYPSGYKFNTDDINFPVDNLRFVGLMSMIDPP----------
------------------------------------------------------------
------------------------------------------------------------
------------------------------------------------------------
------------------------------------------------------------
------------------------------------------------------------
------------------------------------------------------------
-----------------------------------------------------------
>Drosophila_subobscura_VSH sodium potassium ATPase, alpha 1 subunit
------------------------------------------------------------
-------------------------------GFAMLLWVGAILCFVAYGIVASTSEEP--
SDDHLYLGIVLSAVVIVTGIFSYYQESKSSKIMESFKNMVPQFATVIREGEKLTLRAEDL
VLGDVVEVKFGDRIPADIRIIEARSFKVDNSSLTGESEPQSRNAEFTHENPLETKNLAFF
STNAVEGTAKGVVISCGDHTVMGRIAGLASGLDTGETPIAKEIHHFIHLITGVAVFLGVT
FFVIAFILGYHWLDAVIFLIGIIVANVPEGLLATVTVCLTLTAKRMASKNCLVKNLEAVE
TLGSTSTICSDKTGTLTQNRMTVAHMWFDNQIIEADTTEDQSGVQYDRTSPGFKALSRIA
TLCNRAEFKGGQDGVPILKKEVSGDASEAALLKCMELALGDVMNIRKRNKKIAELPFNST
NKYQVSIHDNEDPNDPRYLLVMKGAPERILERCSTIFINGKEKVLDEEMKEAFNNAYMEL
GGLGERVLGFCDFMLPSDKYPSGYKFNTDDINFPIDNLRFVGLMSMIDPP----------
------------------------------------------------------------
------------------------------------------------------------
------------------------------------------------------------
------------------------------------------------------------
------------------------------------------------------------
------------------------------------------------------------
-----------------------------------------------------------
>Drosophila_obscura [gene=LOC111066495] [db_xref=GeneID:111066495] [protein=sodium/potassium-transporting ATPase subunit alpha isoform X2] [protein_id=XP_022210862.1] [location=60..3185] [gbkey=CDS]
----------SKRKMPAKAAKKENLDDLKQELDIDHHKISPEEMYQRFQTHPENGLSHAK
AKENLERDGPNALTPPKQTPEWVKFCKNLFGGFAMLLWIGAILCFVAYSIQASTSEEP--
ADDNLYLGIVLSAVVIVTGIFSYYQESKSSKIMESFKNMVPQFATVIREGEKLTLRAEDL
VLGDVVEVKFGDRIPADIRIIEARTFKVDNSSLTGESEPQSRNAEFTHENPLETKNLAFF
STNAVEGTAKGVVISCGDHTVMGRIAGLASGLDTGETPIAKEIHHFIHLITGVAVFLGVT
FFVIAFILGYHWLDAVIFLIGIIVANVPEGLLATVTVCLTLTAKRMASKNCLVKNLEAVE
TLGSTSTICSDKTGTLTQNRMTVAHMWFDNQIIEADTTEDQSGVQYDRTSPGFKALSRIA
TLCNRAEFKGGQDGVPILKKEVSGDASEAALLKCMELALGDVMNIRKRNKKIAELPFNST
NKYQVSIHDNEDPNDPRYLLVMKGAPERILERCSTIFINGKEKVLDEEMKEAFNNAYMEL
GGLGERVLGFCDFMLPSDKYPSGFKFNTDDVNFPIDNLRFVGLMSMIDPPRAAVPDAVAK
CRSAGIKVIMVTGDHPITAKAIAKSVGIISEGNETVEDIAQRLNIPVSEVNPREAKAAVV
HGAELRDVSSDQLDEILRYHTEIVFARTSPQQKLIIVEGCQRMGAIVAVTGDGVNDSPAL
KKADIGVAMGIAGSDVSKQAADMILLDDNFASIVTGVEEGRLIFDNLKKSIAYTLTSNIP
EISPFLAFILCDIPLPLGTVTILCIDLGTDMIPAISLAYEQAESDIMKRQPRDPYRDNLV
NRRLISMAYGQIGMIQAAAGFFVYFVIMAENGFLPKKLFGIRKMWDSKAVNDLTDSYGQE
WTYRDRKTLEYTCHTAFFISIVVVQWADLIICKTRRNSIFQQGMRNWALNFGLIFETVLA
AFLSYCPGMEKGLRMYPLKLVWWFPAIPFALAIFIYDETRRFYLRRNPGGWLEQETYY*
>Drosophila_guanche chrO:17861787..17890990 (+ strand) class=mRNA length=29204
----------SKRKMPAKAAKKENLDDLKQELDIDHHKISPEEMYQRFQTHPEKGLSHAK
AKENLERDGPNALTPPKQTPEWVKFCKNLFGGFAMLLWIGAILCFVAYSIQASTSEEP--
SDDNLYLGIVLSAVVIVTGIFSYYQESKSSKIMESFKNMVPQFATVIREGEKLTLRAEDL
VLGDVVEVKFGDRIPADIRIIEARSFKVDNSSLTGESEPQSRNAEFTHENPLETKNLAFF
STNAVEGTAKGVVISCGDHTVMGRIAGLASGLDTGETPIAKEIHHFIHLITGVAVFLGVT
FFVIAFILGYHWLDAVIFLIGIIVANVPEGLLATVTVCLTLTAKRMASKNCLVKNLEAVE
TLGSTSTICSDKTGTLTQNRMTVAHMWFDNQIIEADTTEDQSGVQYDRTSPGFKALSRIA
TLCNRAEFKGGQDGVPILKKEVSGDASEAALLKCMELALGDVMNIRKRNKKIAELPFNST
NKYQVSIHDNEDPNDPRYLLVMKGAPERILERCSTIFINGKEKVLDEEMKEAFNNAYMEL
GGLGERVLGFCDFMLPSDKYPSGYKFNTDDINFPIDNLRFVGLMSMIDPPRAAVPDAVAK
CRSAGIKVIMVTGDHPITAKAIAKSVGIISEGNETVEDIAQRLNIPISEVNPREAKAAVV
HGAELRDVSSTQLDEILRYHTEIVFARTSPQQKLIIVEGCQRMGAIVAVTGDGVNDSPAL
KKADIGVAMGIAGSDVSKQAADMILLDDNFASIVTGVEEGRLIFDNLKKSIAYTLTSNIP
EISPFLAFILCDIPLPLGTVTILCIDLGTDMVPAISLAYEQAESDIMKRQPRDPYRDNLV
NRRLISMAYGQIGMIQAAAGFFVYFVIMAENGFLPRHLFGIRKMWDSKAVNDLTDSYGQE
WTYRDRKTLEYTCHTAFFISIVVVQWADLIICKTRRNSIFQQGMRNWALNFGLVFETVLA
AFLSYCPGMEKGLRMYPLKLVWWFPAIPFALAIFIYDETRRFYLRRNPGGWLEQETYY*
>Drosophila_miranda sodium potassium ATPase, alpha 1 subunit
----------SKRKMPTKAAKKENLDDLKQELDIDHHKISPEEMYQRFQTHPENGLSHAK
AKENLERDGPNALTPPKQTPEWVKFCKNLFGGFAMLLWIGAILCFVAYSIQASTSEEP--
ADDNLYLGIVLSAVVIVTGIFSYYQESKSSKIMESFKNMVPQFATVIREGEKLTLRAEDL
VLGDVVEVKFGDRIPADIRIIEARTFKVDNSSLTGESEPQSRNAEFTHENPLETKNLAFF
STNAVEGTAKGVVISCGDHTVMGRIAGLASGLDTGETPIAKEIHHFIHLITGVAVFLGVT
FFVIAFILGYHWLDAVIFLIGIIVANVPEGLLATVTVCLTLTAKRMASKNCLVKNLEAVE
TLGSTSTICSDKTGTLTQNRMTVAHMWFDNQIIEADTTEDQSGVQYDRTSPGFKALSRIA
TLCNRAEFKGGQDGVPILKKEVSGDASEAALLKCMELALGDVMNIRKRNKKIAELPFNST
NKYQVSIHDNEDPSDPRYLLVMKGAPERILERCSTIFINGKEKVLDEEMKEAFNNAYMEL
GGLGERVLGFCDFMLPSDKYPSGFKFNTDDVNFPIDNLRFVGLMSMIDPPRAAVPDAVAK
CRSAGIKVIMVTGDHPITAKAIAKSVGIISEGNETVEDIAQRLNIPISEVNPREAKAAVV
HGAELRDVSSDQLDEILRYHTEIVFARTSPQQKLIIVEGCQRMGAIVAVTGDGVNDSPAL
KKADIGVAMGIAGSDVSKQAADMILLDDNFASIVTGVEEGRLIFDNLKKSIAYTLTSNIP
EISPFLAFILCDIPLPLGTVTILCIDLGTDMVPAISLAYETAESDIMKRQPRNPFCDKLV
NERLISMAYGQIGMIQAAAGFFVYFVIMAENGFLPRKLFGIRKMWDSKAVNDLTDSYGQE
WTYRDRKTLEYTCHTAFFISIVVVQWADLIICKTRRNSIFHQGMRNWALNFGLVFETVLA
AFLSYCPGMEKGLRMYPLKLVWWFPAIPFALAIFIYDETRRFYLRRNPGGWLEQETYY*
>Drosophila_pseudoobscura_XM_003736490.2 [gene=Dpse\GA19046] [locus_tag=Dpse_GA19046] [db_xref=FLYBASE:FBpp0297468,GeneID:4801538] [protein=uncharacterized protein, isoform C] [protein_id=XP_003736538.1] [location=81..3206] [gbkey=CDS]
----------SKRKMPTKAAKKENLDDLKQELDIDHHKISPEEMYQRFQTHPENGLSHAK
AKENLERDGPNALTPPKQTPEWVKFCKNLFGGFAMLLWIGAILCFVAYSIQASTSEEP--
ADDNLYLGIVLSAVVIVTGIFSYYQESKSSKIMESFKNMVPQFATVIREGEKLTLRAEDL
VLGDVVEVKFGDRIPADIRIIEARTFKVDNSSLTGESEPQSRNAEFTHENPLETKNLAFF
STNAVEGTAKGVVISCGDHTVMGRIAGLASGLDTGETPIAKEIHHFIHLITGVAVFLGVT
FFVIAFILGYHWLDAVIFLIGIIVANVPEGLLATVTVCLTLTAKRMASKNCLVKNLEAVE
TLGSTSTICSDKTGTLTQNRMTVAHMWFDNQIIEADTTEDQSGVQYDRTSPGFKALSRIA
TLCNRAEFKGGQDGVPILKKEVSGDASEAALLKCMELALGDVMNIRKRNKKIAELPFNST
NKYQVSIHENEDPSDPRYLLVMKGAPERILERCSTIFINGKEKVLDEEMKEAFNNAYMEL
GGLGERVLGFCDFMLPSDKYPSGFKFNTDDVNFPIDNLRFVGLMSMIDPPRAAVPDAVAK
CRSAGIKVIMVTGDHPITAKAIAKSVGIISEGNETVEDIAQRLNIPISEVNPREAKAAVV
HGAELRDVSSDQLDEILRYHTEIVFARTSPQQKLIIVEGCQRMGAIVAVTGDGVNDSPAL
KKADIGVAMGIAGSDVSKQAADMILLDDNFASIVTGVEEGRLIFDNLKKSIAYTLTSNIP
EISPFLAFILCDIPLPLGTVTILCIDLGTDMIPAISLAYEQAESDIMKRQPRDPYRDNLV
NRRLISMAYGQIGMIQAAAGFFVYFVIMAENGFLPRKLFGIRKMWDSKAVNDLTDSYGQE
WTYRDRKTLEYTCHTAFFISIVVVQWADLIICKTRRNSIFHQGMRNWALNFGLVFETVLA
AFLSYCPGMEKGLRMYPLKLVWWFPAIPFALAIFIYDETRRFYLRRNPGGWLEQETYY*
>Drosophila_persimilis [gene=LOC6604641] [db_xref=GeneID:6604641] [protein=sodium/potassium-transporting ATPase subunit alpha isoform X3] [protein_id=XP_026841756.1] [location=94..3102] [gbkey=CDS]
--------------MPTKAAKKENLDDLKQELDIDHHKISPEEMYQRFQTHPENGLSHAK
AKENLERDGPNALTPPKQTPEWVKFCKNLFGGFAMLLWIGAILCFVAYSIQASTSEEP--
ADDNLYLGIVLSAVVIVTGIFSYYQESKSSKIMESFKNMVPQFATVIREGEKLTLRAEDL
VLGDVVEVKFGDRIPADIRIIEARTFKVDNSSLTGESEPQSRNAEFTHENPLETKNLAFF
STNAVEGTAKGVVISCGDHTVMGRIAGLASGLDTGETPIAKEIHHFIHLITGVAVFLGVT
FFVIAFILGYHWLDAVIFLIGIIVANVPEGLLATVTVCLTLTAKRMASKNCLVKNLEAVE
TLGSTSTICSDKTGTLTQNRMTVAHMWFDNQIIEADTTEDQSGVQYDRTSPGFKALSRIA
TLCNRAEFKGGQDGVPILKKEVSGDASEAALLKCMELALGDVMNIRKRNKKIAELPFNST
NKYQVSIHDNEDPSDPRYLLVMKGAPERILERCSTIFINGKEKVLDEEMKEAFNNAYMEL
GGLGERVLGFCDFMLPSDKYPSGFKFNTDDVNFPIDNLRFVGLMSMIDPPRAAVPDAVAK
CRSAGIKVIMVTGDHPITAKAIAKSVGIISEGNETVEDIAQRLNIPISEVNPREAKAAVV
HGAELRDVSSDQLDEILRYHTEIVFARTSPQQKLIIVEGCQRMGAIVAVTGDGVNDSPAL
KKADIGVAMGIAGSDVSKQAADMILLDDNFASIVTGVEEGRLIFDNLKKSIAYTLTSNIP
EISPFLAFILCDIPLPLGTVTILCIDLGTDMIPAISLAYEQAESDIMKRQPRDPYRDNLV
NRRLISMAYGQIGMIQAAAGFFVYFVIMAENGFLPRKLFGIRKMWDSKAVNDLTDSYGQE
WTYRDRKTLEYTCHTAFFISIVVVQWADLIICKTRRNSIFHQGMRNWALNFGLVFETVLA
AFLSYCPGMEKGLRMYPLKLVWWFPAIPFALAIFIYDETRRFYLRRNPGGWLEQETYY*
>Drosophila_serrata_XM_020943895.1 [gene=LOC110177248] [db_xref=GeneID:110177248] [protein=sodium/potassium-transporting ATPase subunit alpha isoform X3] [protein_id=XP_020799554.1] [location=35..3160] [gbkey=CDS]
----------SRRKMPAKAAKKENLDDLKQELDIDHHKISPEELYQRFQTHPENGLSHAK
AKENLERDGPNALTPPKQTPEWVKFCKNLFGGFAMLLWIGAILCFVAYSIQASTSEEP--
ADDNLYLGIVLSAVVIVTGIFSYYQESKSSKIMESFKNMVPQFATVIREGEKLTLRAEDL
VLGDVVEVKFGDRIPADIRIIEARTFKVDNSSLTGESEPQSRGAEFTHENPLETKNLAFF
STNAVEGTAKGVVISCGDHTVMGRIAGLASGLDTGETPIAKEIHHFIHLITGVAVFLGVT
FFVIAFILGYHWLDAVIFLIGIIVANVPEGLLATVTVCLTLTAKRMASKNCLVKNLEAVE
TLGSTSTICSDKTGTLTQNRMTVAHMWFDNQIIEADTTEDQSGVQYDRTSPGFKALSRIA
TLCNRAEFKGGQDGVPILKKEVSGDASEAALLKCMELALGDVMNIRKRNRKIAEVPFNST
NKYQVSIHETDDSNDPRFLLVMKGAPERILERCSTIFINGKEKVLDEEMKEAFNNAYMEL
GGLGERVLGFCDFMLPSDKYPSGFKFNTDDINFPIDNLRFVGLMSMIDPPRAAVPDAVAK
CRSAGIKVIMVTGDHPITAKAIAKSVGIISEGNETVEDIAQRLNIPISEVNPREAKAAVV
HGAELRDVSSDQLDEILRYHTEIVFARTSPQQKLIIVEGCQRMGAIVAVTGDGVNDSPAL
KKADIGVAMGIAGSDVSKQAADMILLDDNFASIVTGVEEGRLIFDNLKKSIAYTLTSNIP
EISPFLAFILCDIPLPLGTVTILCIDLGTDMIPAISLAYEQAESDIMKRQPRDPYRDNLV
NRRLISMAYGQIGMIQAAAGFFVYFVIMAENGFLPKKLFGIRKMWDSKAVNDLTDSYGQE
WTYRDRKTLEYTCHTAFFISIVVVQWADLIICKTRRNSIFQQGMRNWALNFGLIFETVLA
AFLSYCPGMEKGLRMYPLKLVWWFPAIPFALAIFIYDETRRFYLRRNPGGWLEQETYY*
>Drosophila_melanogaster sodium potassium ATPase, alpha 1 subunit
--------------MPAKVNKKENLDDLKQELDIDFHKISPEELYQRFQTHPENGLSHAK
AKENLERDGPNALTPPKQTPEWVKFCKNLFGGFAMLLWIGAILCFVAYSIQASTSEEP--
ADDNLYLGIVLSAVVIVTGIFSYYQESKSSKIMESFKNMVPQFATVIREGEKLTLRAEDL
VLGDVVEVKFGDRIPADIRIIEARNFKVDNSSLTGESEPQSRGAEFTHENPLETKNLAFF
STNAVEGTAKGVVISCGDHTVMGRIAGLASGLDTGETPIAKEIHHFIHLITGVAVFLGVT
FFVIAFILGYHWLDAVIFLIGIIVANVPEGLLATVTVCLTLTAKRMASKNCLVKNLEAVE
TLGSTSTICSDKTGTLTQNRMTVAHMWFDNQIIEADTTEDQSGVQYDRTSPGFKALSRIA
TLCNRAEFKGGQDGVPILKKEVSGDASEAALLKCMELALGDVMNIRKRNKKIAEVPFNST
NKYQVSIHETEDTNDPRYLLVMKGAPERILERCSTIFINGKEKVLDEEMKEAFNNAYMEL
GGLGERVLGFCDFMLPSDKYPNGFKFNTDDINFPIDNLRFVGLMSMIDPPRAAVPDAVAK
CRSAGIKVIMVTGDHPITAKAIAKSVGIISEGNETVEDIAQRLNIPVSEVNPREAKAAVV
HGAELRDVSSDQLDEILRYHTEIVFARTSPQQKLIIVEGCQRMGAIVAVTGDGVNDSPAL
KKADIGVAMGIAGSDVSKQAADMILLDDNFASIVTGVEEGRLIFDNLKKSIAYTLTSNIP
EISPFLAFILCDIPLPLGTVTILCIDLGTDMVPAISLAYEHAEADIMKRPPRDPFNDKLV
NSRLISMAYGQIGMIQAAAGFFVYFVIMAENGFLPKKLFGIRKMWDSKAVNDLTDSYGQE
WTYRDRKTLEYTCHTAFFISIVVVQWADLIICKTRRNSIFQQGMRNWALNFGLVFETVLA
AFLSYCPGMEKGLRMYPLKLVWWFPAIPFALAIFIYDETRRFYLRRNPGGWLEQETYY*
>Drosophila_simulans_XM_016175761.1 [gene=Dsim\GD19388] [locus_tag=Dsimw501_GD19388] [db_xref=FLYBASE:FBpp0328233,GeneID:6727259] [protein=uncharacterized protein, isoform L] [protein_id=XP_016033785.1] [location=1..3126] [gbkey=CDS]
----------SRRKMPAKVNKKENLDDLKQELDIDFHKISPEELYQRFQTHPENGLSHAK
AKENLERDGPNALTPPKQTPEWVKFCKNLFGGFAMLLWIGAILCFVAYSIQASTSEEP--
ADDNLYLGIVLSAVVIVTGIFSYYQESKSSKIMESFKNMVPQFATVIREGEKLTLRAEDL
VLGDVVEVKFGDRIPADIRIIEARNFKVDNSSLTGESEPQSRGAEFTHENPLETKNLAFF
STNAVEGTAKGVVISCGDHTVMGRIAGLASGLDTGETPIAKEIHHFIHLITGVAVFLGVT
FFVIAFILGYHWLDAVIFLIGIIVANVPEGLLATVTVCLTLTAKRMASKNCLVKNLEAVE
TLGSTSTICSDKTGTLTQNRMTVAHMWFDNQIIEADTTEDQSGVQYDRTSPGFKALSRIA
TLCNRAEFKGGQDGVPILKKEVSGDASEAALLKCMELALGDVMNIRKRNKKIAEVPFNST
NKYQVSIHETEDTNDPRYLLVMKGAPERILERCSTIFINGKEKVLDEEMKEAFNNAYMEL
GGLGERVLGFCDFMLPSDKYPNGFKFNTDDINFPIDNLRFVGLMSMIDPPRAAVPDAVAK
CRSAGIKVIMVTGDHPITAKAIAKSVGIISEGNETVEDIAQRLNIPISEVNPREAKAAVV
HGAELRDVSSDQLDEILRYHTEIVFARTSPQQKLIIVEGCQRMGAIVAVTGDGVNDSPAL
KKADIGVAMGIAGSDVSKQAADMILLDDNFASIVTGVEEGRLIFDNLKKSIAYTLTSNIP
EISPFLAFILCDIPLPLGTVTILCIDLGTDMIPAISLAYEQAESDIMKRQPRDPYRDNLV
NRRLISMAYGQIGMIQAAAGFFVYFVIMAENGFLPKKLFGIRKMWDSKAVNDLTDSYGQE
WTYRDRKTLEYTCHTAFFISIVVVQWADLIICKTRRNSIFQQGMRNWALNFGLVFETVLA
AFLSYCPGMEKGLRMYPLKLVWWFPAIPFALAIFIYDETRRFYLRRNPGGWLEQETYY*
>Drosophila_sechellia_XM_002044256.1 sodium potassium ATPase, alpha 1 subunit
----------SRRKMPAKVNKKENLDDLKQELDIDFHKISPEELYQRFQTHPENGLSHAK
AKENLERDGPNALTPPKQTPEWVKFCKNLFGGFAMLLWIGAILCFVAYSIQASTSEEP--
ADDNLYLGIVLSAVVIVTGIFSYYQESKSSKIMESFKNMVPQFATVIREGEKLTLRAEDL
VLGDVVEVKFGDRIPADIRIIEARNFKVDNSSLTGESEPQSRGAEFTHENPLETKNLAFF
STNAVEGTAKGVVISCGDHTVMGRIAGLASGLDTGETPIAKEIHHFIHLITGVAVFLGVT
FFVIAFILGYHWLDAVIFLIGIIVANVPEGLLATVTVCLTLTAKRMASKNCLVKNLEAVE
TLGSTSTICSDKTGTLTQNRMTVAHMWFDNQIIEADTTEDQSGVQYDRTSPGFKALSRIA
TLCNRAEFKGGQDGVPILKKEVSGDASEAALLKCMELALGDVMNIRKRNKKIAEVPFNST
NKYQVSIHETEDTNDPRYLLVMKGAPERILERCSTIFINGKEKVLDEEMKEAFNNAYMEL
GGLGERVLGFCDFMLPSDKYPNGFKFNTDDINFPIDNLRFVGLMSMIDPPRAAVPDAVAK
CRSAGIKVIMVTGDHPITAKAIAKSVGIISEGNETVEDIAQRLNIPISEVNPREAKAAVV
HGAELRDVSSDQLDEILRYHTEIVFARTSPQQKLIIVEGCQRMGAIVAVTGDGVNDSPAL
KKADIGVAMGIAGSDVSKQAADMILLDDNFASIVTGVEEGRLIFDNLKKSIAYTLTSNIP
EISPFLAFILCDIPLPLGTVTILCIDLGTDMVPAISLAYEHAEADIMKRPPRDPFNDKLV
NSRLISMAYGQIGMIQAAAGFFVYFVIMAENGFLPKKLFGIRKMWDSKAVNDLTDSYGQE
WTYRDRKTLEYTCHTAFFISIVVVQWADLIICKTRRNSIFQQGMRNWALNFGLVFETVLA
AFLSYCPGMEKGLRMYPLKLVWWFPAIPFALAIFIYDETRRFYLRRNPGGWLEQETYY*
>Drosophila_erecta [gene=LOC6553483] [db_xref=GeneID:6553483] [protein=sodium/potassium-transporting ATPase subunit alpha isoform X2] [protein_id=XP_026839567.1] [location=74..3199] [gbkey=CDS]
----------SRRKMPAKVNKKENLDDLKQELDIDFHKISPEELYQRFQTHPENGLSHAK
AKENLERDGPNALTPPKQTPEWVKFCKNLFGGFAMLLWIGAILCFVAYSIQASTSEEP--
ADDNLYLGIVLSAVVIVTGIFSYYQESKSSKIMESFKNMVPQFATVIREGEKLTLRAEDL
VLGDVVEVKFGDRIPADIRIIEARNFKVDNSSLTGESEPQSRGAEFTHENPLETKNLAFF
STNAVEGTAKGVVISCGDHTVMGRIAGLASGLDTGETPIAKEIHHFIHLITGVAVFLGVT
FFVIAFILGYHWLDAVIFLIGIIVANVPEGLLATVTVCLTLTAKRMASKNCLVKNLEAVE
TLGSTSTICSDKTGTLTQNRMTVAHMWFDNQIIEADTTEDQSGVQYDRTSPGFKALSRIA
TLCNRAEFKGGQDGVPILKKEVSGDASEAALLKCMELALGDVMNIRKRNKKTAEVPFNST
NKYQVSIHETEDSNDPRYLLVMKGAPERILERCSTIFINGKEKVLDEEMKEAFNNAYMEL
GGLGERVLGFCDFMLPSDKYPNGFKFNTDDINFPIDNLRFVGLMSMIDPPRAAVPDAVAK
CRSAGIKVIMVTGDHPITAKAIAKSVGIISEGNETVEDIAQRLNIPISEVNPREAKAAVV
HGAELRDVSSDQLDEILRYHTEIVFARTSPQQKLIIVEGCQRMGAIVAVTGDGVNDSPAL
KKADIGVAMGIAGSDVSKQAADMILLDDNFASIVTGVEEGRLIFDNLKKSIAYTLTSNIP
EISPFLAFILCDIPLPLGTVTILCIDLGTDMIPAISLAYEQAESDIMKRQPRDPYRDNLV
NRRLISMAYGQIGMIQAAAGFFVYFVIMAENGFLPKKLFGIRKMWDSKAVNDLTDSYGQE
WTYRDRKTLEYTCHTAFFISIVVVQWADLIICKTRRNSIFQQGMRNWALNFGLVFETVLA
AFLSYCPGMEKGLRMYPLKLVWWFPAIPFALAIFIYDETRRFYLRRNPGGWLEQETYY*
>Drosophila_yakuba_XM_015191924.1 [gene=Dyak\GE25699] [locus_tag=Dyak_GE25699] [db_xref=FLYBASE:FBpp0354711,GeneID:6535874] [protein=uncharacterized protein, isoform E] [protein_id=XP_015047410.1] [location=553..3666] [gbkey=CDS]
----------SRRKMPAKVNKKENLDDLKQELDIDFHKISPEELYQRFQTHPENGLSHAK
AKENLERDGPNALTPPKQTPEWVKFCKNLFGGFAMLLWIGAILCFVAYSIQASTSEEP--
ADDNLYLGIVLSAVVIVTGIFSYYQESKSSKIMESFKNMVPQFATVIREGEKLTLRAEDL
VLGDVVEVKFGDRIPADIRIIEARNFKVDNSSLTGESEPQSRGAEFTHENPLETKNLAFF
STNAVEGTAKGVVISCGDHTVMGRIAGLASGLDTGETPIAKEIHHFIHLITGVAVFLGVT
FFVIAFILGYHWLDAVIFLIGIIVANVPEGLLATVTVCLTLTAKRMASKNCLVKNLEAVE
TLGSTSTICSDKTGTLTQNRMTVAHMWFDNQIIEADTTEDQSGVQYDRTSPGFKALSRIA
TLCNRAEFKGGQDGVPILKKEVSGDASEAALLKCMELALGDVMNIRKRNKKIAEVPFNST
NKYQVSIHETEDSNDPRYLLVMKGAPERILERCSTIFINGKEKVLDEEMKEAFNNAYMEL
GGLGERVLGFCDFMLPSDKYPNGFKFNTDDINFPIDNLRFVGLMSMIDPPRAAVPDAVAK
CRSAGIKVIMVTGDHPITAKAIAKSVGIISEGNETVEDIAQRLNIPISEVNPREAKAAVV
HGAELRDVSSDQLDEILRYHTEIVFARTSPQQKLIIVEGCQRMGAIVAVTGDGVNDSPAL
KKADIGVAMGIAGSDVSKQAADMILLDDNFASIVTGVEEGRLIFDNLKKSIAYTLTSNIP
EISPFLAFILCDIPLPLGTVTILCIDLGTDMIPAISLAYEQAESDIMKRQPRDPYRDNLV
NRRLISMAYGQIGMIQAAAGFFVYFVIMAENGFLPKKLFGIRKMWDSKAVNDLTDSYGQE
WTYRDRKTLEYTCHTAFFISIVVVQWADLIICKTRRNSIFQQGMRNWALNFGLVFETVLA
AFLSYCPGMEKGLRMYPLKLVWWFPAIPFALAIFIYDETRRFYLRRNPGGWLEQETYY*
>Bactrocera_cucurbitae_XM_011190816.1 sodium potassium ATPase, alpha 1 subunit
DNRTADGHLKSKRRMPPKPAKKENLEDLKQELDIDFHKISPEELYQRFQTHPENGLSHAK
AKENLERDGPNALTPPKQTPEWVKFCKNLFGGFAMLLWIGAILCFVAYSIQASTSEEP--
SDDNLYLGIVLSAVVIVTGIFSYYQESKSSKIMESFKNMVPQFATVIREGEKLTLRAEDL
VLGDVVEVKFGDRIPADIRIIEARNFKVDNSSLTGESEPQSRGPEFTHENPLETKNLAFF
STNAVEGTAKGVVISCGDHTVMGRIAGLASGLDTGETPIAKEIHHFIHLITGVAVFLGVT
FFVIAFILGYHWLDAVIFLIGIIVANVPEGLLATVTVCLTLTAKRMASKNCLVKNLEAVE
TLGSTSTICSDKTGTLTQNRMTVAHMWFDNQIIEADTTEDQSGVQYDRTSPGFKALSRIA
TLCNRAEFKGGQEGVPILKKEVSGDASEAALLKCMELALGDVMNIRKRNRKIAEIPFNST
NKYQVSIHETEDPSDPRYLLVMKGAPERILERCSTIFINGKEKVLDEEMKEAFNNAYMEL
GGLGERVLGFCDFMLPSDKYPTGYKFNTDDVNFPIDNLRFVGLMSMIDPPRAAVPDAVAK
CRSAGIKVIMVTGDHPITAKAIAKSVGIISEGNETVEDIAQRLNIPVSEVNPREAKAAVV
HGAELRDVTPEQLDEILRYHTEIVFARTSPQQKLIIVEGCQRMGAIVAVTGDGVNDSPAL
KKADIGVAMGIAGSDVSKQAADMILLDDNFASIVTGVEEGRLIFDNLKKSIAYTLTSNIP
EISPFLAFILCDIPLPLGTVTILCIDLGTDMVPAISLAYEAAEADIMKRPPRDPFNDKLV
NSRLISMAYGQIGMIQAAAGFFVYFVIMAENGFLPMKLFGIRKMWDSKAVNDLTDSYGQE
WTYRDRKTLEYTCHTAFFVSIVVVQWADLIICKTRRNSVFQQGMRNWALNFGLVFETVLA
AFLSYCPGMDKGLRMYPLKFVWWLPAIPFMLAIFIYDEIRRFYLRRNPGGWLEQETYY*
>Bactrocera_oleae_XM_014232491.1 [gene=LOC106616042] [db_xref=GeneID:106616042] [protein=sodium/potassium-transporting ATPase subunit alpha isoform X1] [protein_id=XP_014087966.1] [location=488..3604] [gbkey=CDS]
DNRTADGHLKSKRRMPPKPAKKENLEDLKQELDIDFHKVTPEELYQRFQTHPENGLSHAK
AKENLERDGPNALTPPKQTPEWVKFCKNLFGGFAMLLWIGAILCFVAYSILASTSEEP--
SDDNLYLGIVLSAVVIVTGIFSYYQESKSSKIMESFKNMVPQFATVIREGEKLTLRAEDL
VLGDVVEVKFGDRIPADIRIIEARTFKVDNSSLTGESEPQSRGPEFTHENPLETKNLAFF
STNAVEGTAKGVVISCGDHTVMGRIAGLASGLDTGETPIAKEIHHFIHLITGVAVFLGVT
FFVIAFILGYHWLDAVIFLIGIIVANVPEGLLATVTVCLTLTAKRMASKNCLVKNLEAVE
TLGSTSTICSDKTGTLTQNRMTVAHMWFDNQIIEADTTEDQSGVQYDRTSPGFKALSRIA
TLCNRAEFKGGQEGVPILKKEVSGDASEAALLKCMELALGDVMNIRKRNRKIAEIPFNST
NKYQVSIHETEDPSDPRYLLVMKGAPERILERCSTIFINGKEKVLDEEMKEAFNNAYMEL
GGLGERVLGFCDFMLPSDKYPTGFKFNTDDVNFPIDNLRFVGLMSMIDPPRAAVPDAVAK
CRSAGIKVIMVTGDHPITAKAIAKSVGIISEGNETVEDIAQRLNIPVSEVNPREAKAAVV
HGAELRDVTPEQLDDILRYHTEIVFARTSPQQKLIIVEGCQRMGAIVAVTGDGVNDSPAL
KKADIGVAMGIAGSDVSKQAADMILLDDNFASIVTGVEEGRLIFDNLKKSIAYTLTSNIP
EISPFLAFILCDIPLPLGTVTILCIDLGTDMVPAISLAYEAAEADIMKRPPRDPFNDKLV
NSRLISMAYGQIGMIQAAAGFFVYFVIMAENGFLPMKLFGIRKMWDSKAVNDLTDSYGQE
WTYRDRKTLEYTCHTAFFVSIVVVQWADLIICKTRRNSVFQQGMRNWALNFGLVFETVLA
AFLSYCPGMDKGLRMYPLKFVWWLPAIPFMLAIFIYDEIRRFYLRRNPGGWLEQETYY*
>Bactrocera_latifrons sodium potassium ATPase, alpha 1 subunit
DNRTADGHLKSKRRMPPKPAKKENLEDLKQELDIDFHKVTPEELYQRFQTHPENGLSHAK
AKENLERDGPNALTPPKQTPEWVKFCKNLFGGFAMLLWIGAILCFVAYSILASTSEEP--
SDDNLYLGIVLSAVVIVTGIFSYYQESKSSKIMESFKNMVPQFATVIREGEKLTLRAEDL
VLGDVVEVKFGDRIPADIRIIEARNFKVDNSSLTGESEPQSRGPEFTHENPLETKNLAFF
STNAVEGTAKGVVISCGDHTVMGRIAGLASGLDTGETPIAKEIHHFIHLITGVAVFLGVT
FFVIAFILGYHWLDAVIFLIGIIVANVPEGLLATVTVCLTLTAKRMASKNCLVKNLEAVE
TLGSTSTICSDKTGTLTQNRMTVAHMWFDNQIIEADTTEDQSGVQYDRTSPGFKALSRIA
TLCNRAEFKGGQEGVPILKKEVSGDASEAALLKCMELALGDVMNIRKRNRKIAEIPFNST
NKYQVSIHETEDPSDPRYLLVMKGAPERILERCSTIFINGKEKVLDEEMKEAFNNAYMEL
GGLGERVLGFCDFMLPSDKYPTGFKFNTDDVNFPIDNLRFVGLMSMIDPPRAAVPDAVAK
CRSAGIKVIMVTGDHPITAKAIAKSVGIISEGNETVEDIAQRLNIPVSEVNPREAKAAVV
HGAELRDVTPEQLDDILRYHTEIVFARTSPQQKLIIVEGCQRMGAIVAVTGDGVNDSPAL
KKADIGVAMGIAGSDVSKQAADMILLDDNFASIVTGVEEGRLIFDNLKKSIAYTLTSNIP
EISPFLAFILCDIPLPLGTVTILCIDLGTDMVPAISLAYEAAEADIMKRPPRDPFNDKLV
NSRLISMAYGQIGMIQAAAGFFVYFVIMAENGFLPMKLFGIRKMWDSKAVNDLTDSYGQE
WTYRDRKTLEYTCHTAFFVSIVVVQWADLIICKTRRNSVFQQGMRNWALNFGLVFETVLA
AFLSYCPGMDKGLRMYPLKFVWWLPAIPFMLAIFIYDEIRRFYLRRNPGGWLEQETYY*
>Bactrocera_dorsalis_XM_011214829.2 [gene=LOC105232924] [db_xref=GeneID:105232924] [protein=sodium/potassium-transporting ATPase subunit alpha isoform X4] [protein_id=XP_011213131.1] [location=549..3665] [gbkey=CDS]
DNRTADGHLKSKRRMPPKPAKKENLEDLKQELDIDFHKVTPEELYQRFQTHPENGLSHAK
AKENLERDGPNALTPPKQTPEWVKFCKNLFGGFAMLLWIGAILCFVAYSILASTSEEP--
SDDNLYLGIVLSAVVIVTGIFSYYQESKSSKIMESFKNMVPQFATVIREGEKLTLRAEDL
VLGDVVEVKFGDRIPADIRIIEARNFKVDNSSLTGESEPQSRGPEFTHENPLETKNLAFF
STNAVEGTAKGVVISCGDHTVMGRIAGLASGLDTGETPIAKEIHHFIHLITGVAVFLGVT
FFVIAFILGYHWLDAVIFLIGIIVANVPEGLLATVTVCLTLTAKRMASKNCLVKNLEAVE
TLGSTSTICSDKTGTLTQNRMTVAHMWFDNQIIEADTTEDQSGVQYDRTSPGFKALSRIA
TLCNRAEFKGGQEGVPILKKEVSGDASEAALLKCMELALGDVMNIRKRNRKIAEIPFNST
NKYQVSIHETEDPSDPRYLLVMKGAPERILERCSTIFINGKEKVLDEEMKEAFNNAYMEL
GGLGERVLGFCDFMLPSDKYPTGFKFNTDDVNFPIDNLRFVGLMSMIDPPRAAVPDAVAK
CRSAGIKVIMVTGDHPITAKAIAKSVGIISEGNETVEDIAQRLNIPVSEVNPREAKAAVV
HGAELRDVTPEQLDDILRYHTEIVFARTSPQQKLIIVEGCQRMGAIVAVTGDGVNDSPAL
KKADIGVAMGIAGSDVSKQAADMILLDDNFASIVTGVEEGRLIFDNLKKSIAYTLTSNIP
EISPFLAFILCDIPLPLGTVTILCIDLGTDMVPAISLAYEQAESDIMKRQPRDPYRDNLV
NRRLISMAYGQIGMIQAAAGFFVYFVIMAENGFLPMKLFGIRKMWDSKAVNDLTDSYGQE
WTYRDRKTLEYTCHTAFFVSIVVVQWADLIICKTRRNSVFQQGMRNWALNFGLVFETVLA
AFLSYCPGMDKGLRMYPLKFVWWLPAIPFMLAIFIYDEIRRFYLRRNPGGWLEQETYY*
>Stomoxys_calcitrans_XM_013260559.1 [gene=LOC106093479] [db_xref=GeneID:106093479] [protein=sodium/potassium-transporting ATPase subunit alpha isoform X4] [protein_id=XP_013116013.1] [location=1..3015] [gbkey=CDS]
------------MPAKGGGAKKENLDDLKQELDIDYHKITPEELYQRFQTHPENGLSHAK
AKENLERDGPNALTPPKQTPEWVKFCKNLFGGFAMLLWIGAILCFVAYSIQASTSEEP--
SDDNLYLGIVLSAVVIVTGIFSYYQESKSSKIMESFKNMVPQFATVIREGEKLTLRAEDL
VLGDVVEVKFGDRIPADIRIIEARTFKVDNSSLTGESEPQSRGPEYTHENPLETKNLAFF
STNAVEGTAKGVVISCGDHTVMGRIAGLASGLDTGETPIAKEIHHFIHLITGVAVFLGVT
FFVIAFILGYHWLDAVIFLIGIIVANVPEGLLATVTVCLTLTAKRMASKNCLVKNLEAVE
TLGSTSTICSDKTGTLTQNRMTVAHMWFDNQIIEADTTEDQSGVQYDRTSPGFKALSRIA
TLCNRAEFKGGQEGVPILKKEVSGDASEAALLKCMELALGDVMNIRKRNKKMAEIPFNST
NKYQVSIHETEDPSDPRYLLVMKGAPERILERCSTIFINGKEKVLDEEMKEAFNNAYMEL
GGLGERVLGFCDFMLPSDKYPTGFKFNVDDVNFPIDNLRFVGLMSMIDPPRAAVPDAVAK
CRSAGIKVIMVTGDHPITAKAIAKSVGIISEGNETVEDIAQRLNIPVSEVNPREAKAAVV
HGAELRDVSSDQLDEILRYHTEIVFARTSPQQKLIIVEGCQRMGAIVAVTGDGVNDSPAL
KKADIGVAMGIAGSDVSKQAADMILLDDNFASIVTGVEEGRLIFDNLKKSIAYTLTSNIP
EISPFLAFILCDIPLPLGTVTILCIDLGTDMVPAISLAYEQAESDIMKRQPRDPYRDNLV
NRRLISMAYGQIGMIQAAAGFFVYFVIMAENGFLPLTLFGIRKMWDSKAVNDLTDSYGQE
WTYRDRKTLEYTCHTAFFVSIVVVQWADLIICKTRRNSIFQQGMRNWALNFGLVFETILA
AFLSYCPGMEKGLRMYPLKLVWWFPAIPFMLAIFIYDETRRFYLRRNPGGWLEQETYY*
>Musca_domestica_XM_011295118.2 [gene=LOC101893028] [db_xref=GeneID:101893028] [protein=sodium/potassium-transporting ATPase subunit alpha isoform X4] [protein_id=XP_011293420.2] [location=155..3277] [gbkey=CDS]
DNLTADGHYKTKRKMPAKGAKKENLDDLKQELDIDYHKITPEELYQRFQTHPENGLSHAK
AKENLERDGPNALTPPKQTPEWVKFCKNLFGGFAMLLWIGAILCFVAYSIQASTSEEP--
SDDNLYLGIVLSAVVIVTGIFSYYQESKSSKIMESFKNMVPQFATVIREGEKLTLRAEDL
VLGDVVEVKFGDRIPADIRIIEARTFKVDNSSLTGESEPQSRGPEFTHENPLETKNLAFF
STNAVEGTAKGVVISCGDHTVMGRIAGLASGLDTGETPIAKEIHHFIHLITGVAVFLGVT
FFVIAFILGYHWLDAVIFLIGIIVANVPEGLLATVTVCLTLTAKRMASKNCLVKNLEAVE
TLGSTSTICSDKTGTLTQNRMTVAHMWFDNQIIEADTTEDQSGVQYDRTSPGFKALSRIA
TLCNRAEFKGGQEGVPILKKEVSGDASEAALLKCMELALGDVMNIRKRNKKLAEIPFNST
NKYQVSIHETEDPSDPRYLLVMKGAPERILERCSTIFINGKEKVLDEEMKEAFNNAYMEL
GGLGERVLGFCDYMLPSDKYPTGFKFNVDDVNFPIDNLRFVGLMSMIDPPRAAVPDAVAK
CRSAGIKVIMVTGDHPITAKAIAKSVGIISEGNETVEDIAQRLNIPVSEVNPREAKAAVV
HGAELRDVSSDQLDEILRYHTEIVFARTSPQQKLIIVEGCQRMGAIVAVTGDGVNDSPAL
KKADIGVAMGIAGSDVSKQAADMILLDDNFASIVTGVEEGRLIFDNLKKSIAYTLTSNIP
EISPFLAFILCDIPLPLGTVTILCIDLGTDMVPAISLAYEQAESDIMKRQPRDPYRDNLV
NRRLISMAYGQIGMIQAAAGFFVYFVIMAENGFLPLTLFGIRKMWDSKAVNDLTDSYGQE
WTYRDRKTLEYTCHTAFFVSIVVVQWADLIICKTRRNSIFQQGMRNWALNFGLVFETILA
AFLSYCPGMEKGLRMYPLKLVWWFPAIPFMLAIFIYDETRRFYLRRNPGGWLEQETYY*
>Lucilia_bufonivora sodium potassium ATPase, alpha 1 subunit
------------------------------------------------------------
----------------------------LFGGFAMLLWIGAILCFVAYSIQASTSEEP--
SDDNLYLGIVLSAVVIVTGIFSYYQESKSSKIMESFKNMVPQFATVIREGEKLTLRAEDL
VLGDVVEVKFGDRIPADIRIIEARNFKVDNSSLTGESEPQSRGPEFTHENPLETKNLAFF
STNAVEGTAKGVVISCGDHTVMGRIAGLASGLDTGETPIAKEIHHFIHLITGVAVFLGVT
FFVIAFILGYHWLDAVIFLIGIIVANVPEGLLATVTVCLTLTAKRMASKNCLVKNLEAVE
TLGSTSTICSDKTGTLTQNRMTVAHMWFDNQIIEADTTEDQSGVQYDRTSPGFKALSRIA
TLCNRAEFKGGQEGVPILKKEVSGDASEAALLKCMELALGDVMNIRKRNKKIAEIPFNST
NKYQVSIHETEDPSDPRYLLVMKGAPERILERCATIFINGKEKVLDEEMKEAFNNAYMEL
GGLGERVLGFCDFMLPSDKYPTGFKFNTDDVNFPIDNLRFVGLMSMIDPPRAAVPDAVAK
CRSAGIKVIMVTGDHPITAKAIAKSVGIISEGNETVEDIAQRLNIPVSEVNPREAKAAVV
HGAELRDVSSDQLDEILRYHTEIVFARTSPQQKLIIVEGCQRMGAIVAVTGDGVNDSPAL
KKADIGVAMGIAGSDVSKQAADMILLDDNFASIVTGVEEGRLIFDNLKKSIAYTLTSNIP
EISPFLAFILCDIPLPLGTVTILCIDL---------------------------------
------------------------------------------------------------
------------------------------------------------------------
-----------------------------------------------------------
>Lucilia_cuprina [gene=LOC111678276] [db_xref=GeneID:111678276] [protein=sodium/potassium-transporting ATPase subunit alpha isoform X2] [protein_id=XP_023295339.1] [location=230..3358] [gbkey=CDS]
DNLTADGHYKSKRKMPSKAAKKENLDDLKQELDIDFHKITPEELYQRFQTHPENGLSHAK
AKENLERDGPNALTPPKQTPEWVKFCKNLFGGFAMLLWIGAILCFVAYSIQASTSEEP--
SDDNLYLGIVLSAVVIVTGIFSYYQESKSSKIMESFKNMVPQFATVIREGEKLTLRAEDL
VLGDVVEVKFGDRIPADIRIIEARNFKVDNSSLTGESEPQSRGPEFTHENPLETKNLAFF
STNAVEGTAKGVVISCGDHTVMGRIAGLASGLDTGETPIAKEIHHFIHLITGVAVFLGVT
FFVIAFILGYHWLDAVIFLIGIIVANVPEGLLATVTVCLTLTAKRMASKNCLVKNLEAVE
TLGSTSTICSDKTGTLTQNRMTVAHMWFDNQIIEADTTEDQSGVQYDRTSPGFKALSRIA
TLCNRAEFKGGQEGVPILKKEVSGDASEAALLKCMELALGDVMNIRKRNKKIAEIPFNST
NKYQVSIHETEDPSDPRYLLVMKGAPERILERCATIFINGKEKVLDEEMKEAFNNAYMEL
GGLGERVLGFCDFMLPSDKYPTGFKFNTDDVNFPIDNLRFVGLMSMIDPPRAAVPDAVAK
CRSAGIKVIMVTGDHPITAKAIAKSVGIISEGNETVEDIAQRLNIPVSEVNPREAKAAVV
HGAELRDVSSDQLDEILRYHTEIVFARTSPQQKLIIVEGCQRMGAIVAVTGDGVNDSPAL
KKADIGVAMGIAGSDVSKQAADMILLDDNFASIVTGVEEGRLIFDNLKKSIAYTLTSNIP
EISPFLAFILCDIPLPLGTVTILCIDLGTDMVPAISLAYEEAESDIMKRQPRNPFCDKLV
NERLISMAYGQIGMIQAAAGFFVYFVIMAENGFLPLKLFGIRKMWDSKAVNDLTDSYGQE
WTYRDRKTLEYTCHTAFFISIVVVQWADLIICKTRRNSIFQQGMRNWALNFGLVFETILA
AFLSYCPGMDKGLRMYPLKLVWWFPAIPFALAIFTYDETRRFYLRRNPGGWLEQETYY*
>Plutella_xylostella [gene=LOC105380390] [db_xref=GeneID:105380390] [protein=sodium/potassium-transporting ATPase subunit alpha isoform X2] [protein_id=XP_011548233.1] [location=52..3177] [gbkey=CDS]
DNRTADGVFKTRRKPPAKKRKPGDLDDLKQELDIDFHKVTPEELYQRFQTHPENGLSHAK
AKENLERDGPNALTPPKQTPEWVKFCKNLFGGFALLLWIGAILCFIAYGIQASTVEEP--
ADDNLYLGIVLAAVVIVTGIFSYYQESKSSKIMESFKNMVPQFATVIREGEKLTLRAEDL
VLGDIVEVKFGDRIPADIRIVESRGFKVDNSSLTGESEPQSRGADFTNENPLETKNLAFF
STNAVEGTAKGIVICCGDNTVMGRIAGLASGLDTGETPIAKEIHHFIHLITGVAVFLGVT
FFLIAFILGYHWLDAVIFLIGIIVANVPEGLLATVTVCLTLTAKRMASKNCLVKNLEAVE
TLGSTSTICSDKTGTLTQNRMTVAHMWFDNQIIEADTTEDQSGVQYDRTSPGFKALAKIA
TLCNRAEFKGGQDGVPILKKEVAGDASEAALLKCMELALGDVLSIRKRNKKVCEIPFNST
NKYQVSIHESDDPSDPRHLLVMKGAPERILERCSTIFIGGKEKVLDEEMKEAFNNAYLEL
GGLGERVLGFCDLQLPSDKYPIGYKFNTDDPNFPQENLRFVGLMSMIDPPRAAVPDAVAK
CRSAGIKVIMVTGDHPITAKAIAKSVGIISEGNETVEDIAARLNIPVSEVNPREAKAAVV
HGTELRDIGSDQLDEILKYHTEIVFARTSPQQKLIIVEGCQRLGAIVAVTGDGVNDSPAL
KKADIGVAMGIAGSDVSKQAADMILLDDNFASIVTGVEEGRLIFDNLKKSIAYTLTSNIP
EISPFLAFILCDIPLPLGTVTILCIDLGTDMVPAIALAYETAESDIMKRPPRNPFCDKLV
NERLISMAYGQIGMIQAAAGFFVYFVIMAENGFLPTYLFGIRKQWDSKAINDLTDSYGQE
WTYRDRKALEFTCHTAFFVSIVVVQWADLIICKTRRNSIVHQGMRNWALNFGIIFETALA
AFLSYTPGMDKGLRMYPLKFVWWLPAIPFMLSIFIYDEIRRFYLRRNPGGWLEQETYY*
>Saucrobotys_futilalis sodium potassium ATPase, alpha 1 subunit
------------------------------------------------------------
----------------------------LFGGFALLLWIGAILCFIAYGILASTVEEP--
SDDNLYLGIVLAAVVIVTGIFSYYQESKSSKIMESFKNMVPQFATVIREGEKLTLRAEDL
VLGDIVEVKFGDRIPADIRIIEARGFKVDNSSLTGESEPQSRGADFTNENPLETKNLAFF
STNAVEGTAKGIVICCGDNTVMGRIAGLASGLDTGETPIAKEIHHFIHLITGVAVFLGVT
FFLIAFILGYHWLDAVIFLIGIIVANVPEGLLATVTVCLTLTAKRMASKNCLVKNLEAVE
TLGSTSTICSDKTGTLTQNRMTVAHMWFDNQIIEADTTEDQSGVQYDRTSPGFKALAKIA
TLCNRAEFKGGQDGVPILKKEVAGDASEAALLKCMELALGDVLSIRKRNKKVCEIPFNST
NKYQVSIHESDDPSDPRHLLVMKGAPERILERCSTIFIGGKEKVLDEEMKEAFNNAYLEL
GGLGERVLGFCDLQLPSDKYPIGYKFNTDDPNFPEDNLRFVGLMSMIDPPRAAVPDAVAK
CRSAGIKVIMVTGDHPITAKAIAKSVGIISEGNETVEDIAARLNIPVSEVNPREAKAAVI
HGTELRELNSDQLDEILKYHTEIVFARTSPQQKLIIVEGCQRLGAIVAVTGDGVNDSPAL
KKADIGVAMGIAGSDVSKQAADMILLDDNFASIVTGVEEGRLIFDNLKKSIAYTLTSNIP
EISPFLAFILCDIPLPLGTVTILCIXL---------------------------------
------------------------------------------------------------
------------------------------------------------------------
-----------------------------------------------------------
>Daphnis_nerii sodium potassium ATPase, alpha 1 subunit
DNRTADGQYKTRRKPPAKKRKPGDLEDLKQELDIDYHKVTPEELYQRFQTHPENGLSHAK
AKENLERDGPNALTPPKQTPEWVKFCKNLFGGFALLLWIGAILCFIAYGILASTVEEP--
SDDNLYLGIVLAAVVIVTGIFSYYQESKSSKIMESFKNMVPQFATVIREGEKLTLRAEDL
VLGDIVEVKFGDRIPADIRIIEARGFKVDNSSLTGESEPQSRGPEFTNENPLETKNLAFF
STNAVEGTAKGIVICCGDNTVMGRIAGLASGLDTGETPIAKEIHHFIHLITGVAVFLGVT
FFIIAFILGYHWLDAVIFLIGIIVANVPEGLLATVTVCLTLTAKRMASKNCLVKNLEAVE
TLGSTSTICSDKTGTLTQNRMTVAHMWFDNQIIEADTTEDQSGVQYDRTSPGFKALAKIA
TLCNRAEFKGGQEGVPILKKEVAGDASEAALLKCMELALGDVMSIRKRNKKVCEIPFNST
NKYQVSIHESDDPSDPRHLLVMKGAPERILERCSTIFIGGKEKVLDEEMKEAFNNAYLEL
GGLGERVLGFCDLQLPSDKYPIGYKFNTDDPNFPLENLRFVGLMSMIDPPRAAVPDAVAK
CRSAGIKVIMVTGDHPITAKAIAKSVGIISEGNETVEDIAARLNIPVSEVNPREAKAAVI
HGTELRELNSDQLDEILKFHTEIVFARTSPQQKLIIVEGCQRLGAIVAVTGDGVNDSPAL
KKADIGVAMGIAGSDVSKQAADMILLDDNFASIVTGVEEGRLIFDNLKKSIAYTLTSNIP
EISPFLAFILCDIPLPLGTVTILCIDLGTDMVPAISLAYEEAESDIMKRQPRNPFTDKLV
NERLISMAYGQIGMIQAAAGFFVYFVIMAENGFLPMTLFGIRKQWDSKAINDLTDSYGQE
WTYRDRKALEFTCHTAFFVSIVVVQWADLIICKTRRNSIIHQGMRNWALNFGLVFETALA
AFLSYTPGMDKGLRMYPLKFVWWLPAIPFMLSIFIYDEIRRFYLRRNPGGWLEQETYY*
>Bombyx_mori sodium potassium ATPase, alpha 1 subunit
DNRTADGQFKTRRKPPAKKRKPGDLEDLKQELDIDYHKVTPEELYQRFQTHPENGLSHAK
AKENLERDGPNALTPPKQTPEWVKFCKNLFGGFALLLWIGAILCFIAYGIQASTVEEP--
ADDNLYLGIVLAAVVIVTGIFSYYQESKSSKIMESFKNMVPQFATVIREGEKLTLRAEDL
VLGDIVEVKFGDRIPADIRIIEARGFKVDNSSLTGESEPQSRGAEFTNENPLETKNLAFF
STNAVEGTAKGIVICCGDNTVMGRIAGLASGLDTGETPIAKEIHHFIHLITGVAVFLGVT
FFVIAFILGYHWLDAVIFLIGIIVANVPEGLLATVTVCLTLTAKRMASKNCLVKNLEAVE
TLGSTSTICSDKTGTLTQNRMTVAHMWFDNQIIEADTTEDQSGVQYDRTSPGFKALAKIA
SLCNRAEFKGGQDGVPILKKEVAGDASEAALLKCMELALGDVLSIRKRNKKVCEIPFNST
NKYQVSIHESDDPSDPRHLLVMKGAPERILERCSTIFIGGKEKVLDEEMKEAFNNAYLEL
GGLGERVLGFCDLQLPSDKYPIGYKFNTDDPNFPLDNLRFVGLMSMIDPPRAAVPDAVAK
CRSAGIKVIMVTGDHPITAKAIAKSVGIISEGNETVEDIAARLNIPVSEVNPREAKAAVV
HGTELRELNSDQLDEILKFHTEIVFARTSPQQKLIIVEGCQRLGAIVAVTGDGVNDSPAL
KKADIGVAMGIAGSDVSKQAADMILLDDNFASIVTGVEEGRLIFDNLKKSIAYTLTSNIP
EISPFLAFILCDIPLPLGTVTILCIDLGTDMVPAIALAYEAAEADIMKRPPRNPFCDKLV
NERLISMAYGQIGMIQAAAGFFVYFVIMAENGFLPMKLFGIRKQWDSKAINDLTDSYGQE
WTYRDRKALEFTCHTAFFVSIVVVQWADLIICKTRRNSIIHQGMRNWALNFGLIFETALA
AFLSYTPGMDKGLRMYPLKFVWWLPAIPFMLSIFIYDEIRRFYLRRNPGGWLEQETYY*
>Empyreuma_pugione sodium potassium ATPase, alpha 1 subunit
------------------------------------------------------------
----------------------------LFGGFALLLWIGAILCFIAYGILASTVEEP--
ADDNLYLGIVLAAVVIVTGIFSYYQESKSSKIMESFKNMVPQFATVIREGEKLTLRAEDL
VLGDIVEVKFGDRIPADIRIIEARGFKVDNSSLTGESEPQSRGAEFTNENPLETKNLAFF
STNAVEGTAKGIVICCGDNTVMGRIAGLASGLDTGETPIAKEIHHFIHLITGVAVFLGVT
FFVIAFILGYHWLDAVIFLIGIIVANVPEGLLATVTVCLTLTAKRMASKNCLVKNLEAVE
TLGSTSTICSDKTGTLTQNRMTVAHMWFDNQIIEADTTEDQSGVQYDRTSPGFKALAKIA
TLCNRAEFKGGQDGVPILKKEVAGDASEAALLKCMELALGDVLSIRKRNKKTCEIPFNST
NKYQVSIHESDDPSDPRHLLVMKGAPERILERCSTIFIGGKEKVLDEEMKEAFNNAYLEL
GGLGERVLGFCDLQLPSDKYPIGYKFNTDDPNFPLDNLRFVGLMSMIDPPRAAVPDAVAK
CRSAGIKVIMVTGDHPITAKAIAKSVGIISEGNETVEDIAARLNIPVSEVNPREAKAAVV
HGTELRELNSDQLDEILKFHTEIVFARTSPQQKLIIVEGCQRLGAIVAVTGDGVNDSPAL
KKADIGVAMGIAGSDVSKQAADMILLDDNFASIVTGVEEGRLIFDNLKKSIAYTLTSNIP
EISPFLAFILCDIPLPLGTVTILCIDL---------------------------------
------------------------------------------------------------
------------------------------------------------------------
-----------------------------------------------------------
>Olepa_ricini sodium potassium ATPase, alpha 1 subunit
---------XTRRKPPAKKRKAGDLDDLKQELDIDYHKVTPEELYQRFQTHPENGLSHAK
AKENLERDGPNALTPPKQTPEWVKFCKNLFGGFALLLWIGAILCFIAYGIQASTVEEP--
ADDNLYLGIVLAAVVIVTGIFSYYQESKSSKIMESFKNMVPQFATVIREGEKLTLRAEDL
VLGDIVEVKFGDRIPADIRIIEARGFKVDNSSLTGESEPQSRGADFTNENPLETKNLAFF
STNAVEGTAKGIVICCGDNTVMGRIAGLASGLDTGETPIAKEIHHFIHLITGVAVFLGVT
FFVIAFILGYHWLDAVIFLIGIIVANVPEGLLATVTVCLTLTAKRMASKNCLVKNLEAVE
TLGSTSTICSDKTGTLTQNRMTVAHMWFDNQIIEADTTEDQSGVQYDRTSPGFKALAKIA
TLCNRAEFKGGQDGVPILKKEVAGDASEAALLKCMELALGDVLSIRKRNKKACEIPFNST
NKYQVSIHESDDPSDPRHLLVMKGAPERILERCSTIFIGGKEKVLDEEMKEAFNNAYLEL
GGLGERVLGFCDLQLPSDKYPIGYKFNTDDPNFPLDNLRFVGLMSMIDPPRAAVPDAVAK
CRSAGIKVIMVTGDHPITAKAIAKSVGIISEGNETVEDIAARLNIPVSEVNPREAKAAVV
HGTELRELNSDQLDEILKFHTEIVFARTSPQQKLIIVEGCQRLGAIVAVTGDGVNDSPAL
KKADIGVAMGIAGSDVSKQAADMILLDDNFASIVTGVEEGRLIFDNLKKSIAYTLTSNIP
EISPFLAFILCDIPLPLGTVTILCIDLGTDMVPAISLAYEEAESDIMKRQPRNPFTDKLV
NERLISMAYGQIGMIQAAAGFFVYFVIMAENGFLPLTLFGIRKMWDSKAINDLTDSYGQE
WTYRDRKALEFTCHTAFFVSIVVVQWADLIICKTRRNSIVHQGMRNWALNFGIIFETALA
AFLSYTPGMDKGLRMYPLKFVWWLPAIPFMLSIFIYDEIRRFYLRRNPGGWLEQETYY*
>Lerina_incarnata sodium potassium ATPase, alpha 1 subunit
------------------------------------------------------------
----------------------------LFGGFALLLWIGSFLCFTTYGILASTVEEP--
SDDNIYLGLVLAGVVIVTGIFSYYQESKSSKIMESFKNMVPQFACVIREGEKLTLRAEDL
VLGDIVEVKFGDRIPADIRIIEAQGFKVDNSSLTGESEPQSRGAEFTNENPLETKNLAFF
STNAVEGTAKGIVICCGDNTVMGRIAGLASGLDTGETPIAKEIHHFIHLITGVALFLGVT
FFLIAFILGYHWLDAVLFLIGIIVANVPEGLLATVTVCLTLTAKRMASKNCLVKNLEAVE
TLGSTSTICSDKTGTLTQNRMTVAHMWFDNQIIEADTTEDQSGVQYDRTSPGFKALAKIA
TLCNRAEFKGGQDGVPILKKEVAGDASEAALLKCMELALGDVLSIRKRNKKICEIPFNST
NKYQVSIHESDDPSDPRHLLVMKGAPERILERCSTIFIGGKEKVLDEEMKEAFNNAYLEL
GGLGERVLGFCDLQLPSDKYPIGYKFNTDDPNFPLDNLRFVGLMSMIDPPRAAVPDAVAK
CRSAGIKVIMVTGDHPITAKAIAKSVGIISEGNETVEDIAARLNIPVSEVNPREAKAAVV
HGTELRELNSDQLDEILKFHTEIVFARTSPQQKLIIVEGCQRLGAIVAVTGDGVNDSPAL
KKADIGVAMGIAGSDVSKQAADMILLDDNFASIVTGIEEGRLIFDNLKKSIAYTLTSNIP
EISPFLVFILCDIPLPLGT-----------------------------------------
------------------------------------------------------------
------------------------------------------------------------
-----------------------------------------------------------
>Pygoctenucha_terminalis sodium potassium ATPase, alpha 1 subunit
------------------------------------------------------------
-------------------------------GFALLLWIGAILCFIAYGILASTVEEP--
SDDNLYLGIVLAAVVIVTGIFSYYQESKSSKIMESFKNMVPQFATVIREGEKLTLRAEDL
VLGDIVEVKFGDRIPADIRIIEARGFKVDNSSLTGESEPQSRGSEFTNENPLETKNLAFF
STNAVEGTAKGIVICCGDNTVMGRIAGLASGLDTGETPIAKEIHHFIHLITGVAVFLGVT
FFVIAFILGYHWLDAVIFLIGIIVANVPEGLLATVTVCLTLTAKRMASKNCLVKNLEAVE
TLGSTSTICSDKTGTLTQNRMTVAHMWFDNQIIEADTTEDQSGVQYDRTSPGFKALAKIA
TLCNRAEFKGGQDGVPILKKEVAGDASEAALLKCMELALGDVLSIRKRNKKACEIPFNST
NKYQVSIHESDDPSDPRHLLVMKGAPERILERCSTIFIGGKEKVLDEEMKEAFNNAYLEL
GGLGERVLGFCDLQLPSDKYPIGYKFNTDDPNFPLDNLRFVGLMSMIDPPRAAVPDAVAK
CRSAGIKVIMVTGDHPITAKAIAKSVGIISEGNETVEDIAARLNIPVSEVNPREAKAAVI
HGTELRELNSDQLDEILKYHTEIVFARTSPQQKLIIVEGCQRLGAIVAVTGDGVNDSPAL
KKADIGVAMGIAGSDVSKQAADMILLDDNFASIVTGVEEGRLIFDNLKKSIAYTLTSNIP
EISPFLAFILCDIPLPLGTVTILCIDL---------------------------------
------------------------------------------------------------
------------------------------------------------------------
-----------------------------------------------------------
>Syntomeida_epilais sodium potassium ATPase, alpha 1 subunit
---RLAKMGETRRKPPAKKRKAGDLDDLKQELDIDYHKVTPEELYQRFQTHPENGLSHAK
AKENLERDGPNALTPPKQTPEWVKFCKNLFGGFALLLWIGSILCFITYGILASTEEEP--
SDDNLYLGIVLAAVVIVTGIFSYYQESKSSKIMESFKNMVPQFATVIREGEKLTLRAEDL
VLGDIVEVKFGDRIPADIRIIEARGFKVDNSSLTGESEPQSRGAEFTNENPLETKNLAFF
STNAVEGTAKGIVICCGDNTVMGRIAGLASGLDTGETPIAKEIHHFIHLITGVAMFLGVT
FFVIALILGYHWLDAVIFLIGIIVANVPEGLLATVTVCLTLTAKRMASKNCLVKNLEAVE
TLGSTSTICSDKTGTLTQNRMTVAHMWFDNQIIEADTTEDQSGVQYDRTSPGFKALAKIA
TLCNRAEFKGGQDGVPILKKEVAGDASEAALLKCMELALGDVLSIRKRNKKACEIPFNST
NKYQVSIHESDDPSDPRHLLVMKGAPERILERCSTIFIGGKEKVLDEEMKEAFNNAYLEL
GGLGERVLGFCDLQLPSDKYPIGYKFNTDDPNFPLDNLRFVGLMSMIDPPRAAVPDAVAK
CRSAGIKVIMVTGDHPITAKAIAKSVGIISEGNETVEDIAARLNIPVSEVNPREAKAAVV
HGTELRELNSDQLDEILKFHTEIVFARTSPQQKLIIVEGCQRLGAIVAVTGDGVNDSPAL
KKADIGVAMGIAGSDVSKQAADMILLDDNFASIVTGVEEGRLIFDNLKKSIAYTLTSNIP
EISPFLAFILCDIPLPLGTVTILCIDLGTDMVPAISLAYEEAESDIMKRQPRNPFTDKLV
NERLISMAYGQIGMIQAAAGFFVYFVIMAENGFLPLQLFGIRKMWDSKAINDLTDSYGQE
WTYRDRKALEFTCHTAFFVSIVVVQWADLIICKTRRNSIVHQGMRNWALNFGLIFETALA
AFLSYTPGMDKGLRMYPLKFVWWLPAVPFMLSIFIYDEIRRFYLRRNPGGWLEQETYY*
>Lophocampa_caryae sodium potassium ATPase, alpha 1 subunit
-----------RRKPPAKKRKAGDLDDLKQELDIDFHKVTPEELYQRFQTHPENGLSHAK
AKENLERDGPNALTPPKQTPEWVKFCKNLFGGFALLLWIGAILCFIAYGILASTVEEP--
ADDNLYLGIVLAAVVIVTGIFSYYQESKSSKIMESFKNMVPQFATVIREGEKLTLRAEDL
VLGDIVEVKFGDRIPADIRIIEARGFKVDNSSLTGESEPQSRGADFTNENPLETKNLAFF
STNAVEGTAKGIVICCGDNTVMGRIAGLASGLDTGETPIAKEIHHFIHLITGVAVFLGVT
FFLIAFILGYHWLDAVIFLIGIIVANVPEGLLATVTVCLTLTAKRMASKNCLVKNLEAVE
TLGSTSTICSDKTGTLTQNRMTVAHMWFDNQIIEADTTEDQSGVQYDRTSPGFKALAKIA
TLCNRAEFKGGQDGVPILKKEVAGDASEAALLKCMELALGDVLSIRKRNKKACEIPFNST
NKYQISIHESDDPSDPRHLLVMKGAPERILERCSTIFIGGKEKVLDEEMKEAFNNAYLEL
GGLGERVLGFCDLQLPSDKYPIGYKFNTDDPNFPLDNLRFVGLMSMIDPPRAAVPDAVAK
CRSAGIKVIMVTGDHPITAKAIAKSVGIISEGNETVEDIAARLNIPVSEVNPREAKAAVV
HGTELRELNSDQLDEILKFHTEIVFARTSPQQKLIIVEGCQRLGAIVAVTGDGVNDSPAL
KKADIGVAMGIAGSDVSKQAADMILLDDNFASIVTGVEEGRLIFDNLKKSIAYTLTSNIP
EISPFLAFILCDIPLPLGTVTILCIDLGTDMVPAISLAYEEAESDIMKRQPRNPFTDKLV
NERLISMAYGQIGMIQAAAGFFVYFVIMAENGFLPLKLFGIRKMWDSKAINDLTDSYGQE
WTYRDRKALEFTCHTAFFVSIVVVQWADLIICKTRRNSIVHQGMRNWALNFGIIFETALA
AFLSYTPGMDKGLRMYPLKFVWWLPAIPFMLSIFIYDEIRRFYLRRNPGGWLEQETYY*
>Euchaetes_egle sodium potassium ATPase, alpha 1 subunit
-----------RRKPPAKKRKAGDLDDLKQELDIDFHKVTPEELYQRFQTHPENGLSHAK
AKENLERDGPNALTPPKQTPEWVKFCKNLFGGFALLLWIGAILCFIAYGIQASTVEEP--
ADDNLYLGIVLAAVVIVTGIFSYYQESKSSKIMESFKNMVPQFATVIREGEKLTLRAEDL
VLGDIVEVKFGDRIPADIRIIEARGFKVDNSSLTGESEPQSRGAEFTNENPLETKNLAFF
STNAVEGTAKGIVICCGDNTVMGRIAGLASGLDTGETPIAKEIHHFIHLITGVAVFLGVT
FFVIAFILGYHWLDAVIFLIGIIVANVPEGLLATVTVCLTLTAKRMASKNCLVKNLEAVE
TLGSTSTICSDKTGTLTQNRMTVAHMWFDNQIIEADTTEDQSGVQYDRTSPGFKALAKIA
TLCNRAEFKGGQDGVPILKKEVAGDASEAALLKCMELALGDVLSIRKRNKKACEIPFNST
NKYQVSIHESDDPSDPRHLLVMKGAPERILERCSTIFIGGKEKVLDEEMKEAFNNAYLEL
GGLGERVLGFCDLQLPSDKYPIGYKFNTDDPNFPLDNLRFVGLMSMIDPPRAAVPDAVAK
CRSAGIKVIMVTGDHPITAKAIAKSVGIISEGNETVEDIAARLNIPVSEVNPREAKAAVI
HGTELRELNSDQLDEILKYHTEIVFARTSPQQKLIIVEGCQRLGAIVAVTGDGVNDSPAL
KKADIGVAMGIAGSDVSKQAADMILLDDNFASIVTGVEEGRLIFDNLKKSIAYTLTSNIP
EISPFLAFILCDIPLPLGTVTILCIDLGTDMVPAIALAYEEAEADIMKRPPRNPFCDKLV
NERLISMAYGQIGMIQAAAGFFVYFVIMAENGFLPTKLFGIRKMWDSKAINDLTDSYGQE
WTYRDRKALEFTCHTAFFVSIVVVQWADLIICKTRRNSIVHQGMRNWALNFGIIFETALA
AFLSYTPGMDKGLRMYPLKFVWWLPAIPFMLSIFIYDEIRRFYLRRNPGGWLEQETYY*
>Cycnia_oregonensis sodium potassium ATPase, alpha 1 subunit
------------------------------------------------------------
----------------------------XFXGFALLLWIGAILCFIAYGIQASTVEEP--
ADDNLYLGIVLAAVVIVTGIFSYYQESKSSKIMESFKNMVPQFATVIREGEKLTLRAEDL
VLGDIVEVKFGDRIPADIRIIEARGFKVDNSSLTGESEPQSRGAEFTNENPLETKNLAFF
STNAVEGTAKGIVICCGDNTVMGRIAGLASGLDTGETPIAKEIHHFIHLITGVAVFLGVT
FFVIAFILGYHWLDAVIFLIGIIVANVPEGLLATVTVCLTLTAKRMASKNCLVKNLEAVE
TLGSTSTICSDKTGTLTQNRMTVAHMWFDNQIIEADTTEDQSGVQYDRTSPGFKALAKIA
TLCNRAEFKGGQDGVPILKKEVAGDASEAALLKCMELALGDVLSIRKRNKKACEIPFNSX
NKYQVSIHESDDPSDPRHLLVMKGAPERILERCSTIFIGGKEKVLDEEMKEAFNNAYLEL
GGLGERVLGFCDLQLPSDKYPIGYKFNTDDPNFPLDNLRFVGLMSMIDPPRAAVPDAVAK
CRSAGIKVIMVTGDHPITAKAIAKSVGIISEGNETVEDIAARLNIPVSEVNPREAKAAVI
HGTELRELNSDQLDEILKFHTEIVFARTSPQQKLIIVEGCQRLGAIVAVTGDGVNDSPAL
KKADIGVAMGIAGSDVSKQAADMILLDDNFASIVTGVEEGRLIFDNLKKSIAYTLTSNIP
EISPFLAFILCDIPLPLGTVTILCIDX---------------------------------
------------------------------------------------------------
------------------------------------------------------------
-----------------------------------------------------------
>Cynthia_tenera sodium potassium ATPase, alpha 1 subunit
--------------------KPGDLDDLKQELDIDFHKVTPEELYQRFQTHPENGLSHAK
AKENLERDGPNALTPPKQTPEWVKFCKNLFGGFALLLWIGAILCFIAYGILASTVEEP--
SDDNLYLGIVLSAVVIVTGIFSYYQESKSSKIMESFKNMVPQFATVIREGEKLTLRADDL
VLGDIVEVKFGDRIPADIRIIEARGFKVDNSSLTGESEPQSRGAEFTNENPLETKNLAFF
STNAVEGTAKGIVICCGDNTVMGRIAGLASGLDTGETPIAKEIHHFIHLITGVAVFLGVT
FFVIAFILGYHWLDAVIFLIGIIVANVPEGLLATVTVCLTLTAKRMASKNCLVKNLEAVE
TLGSTSTICSDKTGTLTQNRMTVAHMWFDNQIIEADTTEDQSGVQYDRTSPGFKALAKIA
TLCNRAEFKGGQDGVPILKKEVAGDASEAALLKCMELALGDVLSIRKRNKKACEIPFNST
NKYQVSIHESDDPSDPRHLLVMKGAPERILERCSTIFIGGKEKVLDEEMKEAFNNAYLEL
GGLGERVLGFCDLQLPSDKYPIGYKFNTDDPNFPLDNLRFVGLMSMIDPPRAAVPDAVAK
CRSAGIKVIMVTGDHPITAKAIAKSVGIISEGNETVEDIAARLNIPVSEVNPREAKAAVV
HGTELRELNSDQLDEILKFHTEIVFARTSPQQKLIIVEGCQRLGAIVAVTGDGVNDSPAL
KKADIGVAMGIAGSDVSKQAADMILLDDNFASIVTGVEEGRLIFDNLKKSIAYTLTSNIP
EISPFLAFILCDIPLPLGTVTILCIDLGTDMVPAISLAYEEAESDIMKRQPRNPFTDKLV
NERLISMAYGQIGMIQAAAGFFVYFVIMAENGFLPMKLFGIRKMWDSKAINDLSDSYGQE
WTYRDRKALEFTCHTAFFVSIVVVQWADLIICKTRRNSIVHQGMRNWALNFGIIFETALA
AFLSYTPGMDKGLRMYPLKFVWWLPAIPFMLSIFIYDEIRRFYLRRYPGGWLEQETYY*
>Trichoplusia_ni [gene=LOC113498884] [db_xref=GeneID:113498884] [protein=sodium/potassium-transporting ATPase subunit alpha isoform X1] [protein_id=XP_026734850.1] [location=72..3197] [gbkey=CDS]
DNRTADGQYKTRRKPPAKKRKAGDLDDLKQELDIDFHKVTPEELYQRFQTHPENGLSHAK
AKENLERDGPNALTPPKQTPEWVKFCKNLFGGFALLLWIGAILCFIAYGIQASTVEEP--
ADDNLYLGIVLAAVVIVTGIFSYYQESKSSKIMESFKNMVPQFATVIREGEKLTLRAEDL
VLGDIVEVKFGDRIPADIRIIEARGFKVDNSSLTGESEPQSRGAEFTHENPLETKNLAFF
STNAVEGTAKGVVICCGDNTVMGRIAGLASGLDTGETPIAKEIHHFIHLITGVAVFLGVT
FFVIAFILGYHWLDAVIFLIGIIVANVPEGLLATVTVCLTLTAKRMASKNCLVKNLEAVE
TLGSTSTICSDKTGTLTQNRMTVAHMWFDNQIIEADTTEDQSGVQYDRTSPGFKALAKIA
TLCNRAEFKGGQDGVPILKKEVAGDASEAALLKCMELALGDVLSIRKRNKKACEIPFNST
NKYQVSIHESDDPSDPRHLLVMKGAPERILERCSTIFIGGKEKVLDEEMKEAFNNAYLEL
GGLGERVLGFCDLQLPSDKYPIGYKFNTDDPNFPLDNLRFVGLMSMIDPPRAAVPDAVAK
CRSAGIKVIMVTGDHPITAKAIAKSVGIISEGNETVEDIAARLNIPVSEVNPREAKAAVV
HGTELRELNSDQLDEILKFHTEIVFARTSPQQKLIIVEGCQRLGAIVAVTGDGVNDSPAL
KKADIGVAMGIAGSDVSKQAADMILLDDNFASIVTGVEEGRLIFDNLKKSIAYTLTSNIP
EISPFLAFILCDIPLPLGTVTILCIDLGTDMVPAISLAYEEAESDIMKRQPRNPFTDKLV
NERLISMAYGQIGMIQAAAGFFVYFVIMAENGFLPMHLFGIRKMWDSKAINDLTDSYGQE
WTYRDRKALEFTCHTAFFVSIVVVQWADLIICKTRRNSIIHQGMRNWALNFGLIFETALA
AFLSYTPGMDKGLRMYPLKFVWWLPAIPFMLSIFIYDEIRRFYLRRNPGGWLEQETYY*
>Trichordestra_legitima sodium potassium ATPase, alpha 1 subunit
DNRTADGQYKTRRKPPAKKRKAGDLDDLKQELDIDFHKVTPEELYQRFQTHPENGLSHAK
AKENLERDGPNALTPPKQTPEWVKFCKNLFGGFALLLWIGAILCFIAYGIQASTVEEP--
ADDNLYLGIVLAAVVIVTGIFSYYQESKSSKIMESFKNMVPQFATVIREGEKLTLRAEDL
VLGDIVEVKFGDRIPADIRIIEARGFKVDNSSLTGESEPQSRGAEFTHENPLETKNLAFF
STNAVEGTAKGVVICCGDNTVMGRIAGLASGLDTGETPIAKEIHHFIHLITGVAVFLGVT
FFVIAFILGYHWLDAVIFLIGIIVANVPEGLLATVTVCLTLTAKRMASKNCLVKNLEAVE
TLGSTSTICSDKTGTLTQNRMTVAHMWFDNQIIEADTTEDQSGVQYDRTSPGFKALAKIA
TLCNRAEFKGGQDGVPILKKEVAGDASEAALLKCMELALGDVLSIRKRNKKVCEIPFNST
NKYQVSVHESDDPSDPRHLLVMKGAPERILERCSTIFIGGKEKVLDEEMKEAFNNAYLEL
GGLGERVLGFCDLQLPSDKYPIGYKFNTDDPNFPLDNLRFVGLMSMIDPPRAAVPDAVAK
CRSAGIKVIMVTGDHPITAKAIAKSVGIISEGNETVEDIAARLNIPVSEVNPREAKAAVV
HGTELRELNSDQLDEILKYHTEIVFARTSPQQKLIIVEGCQRLGAIVAVTGDGVNDSPAL
KKADIGVAMGIAGSDVSKQAADMILLDDNFASIVTGVEEGRLIFDNLKKSIAYTLTSNIP
EISPFLAFILCDIPLPLGTVTILCIDLGTDMVPAISLAYEEAESDIMKRQPRNPFTDKLV
NERLISMAYGQIGMIQAAAGFFVYFVIMAENGFLPMHLFGIRKQWDSKAINDLTDSYGQE
WTYRDRKALEFTCHTAFFVSIVVVQWADLIICKTRRNSIIHQGMRNWALNFGLIFETALA
AFLSYTPGMDKGLRMYPLKFVWWLPAIPFMLSIFIYDEIRRFYLRRNPGGWLEQETYY*
>Helicoverpa_armigera [gene=LOC110380431] [db_xref=GeneID:110380431] [protein=sodium/potassium-transporting ATPase subunit alpha isoform X1] [protein_id=XP_021196082.1] [location=81..3206] [gbkey=CDS]
DNRTADGQYKTRRKPPAKKRKAGDLDDLKQELDIDFHKVTPEELYQRFQTHPENGLSHAK
AKENLERDGPNALTPPKQTPEWVKFCKNLFGGFALLLWIGAILCFIAYGIQASTVEEP--
ADDNLYLGIVLAAVVIVTGIFSYYQESKSSKIMESFKNMVPQFATVIREGEKLTLRAEDL
VLGDIVEVKFGDRIPADIRIIEARGFKVDNSSLTGESEPQSRGSEFTHENPLETKNLAFF
STNAVEGTAKGVVICCGDNTVMGRIAGLASGLDTGETPIAKEIHHFIHLITGVAVFLGVT
FFVIAFILGYHWLDAVIFLIGIIVANVPEGLLATVTVCLTLTAKRMASKNCLVKNLEAVE
TLGSTSTICSDKTGTLTQNRMTVAHMWFDNQIIEADTTEDQSGVQYDRTSPGFKALAKIA
TLCNRAEFKGGQDGVPILKKEVAGDASEAALLKCMELALGDVLSIRKRNKKACEIPFNST
NKYQVSIHESDDPSDPRHLLVMKGAPERILERCSTIFIGGKEKVLDEEMKEAFNNAYLEL
GGLGERVLGFCDLQLPSDKYPIGYKFNTDDPNFPLDNLRFVGLMSMIDPPRAAVPDAVAK
CRSAGIKVIMVTGDHPITAKAIAKSVGIISEGNETVEDIAARLNIPVSEVNPREAKAAVV
HGTELRELNSDQLDEILKYHTEIVFARTSPQQKLIIVEGCQRLGAIVAVTGDGVNDSPAL
KKADIGVAMGIAGSDVSKQAADMILLDDNFASIVTGVEEGRLIFDNLKKSIAYTLTSNIP
EISPFLAFILCDIPLPLGTVTILCIDLGTDMVPAISLAYEEAESDIMKRQPRNPFTDKLV
NERLISMAYGQIGMIQAAAGFFVYFVIMAENGFLPMHLFGIRKQWDSKAINDLTDSYGQE
WTYRDRKALEFTCHTAFFVSIVVVQWADLIICKTRRNSIIHQGMRNWALNFGLIFETALA
AFLSYTPGMDKGLRMYPLKFVWWLPAIPFMLSIFIYDEIRRFYLRRNPGGWLEQETYY*
>Bicyclus_anynana [gene=LOC112058377] [db_xref=GeneID:112058377] [protein=sodium/potassium-transporting ATPase subunit alpha isoform X1] [protein_id=XP_023954931.1] [location=71..3196] [gbkey=CDS]
DNRTADGQYKTRRKPPAKKRKPGDLDDLKQELDIDYHKVTPEELYQRFQTHPENGLSHAK
AKENLERDGPNALTPPKQTPEWVKFCKNLFGGFALLLWIGAILCFIAYGIQASTVEEP--
ADDNLYLGIVLAAVVIVTGIFSYYQESKSSKIMESFKNMVPQFATVIREGEKLTLRAEDL
VLGDIVEVKFGDRIPADVRIIEARGFKVDNSSLTGESEPQSRGPEFTNENPLETKNLAFF
STNAVEGTAKGVVICCGDNTVMGRIAGLASGLDTGETPIAKEIHHFIHLITGVAVFLGVT
FFVIAFILGYHWLDAVIFLIGIIVANVPEGLLATVTVCLTLTAKRMASKNCLVKNLEAVE
TLGSTSTICSDKTGTLTQNRMTVAHMWFDNQIIEADTTEDQSGVQYDRTSPGFKALAKIA
TLCNRAEFKGGQDGVPILKKEVAGDASEAALLKCMELALGDVLSIRKRNKKVCEIPFNST
NKYQVSIHESDDSSDPRQLLVMKGAPERILERCSTIFIGGKEKVLDEEMKEAFNNAYLEL
GGLGERVLGFCDLQLPSDKYPIGYKFNTDDVNFPVDNLRFVGLMSMIDPPRAAVPDAVAK
CRSAGIKVIMVTGDHPITAKAIAKSVGIISEGNETVEDIAARLNIPVSEVNPREAKAAVV
HGTELRDLNSDQLDEILKYHTEIVFARTSPQQKLIIVEGCQRLGAIVAVTGDGVNDSPAL
KKADIGVAMGIAGSDVSKQAADMILLDDNFASIVTGVEEGRLIFDNLKKSIAYTLTSNIP
EISPFLAFILCDIPLPLGTVTILCIDLGTDMVPAISLAYEEAESDIMKRQPRNPFTDKLV
NERLISMAYGQIGMIQAAAGFFVYFVIMAENGFLPLKLFGIRKQWDSKAINDLTDSYGQE
WTYRDRKALEFTCHTAFFVSIVVVQWADLIICKTRRNSIVHQGMRNWALNFGLIFETALA
AFLSYTPGMDKGLRMYPLKFVWWLPAIPFMLSIFIYDEIRRFYLRRNPGGWLEQETYY*
>Vanessa_tameamea [gene=LOC113396105] [db_xref=GeneID:113396105] [protein=sodium/potassium-transporting ATPase subunit alpha isoform X1] [protein_id=XP_026489687.1] [location=61..3186] [gbkey=CDS]
DNRTADGQYKTRRKPPAKKRKPGDLDDLKQELDIDYHKVTPEELYQRFQTHPENGLSHAK
AKENLERDGPNALTPPKQTPEWVKFCKNLFGGFALLLWIGAILCFIAYGIQASTVEEP--
SDDNLYLGIVLAAVVIVTGIFSYYQESKSSKIMESFKNMVPQFATVIREGEKLTLRAEDL
VLGDIVEVKFGDRIPADIRIIEARGFKVDNSSLTGESEPQSRGPEFTNENPLETKNLAFF
STNAVEGTAKGVVICCGDNTVMGRIAGLASGLDTGETPIAKEIHHFIHLITGVAVFLGVT
FFLIAFILGYHWLDAVIFLIGIIVANVPEGLLATVTVCLTLTAKRMASKNCLVKNLEAVE
TLGSTSTICSDKTGTLTQNRMTVAHMWFDNQIIEADTTEDQSGVQYDRTSPGFKALAKIA
TLCNRAEFKGGQDGVPILKKEVAGDASEAALLKCMELALGDVLSIRKRNKKVCEIPFNST
NKYQVSIHESDDPSDPRHLLVMKGAPERILERCSTIFIGGKEKVLDEEMKEAFNNAYLEL
GGLGERVLGFCDLQLPSDKYPIGYKFNTDDPNFPLENLRFVGLMSMIDPPRAAVPDAVAK
CRSAGIKVIMVTGDHPITAKAIAKSVGIISEGNETVEDIAARLNIPVSEVNPREAKAAVV
HGTELRELNSDQLDEILKFHTEIVFARTSPQQKLIIVEGCQRLGAIVAVTGDGVNDSPAL
KKADIGVAMGIAGSDVSKQAADMILLDDNFASIVTGVEEGRLIFDNLKKSIAYTLTSNIP
EISPFLAFILCDIPLPLGTVTILCIDLGTDMVPAISLAYEEAESDIMKRQPRNPFTDKLV
NERLISMAYGQIGMIQAAAGFFVYFVIMAENGFLPLKLFGIRKQWDSKAINDLTDSYGQE
WTYRDRKALEFTCHTAFFVSIVVVQWADLIICKTRRNSIVHQGMRNWALNFGLIFETALA
AFLSYTPGMDKGLRMYPLKFVWWLPAIPFMLSIFIYDEIRRFYLRRNPGGWLEQETYY*
>Limenitis_archippus sodium potassium ATPase, alpha 1 subunit
-----------RRKPPAKKRKPGDLDDLKQELDIDYHKVTPEELYQRFQTHPENGLSHAK
AKENLERDGPNALTPPKQTPEWVKFCKNLFGGFALLLWIGAILCFIAYGIQASTVEEP--
ADDNLYLGIVLAAVVIVTGIFSYYQESKSSKIMESFKNMVPQFATVIREGEKLTLRAEDL
VLGDIVEVKFGDRIPADVRIIESRGFKVDNSSLTGESEPQSRGPEFTNENPLETKNLAFF
STNAVEGTAKGVVICCGDNTVMGRIAGLASGLDTGETPIAKEIHHFIHLITGVAVFLGVT
FFVIAFILGYHWLDAVIFLIGIIVANVPEGLLATVTVCLTLTAKRMASKNCLVKNLEAVE
TLGSTSTICSDKTGTLTQNRMTVAHMWFDNQIIEADTTEDQSGVQYDRTSPGFKALAKIA
TLCNRAEFKGGQEGVPILKKEVAGDASEAALLKCMELALGDVLSIRKRNKKVCEIPFNST
NKYQVSIHESDDPSDPRQLLVMKGAPERILERCSTIFIGGKEKVLDEEMKEAFNNAYLEL
GGLGERVLGFCDLQLPSDKYPIGYKYNTDDPNFPLENLRFVGLMSMIDPPRAAVPDAVAK
CRSAGIKVIMVTGDHPITAKAIAKSVGIISEGNETVEDIAARLNIPVSEVNPREAKAAVV
HGTELRELNSDQLDEILKFHTEIVFARTSPQQKLIIVEGCQRLGAIVAVTGDGVNDSPAL
KKADIGVAMGIAGSDVSKQAADMILLDDNFASIVTGVEEGRLIFDNLKKSIAYTLTSNIP
EISPFLAFILCDIPLPLGTVTILCIDLGTDMVPAISLAYEEAESDIMKRQPRNPFTDKLV
NERLISMAYGQIGMIQAAAGFFVYFVIMAENGFLPLKLFGIRKQWDSKAINDLTDSYGQE
WTYRDRKALEYTCHTAFFVSIVVVQWADLIICKTRRNSIVHQGMRNWALNFGLIFETALA
AFLSYTPGMDKGLRMYPLKFVWWLPAIPFMLSIFIYDEIRRFYLRRNPGGWLEQETYY*
>Mechanitis_polymnia sodium potassium ATPase, alpha 1 subunit
------------------------------------------------------------
----------------------------------LLLWIGAILCFIAYGILASTVEEP--
ADDNLYLGIVLAAVVIVTGIFSYYQESKSSKIMESFKNMVPQFATVIREGEKLTLRAEDL
VLGDIVEVKFGDRIPADIRIIEARGFKVDNSSLTGESEPQSRGHEFTNENPLETKNLAFF
STNAVEGTAKGIVICCGDNTVMGRIAGLASGLDTGETPIAKEIHHFIHLITGVAVFLGVT
FFVIAFILGYHWLDAVIFLIGIIVANVPEGLLATVTVCLTLTAKRMASKNCLVKNLEAVE
TLGSTSTICSDKTGTLTQNRMTVAHMWFDNQIIEADTTEDQSGVQYDRTSPGFKALAKIA
SLCNRAEFKGGQDGVPILKKEVAGDASEAALLKCMELALGDVISIRKRNKKACEIPFNST
NKYQVSVHESDDPSDPRHLLVMKGAPERILERCSTIFIGGKEKVLDEEMKEAFNNAYLEL
GGLGERVLGFCDLQLPSDKYPIGYKFNTDDPNFPLDNLRFVGLMSMIDPPRAAVPDAVAK
CRSAGIKVIMVTGDHPITAKAIAKSVGIISEGNETVEDIAARLNIPVSEVNPREAKAAVV
HGTELRELNSDQLDEILKYHTEIVFARTSPQQKLIIVEGCQRLGAIVAVTGDGVNDSPAL
KKADIGVAMGIAGSDVSKQAADMILLDDNFASIVTGVEEGRLIFDNLKKSIAYTLTSNIP
EISPFLAFILCDIPLPLGTVTILCIDLGTDMVPAISLAYEXAEAXIMXRXPSNXFCDKLV
XERLISMAYGQIGMIQAAAGFFVYFVIMAENGFLPTKLFGIRKQ----------------
------------------------------------------------------------
-----------------------------------------------------------
>Lycorea_halia sodium potassium ATPase, alpha 1 subunit
-----------RRKPPAKKRKAGDLDDLKQELDIDYHKVTPEELYQRFQTHPENGLSHAK
AKENLERDGPNALTPPKQTPEWVKFCKNLFGGFALLLWIGAILCFIAYGILASTVEEP--
SDDNLYLGIVLAAVVIVTGIFSYYQESKSSKIMESFKNMVPQFATVIREGEKLTLRAEDL
VLGDVVEVKFGDRIPADIRIIEARGFKVDNSSLTGESEPQSRGPEFTNENPLETKNLAFF
STNAVEGTAKGIVICCGDNTVMGRIAGLASGLDTGETPIAKEIHHFIHLITGVAVFLGVT
FFVIAFILGYHWLDAVIFLIGIIVANVPEGLLATVTVCLTLTAKRMASKNCLVKNLEAVE
TLGSTSTICSDKTGTLTQNRMTVAHMWFDNQIIEADTTEDQSGVQYDRTSPGFKALAKIA
SLCNRAEFKGGQDGVPILKKEVAGDASEAALLKCMELALGDVLSIRKRNKKVCEIPFNST
NKYQVSIHESDDPSDPRHLLVMKGAPERILERSSTIFIGGKEKVLDEEMKEAFNNAYLEL
GGLGERVLGFCDLQLPSDKYPIGYKFNTDDPNFPLDNLRFVGLMSMIDPPRAAVPDAVAK
CRSAGIKVIMVTGDHPITAKAIAKSVGIISEGNETVEDIAARLNIPVSEVNPREAKAAVV
HGTELRELNSDQLDEILKFHTEIVFARTSPQQKLIIVEGCQRLGAIVAVTGDGVNDSPAL
KKADIGVAMGIAGSDVSKQAADMILLDDNFASIVTGVEEGRLIFDNLKKSIAYTLTSNIP
EISPFLAFILCDIPLPLGTVTILCIDLGTDMVPAISLAYEAPESDIMKRQPRDPYRDNLV
NRRLISMAYGQIGMIQAAAGFFVYFVIMAENGFLPTKLFGIRKQWDSKAINDLTDSYGQE
WTYRDRKALEFTCHTAFFVSIVVVQWADLIICKTRRNSIVHQGMRNWALNFGLVFETALA
AFLSYTPGMDKGLRMYPLKFVWWLPAIPFMLSIFIYDEIRRFYLRRNPGGWLEQETYY*
>Idea_leuconoe sodium potassium ATPase, alpha 1 subunit
------------------------------------------------------------
----------------------------------LLLWIGAILCFIAYGILASTVEEP--
SDDNLYLGIVLAAVVIVTGIFSYYQESKSSKIMESFKNMVPQFATVIREGEKLTLRAEDL
VLGDVVEVKFGDRIPADIRIIEARGFKVDNSSLTGESEPQSRGPEFTNENPLETKNLAFF
STNAVEGTAKGIVICCGDNTVMGRIAGLASGLDTGETPIAKEIHHFIHLITGVAVFLGVT
FFVIAXILGYHWLDAVIFLIGIIVANVPEGLLATVTVCLTLTAKRMASKNCLVKNLEAVE
TLGSTSTICSDKTGTLTQNRMTVAHMWFDNQIIEADTTEDQSGVQYDRTSPGFKALAKIA
SLCNRAEFKGGQDGVPILKKEVAGDASEAALLKCMELALGDVLSIRKRNKKVCEIXFNST
NKYQVSVHESDDPSDPRHLLVMKGAPERILERCSTIFIGGKEKVLDEEMKEAFNNAYLEL
GGLGERVLGFCDLQLPSDKYPIGYKFNTDDPNFPLDNLRFVGLMSMIDPPRAAVPDAVAK
CRSAGIKVIMVTGDHPITAKAIAKSVGIISEGNETVEDIAARLNIPVSEVNPREAKAAVV
HGTELRELNSDQLDEILKFHTEIVFARTSPQQKLIIVEGCQRLGAIVAVTGDGVNDSPAL
KKADIGVAMGIAGSDVSKQAADMILLDDNFASIVTGVEEGRLIFDNLKKSIAYTLTSNIP
EISPFLAFILCDIPLPLGTVTILCIDLGTDMVPAISLAYEEAESDIMKRQPRNPFTDKLV
NERLISMAYGQIGMIQAAAGFFVYFVIMAENGFLPMKLFGIRKQ----------------
------------------------------------------------------------
-----------------------------------------------------------
>Euploea_phaenareta sodium potassium ATPase, alpha 1 subunit
------------------------------------------------------------
----------------------------------LLLWIGAILCFIAYGILASTVEEP--
SDDNLYLGIVLAAVVIVTGIFSYYQESKSSKIMESFKNMVPQFATVIREGEKLTLRAEDL
VLGDVVEVKFGDRIPADIRIIEARGFKVDNSSLTGESEPQSRGPEFTNENPLETKNLAFF
STNAVEGTAKGIVICCGDNTVMGRIAGLASGLDTGETPIAKEIHHFIHLITGVAVFLGVT
FFIIAFILGYHWLDAVIFLIGIIVANVPEGLLATVTVCLTLTAKRMASKNCLVKNLEAVE
TLGSTSTICSDKTGTLTQNRMTVAHMWFDNQIIEADTTEDQSGVQYDRTSPGFKALAKIA
SLCNRAEFKGGQDGVPILKKEVAGDASEAALLKCMELALGDVLSIRKRNKKVCEIPFNST
NKYQVSIHESDDPSDPRHLLVMKGAPERILERCSTIFIGGKEKVLDEEMKEAFNNAYLEL
GGLGERVLGFCDLQLPSDKYPIGYKFNTDDPNFPLDNLRFVGLMSMIDPPRAAVPDAVAK
CRSAGIKVIMVTGDHPITAKAIAKSVGIISEGNETVEDIAARLNIPVSEVNPREAKAAVV
HGTELRELNSDQLDEILKFHTEIVFARTSPQQKLIIVEGCQRLGAIVAVTGDGVNDSPAL
KKADIGVAMGIAGSDVSKQAADMILLDDNFASIVTGVEEGRLIFDNLKKSIAYTLTSNIP
EISPFLAFILCDIPLPLGTVTILCIDLGTDMVPAISLAYEEAESDIMKRQPRNPFTDKLV
NERLISMAYGQIGMIQAATGFFVYFVIMAENGFLPLKLFGIRKQ----------------
------------------------------------------------------------
-----------------------------------------------------------
>Euploea_core_core sodium potassium ATPase, alpha 1 subunit
FE*RLAKMGETRRKPPAKKRKAGDLDDLKQELDIDYHKVTPEELYQRFQTHPENGLSHAK
AKENLERDGPNALTPPKQTPEWVKFCKNLFGGFALLLWIGAILCFIAYGILASTVEEP--
SDDNLYLGIVLAAVVIVTGIFSYYQESKSSKIMESFKNMVPQFATVIREGEKLTLRAEDL
VLGDVVEVKFGDRIPADIRIIEARGFKVDNSSLTGESEPQSRGPEFTNENPLETKNLAFF
STNAVEGTAKGIVICCGDNTVMGRIAGLASGLDTGETPIAKEIHHFIHLITGVAVFLGVT
FFIIAFILGYHWLDAVIFLIGIIVANVPEGLLATVTVCLTLTAKRMASKNCLVKNLEAVE
TLGSTSTICSDKTGTLTQNRMTVAHMWFDNQIIEADTTEDQSGVQYDRTSPGFKALAKIA
SLCNRAEFKGGQDGVPILKKEVAGDASEAALLKCMELALGDVLSIRKRNKKVCEIPFNST
NKYQVSVHESDDPSDPRHLLVMKGAPERILERCSTIFIGGKEKVLDEEMKEAFNNAYLEL
GGLGERVLGFCDLQLPSDKYPIGYKFNTDDPNFPLDNLRFVGLMSMIDPPRAAVPDAVAK
CRSAGIKVIMVTGDHPITAKAIAKSVGIISEGNETVEDIAARLNIPVSEVNPREAKAAVV
HGTELRELNSDQLDEILKFHTEIVFARTSPQQKLIIVEGCQRLGAIVAVTGDGVNDSPAL
KKADIGVAMGIAGSDVSKQAADMILLDDNFASIVTGVEEGRLIFDNLKKSIAYTLTSNIP
EISPFLAFILCDIPLPLGTVTILCIDLGTDMVSWTFYVYEEAESDIMKRQPRNPFTDKLV
NERLISMAYGQIGMIQAAAGFFVYFVIMAENGFLPMKLFGIRKQWDSKAINDLTDSYGQE
WTYRDRKALEFTCHTAFFVSIVVVQWADLIICKTRRNSIVHQGMRNWALNFGLVFETALA
AFLSYTPGMDKGLRMYPLKFVWWLPAIPFMLSIFIYDEIRRFYLRRNPGGWLEQETYY*
>Ideopsis_juventa sodium potassium ATPase, alpha 1 subunit
------------------------------------------------------------
----------------------------------LLLWIGAILCFIAYGILASTVEEP--
SDDNLYLGIVLAAVVIVTGIFSYYQESKSSKIMESFKNMVPQFATVIREGEKLTLRAEDL
VLGDVVEVKFGDRIPADIRIIEARGFKVDNSSLTGESEPQSRGPEFTNENPLETKNLAFF
STNAVEGTAKGIVICCGDNTVMGRIAGLASGLDTGETPIAKEIHHFIHLITGVAVFLGVT
FFVIAFILGYHWLDAVIFLIGIIVANVPEGLLATVTVCLTLTAKRMASKNCLVKNLEAVE
TLGSTSTICSDKTGTLTQNRMTVAHMWFDNQIIEADTTEDQSGVQYDRTSPGFKALAKIA
SLCNRAEFKGGQDGVPILKKEVAGDASEAALLKCMELALGDVLSIRKRNKKVCEIPFNST
NKYQVSIHESDDPSDPRHLLVMKGAPERILERCSTIFIGGKEKVLDEEMKEAFNNAYLEL
GGLGERVLGFCDLQLPSDKYPIGYKFNTDDPNFPLDNLRFVGLMSMIDPPRAAVPDAVAK
CRSAGIKVIMVTGDHPITAKAIAKSVGIISEGNETVEDIAARLNIPVSEVNPREAKAAVV
HGTELRELNSDQLDEILKFHTEIVFARTSPQQKLIIVEGCQRLGAIVAVTGDGVNDSPAL
KKADIGVAMGIAGSDVSKQAADMILLDDNFASIVTGVEEGRLIFDNLKKSIAYTLTSNIP
EISPFLAFILCDIPLPLGTVTILCIDL---------------------------------
------------------------------------------------------------
------------------------------------------------------------
-----------------------------------------------------------
>Parantica_aglea sodium potassium ATPase, alpha 1 subunit
------------------------------------------------------------
----------------------------------LLLWIGAILCFIAYGILASTVEEP--
SDDNLYLGIVLAAVVIVTGIFSYYQESKSSKIMESFKNMVPQFATVIREGEKLTLRAEDL
VLGDIVEVKFGDRIPADIRIIEARGFKVDNSSLTGESEPQSRGHEFTNENPLETKNLAFF
STNAVEGTAKGIVICCGDNTVMGRIAGLASGLDTGETPIAKEIHHFIHLITGVAVFLGVT
FFVIAFILGYHWLDAVIFLIGIIVANVPEGLLATVTVCLTLTAKRMASKNCLVKNLEAVE
TLGSTSTICSDKTGTLTQNRMTVAHMWFDNQIIEADTTEDQSGVQYDRTSPGFKALAKIA
SLCNRAEFKGGQDGVPILKKEVAGDASEAALLKCMELALGDVLSIRKRNKKACEIPFNST
NKYQVSIHESDDPSDPRHLLVMKGAPERILERCSTIFIGGKEKVLDEEMKEAFNNAYLEL
GGLGERVLGFCDLQLPSDKYPIGYKFNTDDPNFPLDNLRFVGLMSMIDPPRAAVPDAVAK
CRSAGIKVIMVTGDHPITAKAIAKSVGIISEGNETVEDIAARLNIPVSEVNPREAKAAVV
HGTELRELNSDQLDEILKFHTEIVFARTSPQQKLIIVEGCQRLGAIVAVTGDGVNDSPAL
KKADIGVAMGIAGSDVSKQAADMILLDDNFASIVTGVEEGRLIFDNLKKSIAYTLTSNIP
EISPFLAFILCDIPLPLGTVTILCIDL---------------------------------
------------------------------------------------------------
------------------------------------------------------------
-----------------------------------------------------------
>Amauris_tartarea sodium potassium ATPase, alpha 1 subunit
------------------------------------------------------------
----------------------------------LLLWIGAILCFIAYGILASTVEEP--
SDDNLXLGIVLSAVVIVTGIFSYYQESKSSKIMESFKNMVPQFATVIREGEKLTLRAEDL
VLGDIVEVKFGDRIPADIRIIEARGFKVDNSSLTGESEPQSRGPEFTNENPLETKNLAFF
STNAVEGTAKGIVICCGDNTVMGRIAGLASGLDTGETPIAKEIHHFIHLITGVAVFLGVT
FFVIAFILGYHWLDAVIFLIGIIVANVPEGLLATVTVCLTLTAKRMASKNCLVKNLEAVE
TLGSTSTICSDKTGTLTQNRMTVAHMWFDNQIIEADTTEDQSGVQYDRTSPGFKALAKIA
SLCNRAEFKGGQDGVPILKKEVAGDASEAALLKCMELALGDVLSIRKRNKKVCEIPFNST
NKYQVSIHESDDPSDPRHLLVMKGAPERILERCSTIFIGGKEKVLDEEMKEAFNNAYLEL
GGLGERVLGFCDLQLPSDKYPIGYKFNTDDPNFPLDNLRFVGLMSMIDPPRAAVPDAVAK
CRSAGIKVIMVTXDHPITAKAXXXXVGIXSEGXEXXEDXAAXLXIPXXEVXPXEXXAAXV
HGTELRELNSDQLDEILKFHTALVFXRTSPQQKLIIVEGCQRLGAIVAVTGDGVNDSPAL
KKADIGVAMGIAGSDVSKQAADMILLDDNFASIVTGVEEGRLIFDNLKKSIAYTLTSNIP
EISPFLAFILCDIPLPLGTVTILCIDL---------------------------------
------------------------------------------------------------
------------------------------------------------------------
-----------------------------------------------------------
>Danaus_genutia sodium potassium ATPase, alpha 1 subunit
------------------------------------------------------------
----------------------------------LLLWIGAILCFIAYGIVASTVEEP--
SDDNLYLGIVLAAVVIVTGIFSYYQESKSSKIMESFKNMVPQFATVIREGEKLTLRAEDL
VLGDVVEVKFGDRIPADIRIIEARGFKVDNSSLTGESEPQSRGPEFTNENPLETKNLAFF
STNAVEGTAKGIVICCGDNTVMGRIAGLASGLDTGETPIAKEIHHFIHLITGVAVFLGVT
FFIIAFILGYHWLDAVIFLIGIIVANVPEGLLATVTVCLTLTAKRMASKNCLVKNLEAVE
TLGSTSTICSDKTGTLTQNRMTVAHMWFDNQIIEADTTEDQSGVQYDRTSPGFKALAKIA
SLCNRAEFKGGQDGVPILKKEVAGDASEAALLKCMELALGDVLSIRKRNKKVCEIPFNST
NKYQVSVHESDDPSDPRHLLVMKGAPERIXERCSTIFIGGKEKVLDEEMKEAFNNAYLEL
GGLGERVLGFCDLQLPSDKYPIGYKFNTDDPNFPLDNLRFVGLMSMIDPPRAAVPDAVAK
CRSAGIKVIMVTGDHPITAKAIAKSVGIISEGNETVEDIAARLNIPVSEVNPREAKAAVV
HGTELRDLNSDQLDEILKFHTEIVFARTSPQQKLIIVEGCQRLGAIVAVTGDGVNDSPAL
KKADIGVAMGIAGSDVSKQAADMILLDDNFASIVXGVEEGRLIFDNXKKSIAYTLTSNIP
EISPFLAFILCDIPLPLGTVTILCIDLGTDMVPAISLAYEEAESDIMKRQPRNPFTDKLV
NERLISMAYGQIGMIQAAAGFFVYFVIMAENGFLPTKLFGIRKQ----------------
------------------------------------------------------------
-----------------------------------------------------------
>Danaus_gilippus sodium potassium ATPase, alpha 1 subunit
--------------------KAGDLDDLKQELDIDYHKVTPEELYQRFQTHPENGLSHAK
AKENLERDGPNALTPPKQTPEWVKFCKNLFGGFALLLWIGAILCFIAYGIVASTVEEP--
SDDNLYLGIVLAAVVIVTGIFSYYQESKSSKIMESFKNMVPQFATVIREGEKLTLRAEDL
VLGDVVEVKFGDRIPADIRIIEARGFKVDNSSLTGESEPQSRGPEFTNENPLETKNLAFF
STNAVEGTAKGIVICCGDNTVMGRIAGLASGLDTGETPIAKEIHHFIHLITGVAVFLGVT
FFIIAFILGYHWLDAVIFLIGIIVANVPEGLLATVTVCLTLTAKRMASKNCLVKNLEAVE
TLGSTSTICSDKTGTLTQNRMTVAHMWFDNQIIEADTTEDQSGVQYDRTSPGFKALAKIA
SLCNRAEFKGGQDGVPILKKEVAGDASEAALLKCMELALGDVLSIRKRNKKVCEIPFNST
NKYQVSVHESDDPSDPRHLLVMKGAPERILERCSTIFIGGKEKVLDEEMKEAFNNAYLEL
GGLGERVLGFCDLQLPSDKYPIGYKFNTDDPNFPLDNLRFVGLMSMIDPPRAAVPDAVAK
CRSAGIKVIMVTGDHPITAKAIAKSVGIISEGNETVEDIAARLNIPVSEVNPREAKAAVV
HGTELRDLNSDQLDEILKFHTEIVFARTSPQQKLIIVEGCQRLGAIVAVTGDGVNDSPAL
KKADIGVAMGIAGSDVSKQAADMILLDDNFASIVTGVEEGRLIFDNLKKSIAYTLTSNIP
EISPFLAFILCDIPLPLGTVTILCIDLGTDMVPAISLAYEEAESDIMKRQPRNPFTDKLV
NERLISMAYGQIGMIQAAAGFFVYFVIMAENGFLPTKLFGIRKQWDSKAINDLPDSYGQE
WTYRDRKALEFTCHTAFFVSIVVVQWADLIICKTRRNSIVHQGMRNWALNFGLVFETALA
AFLSYTPGMDKGLRMYPLKFVWWLPAIPFMLSIFIYDEIRRFYLRRNPGGWLEQETYY*
>Danaus_chrysippus_chrysippus sodium potassium ATPase, alpha 1 subunit
FE*RLAKMGETRRKPPAKKRKAGDLDDLKQELDIDYHKVTPEELYQRFQTHPENGLSHAK
AKENLERDGPNALTPPKQTPEWVKFCKNLFGGFALLLWIGAILCFIAYGIVASTVEEP--
SDDNLYLGIVLAAVVIVTGIFSYYQESKSSKIMESFKNMVPQFATVIREGEKLTLRAEDL
VLGDVVEVKFGDRIPADIRIIEARGFKVDNSSLTGESEPQSRGPEFTNENPLETKNLAFF
STNAVEGTAKGIVICCGDNTVMGRIAGLASGLDTGETPIAKEIHHFIHLITGVAVFLGVT
FFIIAFILGYHWLDAVIFLIGIIVANVPEGLLATVTVCLTLTAKRMASKNCLVKNLEAVE
TLGSTSTICSDKTGTLTQNRMTVAHMWFDNQIIEADTTEDQSGVQYDRTSPGFKALAKIA
SLCNRAEFKGGQDGVPILKKEVAGDASEAALLKCMELALGDVLSIRKRNKKVCEIPFNST
NKYQVSVHESDDPSDPRHLLVMKGAPERILERCSTIFIGGKEKVLDEEMKEAFNNAYLEL
GGLGERVLGFCDLQLPSDKYPIGYKFNTDDPNFPLDNLRFVGLMSMIDPPRAAVPDAVAK
CRSAGIKVIMVTGDHPITAKAIAKSVGIISEGNETVEDIAARLNIPVSEVNPREAKAAVV
HGTELRDLNSDQLDEILKFHTEIVFARTSPQQKLIIVEGCQRLGAIVAVTGDGVNDSPAL
KKADIGVAMGIAGSDVSKQAADMILLDDNFASIVTGVEEGRLIFDNLKKSIAYTLTSNIP
EISPFLAFILCDIPLPLGTVTILCIDLGTDMVPAISLAYEEAESDIMKRQPRNPFTDKLV
NERLISMAYGQIGMIQAAAGFFVYFVIMAENGFLPTKLFGIRKQWDSKAINDLPDSYGQE
WTYRDRKALEFTCHTAFFVSIVVVQWADLIICKTRRNSIVHQGMRNWALNFGLVFETALA
AFLSYTPGMDKGLRMYPLKFVWWLPAIPFMLSIFIYDEIRRFYLRRNPGGWLEQETYY*
>Danaus_eresimus sodium potassium ATPase, alpha 1 subunit
-------------------------------------------LYQRFQTHPENGLSHAK
AKENLERDGPNALTPPKQTPEWVKFCKNLFGGFALLLWIGAILCFIAYGIVASTVEEP--
SDDHLYLGIVLAAVVIVTGIFSYYQESKSSKIMESFKNMVPQFATVIREGEKLTLRAEDL
VLGDVVEVKFGDRIPADIRIIEARGFKVDNSSLTGESEPQSRGPEFTNENPLETKNLAFF
STNAVEGTAKGIVICCGDNTVMGRIAGLASGLDTGETPIAKEIHHFIHLITGVAVFLGVT
FFIIAFILGYHWLDAVIFLIGIIVANVPEGLLATVTVCLTLTAKRMASKNCLVKNLEAVE
TLGSTSTICSDKTGTLTQNRMTVAHMWFDNQIIEADTTEDQSGVQYDRTSPGFKALAKIA
SLCNRAEFKGGQDGVPILKKEVAGDASEAALLKCMELALGDVLSIRKRNKKVCEIPFNST
NKYQVSVHESDDPSDPRHLLVMKGAPERILERCSTIFIGGKEKVLDEEMKEAFNNAYLEL
GGLGERVLGFCDLQLPSDKYPIGYKFNTDDPNFPLDNLRFVGLMSMIDPPRAAVPDAVAK
CRSAGIKVIMVTGDHPITAKAIAKSVGIISEGNETVEDIAARLNIPVSEVNPREAKAAVV
HGTELRDLNSDQLDEILKFHTEIVFARTSPQQKLIIVEGCQRLGAIVAVTGDGVNDSPAL
KKADIGVAMGIAGSDVSKQAADMILLDDNFASIVTGVEEGRLIFDNLKKSIAYTLTSNIP
EISPFLAFILCDIPLPLGTVTILCIDLGTDMVPAIALAYEEAEADIMKRPPRNPFNDKLV
NERLISMAYGQIGMIQAAAGFFVYFVIMAENGFLPTKLFGIRKQWDSKAINDLPDSYGQE
WTYRDRKALEFTCHTAFFVSIVVVQWADLIICKTRRNSIVHQGMRNWALNFGLVFETALA
AFLSYTPGMDKGLRMYPLKLVWWLPAIPFMLSIFIYDEIRRFYLRRNPGGWLEQETYY*
>Danaus_erippus sodium potassium ATPase, alpha 1 subunit
------------------------------------------------------------
----------------------------------LLLWIGAILCFIAYGIVASTVEEP--
SDDHLYLGIVLAAVVIVTGIFSYYQESKSSKIMESFKNMVPQFATVIREGEKLTLRAEDL
VLGDVVEVKFGDRIPADIRIIEARGFKVDNSSLTGESEPQSRGPEFTNENPLETKNLAFF
STNAVEGTAKGIVICCGDNTVMGRIAGLASGLDTGETPIAKEIHHFIHLITGVAVFLGVT
FFIIAFILGYHWLDAVIFLIGIIVANVPEGLLATXTVCLTLTAKRMASKNCLVKNLEAVE
TLGSTSTICSDKTGTLTQNRMTVAHMWFDNQIIEADTTEDQSGVQYDRTSPGFKALAKIA
SLCNRAEFKGGQDGVPILKKEVAGDASEAALLKCMELALGDVLSIRKRNKKVCEIPFNST
NKYQVSIHESDDPSDPRHLLVMKGAPERILERCSTIFIGGKEKVLDEEMKEAFNNAYLEL
GGLGERXLGFCDLQLPSDKYPIGYKFNTDDPNFPLDNLRFVGLMSMIDPPRAAVPDAVAK
CRSAGIKVIMVTGDHPITAKAIAKSVGIISEGNETVEDIAARLNIPVSEVNPREAKAAVV
HGTELRDLNSDQLDEILKFHTEIVFARTSPQQKLIIVEGCQRLGAIVAVTGDGVNDSPAL
KKADIGVAMGIAGSDVSKQAADMILLDDNFASIVTGVEEGRLIFDNLKKSIAYTLTSNIP
EISPFLAFILCDIPLPLGTVTILCIDLGTDMX----------------------------
------------------------------------------------------------
------------------------------------------------------------
-----------------------------------------------------------
>Danaus_plexippus sodium potassium ATPase, alpha 1 subunit
--------------------KAGDLDDLKQELDIDYHKVTPEELYQRFQTHPENGLSHAK
AKENLERDGPNALTPPKQTPEWVKFCKNLFGGFALLLWIGAILCFIAYGIVASTVEEP--
SDDHLYLGIVLAAVVIVTGIFSYYQESKSSKIMESFKNMVPQFATVIREGEKLTLRAEDL
VLGDVVEVKFGDRIPADIRIIEARGFKVDNSSLTGESEPQSRGPEFTNENPLETKNLAFF
STNAVEGTAKGIVICCGDNTVMGRIAGLASGLDTGETPIAKEIHHFIHLITGVAVFLGVT
FFIIAFILGYHWLDAVIFLIGIIVANVPEGLLATVTVCLTLTAKRMASKNCLVKNLEAVE
TLGSTSTICSDKTGTLTQNRMTVAHMWFDNQIIEADTTEDQSGVQYDRTSPGFKALAKIA
SLCNRAEFKGGQDGVPILKKEVAGDASEAALLKCMELALGDVLSIRKRNKKVCEIPFNST
NKYQVSIHESDDPSDPRHLLVMKGAPERILERCSTIFIGGKEKVLDEEMKEAFNNAYLEL
GGLGERVLGFCDLQLPSDKYPIGYKFNTDDPNFPLDNLRFVGLMSMIDPPRAAVPDAVAK
CRSAGIKVIMVTGDHPITAKAIAKSVGIISEGNETVEDIAARLNIPVSEVNPREAKAAVV
HGTELRDLNSDQLDEILKFHTEIVFARTSPQQKLIIVEGCQRLGAIVAVTGDGVNDSPAL
KKADIGVAMGIAGSDVSKQAADMILLDDNFASIVTGVEEGRLIFDNLKKSIAYTLTSNIP
EISPFLAFILCDIPLPLGTVTILCIDLGTDMVPAIALAYEEAEADIMKRPPRNPFNDKLV
NERLISMAYGQIGMIQAAAGFFVYFVIMAENGFLPTKLFGIRKQWDSKAINDLPDSYGQE
WTYRDRKALEFTCHTAFFVSIVVVQWADLIICKTRRNSIVHQGMRNWALNFGLVFETALA
AFLSYTPGMDKGLRMYPLKLVWWLPAIPFMLSIFIYDEIRRFYLRRNPGGWLEQETYY*
>Tirumala_septentrionis sodium potassium ATPase, alpha 1 subunit
------------------------------------------------------------
----------------------------------LLLWIGAILCFIAYGIVASTVEEP--
SDDNLYLGIVLAAVVIVTGIFSYYQESKSSKIMESFKNMVPQFATVIREGEKLTLRAEDL
VLGDVVEVKFGDRIPADIRIIEARGFKVDNSSLTGESEPQSRGPEFTNENPLETKNLAFF
STNAVEGTAKGIVICCGDNTVMGRIAGLASGLDTGETPIAKEIHHFIHLITGVAVFLGXT
FFIIAFILGYHWLDAVIFLIGIIVANVPEGLLATVTVCLTLTAKRMASKNCLVKNLEAVE
TLGSTSTICSDKTGTLTQNRMTVAHMWFDNQIIEADTTEDQSGVQYDRTSPGFKALAKIA
SLCNRAEFKGGQDGVPILKKEVAGDASEAALLKCMELALGDVLSIRKRNKKVCEIPFNST
NKYQVSIHESDDPSDPRHLLVMKGAPERILERCSTIFIGGKEKVLDEEMKEAFNNAYLEL
GGLGERVLGFCDLQLPSDKYPIGYKFNTDDPNFPLDNLRFVGLMSMIDPPRAAVPDAVAK
CRSAGIKVIMVTGDHPITAKAIAKSVGIISEGNETVEDIAARLNIPVSEVNPREAKAAVV
HGTELRDLNSDQLDEILKFHTEIVFARTSPQQKLIIVEGCQRLGAIVAVTGDGVNDSPAL
KKADIGVAMGIAGSDVSKQAADMILLDDNFASIVTGVEEGRLIFDNLKKSIAYTLTSNIP
EISPFLAFILCDIPLPLGTVTILCIDLGTDMVPAISLAYEEAESDIMKRQPRNPFTDKLV
NERLISMAYGQIGMIQAAAGFFVYFVIMAENGFLPVKLFGIRKQ----------------
------------------------------------------------------------
-----------------------------------------------------------
>Tirumala_limniace sodium potassium ATPase, alpha 1 subunit
------------------------------------------------------------
----------------------------------LLLWIGAILCFIAYGIVASTVEEP--
SDDNLYLGIVLAAVVIVTGIFSYYQESKSSKIMEXFKNMVPQFATVIREGEKLTLRAEDL
VLGDVVEVKFGDRIPADIRIIEARGFKVDNSSLTGESEPQSRGPEFTNENPLETKNLAFF
STNAVEGTAKGIVICCGDNTVMGRIAGLASGLDTGETPIAKEIHHFIHLITGVAVFLGVT
FFIIAFILGYHWLDAVIFLIGIIVANVPEGLLATVTVCLTLTAKRMASKNCLVKNLEAVE
TLGSTSTICSDKTGTLTQNRMTVAHMWFDNQIIEADTTEDQSGVQYDRTSPGFKALAKIA
SLCNRAEFKGGQDGVPILKKEVAGDASEAALLKCMELALGDVLSIRKRNKKVCEIPFNST
NKYQVSIHESDDPSDPRHLLVMKGAPERILERCSTIFIGGKEKVLDEEMKEAFNNAYLEL
GGLGERVLGFCDLQLPSDKYPIGYKFNTDDPNFPLDNLRFVGLMSMIDPPRAAVPDAVAK
CRSAGIKVIMVTGDHPITAKAIAKSVGIISEGNETVEDIAARLNIPVSEVNPREAKAAVV
HGTELRDLNSDQLDEILKFHTEIVFARTSPQQKLIIVEGCQRLGAIVAVTGDGVNDSPAL
KKADIGVAMGIAGSDVSKQAADMILLDDNFASIVTGVEEGRLIFDNLKKSIAYTLTSNIP
EISPFLAFILCDIPLPLGTVTILCIDLGTDMVPAISLAYEEAESDIMKRQPRNPFSDKLV
NERLISMAYGQIGMIQAAAGFFVYFVIMAENGFLPVKX----------------------
------------------------------------------------------------
-----------------------------------------------------------
>Tirumala_petiverana sodium potassium ATPase, alpha 1 subunit
------------------------------------------------------------
----------------------------------LLLWIGAILCFIAYGIVASTVEEP--
SDDNLYLGIVLAAVVIVTGIFSYYQESKSSKIMESFKNMVPQFATVIREGEKLTLRAEDL
VLGDVVEVKFGDRIPADIRIIEARGFKVDNSSLTGESEPQSRGPEFTNENPLETKNLAFF
STNAVEGTAKGIVICCGDNTVMGRIAGLASGLDTGETPIAKEIHHFIHLITGVAVFLGVT
FFIIAFILGYHWLDAVIFLIGIIVANVPEGLLATVTVCLTLTXKRMASKNCLVKNLEAVE
TLGSTSTICSDKTGTLTQNRMTVAHMWFDNQIIEADTTEDQSGVQYDRTSPGFKALAKIA
SLCNRAEFKGGQDGVPILKKEVAGDASEAALLKCMELALGDVLSIRKRNKKVCEIPFNST
NKYQVSIHESDDPSDPRHLLVMKGAPERILERCSTIFIGGKEKVLDEEMKEAFNNAYLEL
GGLGERVLGFCDLQLPSDKYPIGYKFNTDDPNFPLDNLRFVGLMSMIDPPRAAVPDAVAK
CRSAGIKVIMVTGDHPITAKAIAKSVGIISEGNETVEDIAARLNIPVSEVNPREAKAAVV
HGTELRDLNSDQLDEILKFHTEIVFARTSPQQKLIIVEGCQRLGAIVAVTGDGVNDSPAL
KKADIGVAMGIAGSDVSKQAADMILLDDNFASIVTGVEEGRLIFDNLKKSIAYTLTSNIP
EISPFLAFILCDIPLPLGTVTILCIDLGTDMVPAISLAYEEAESDIMKRQPRNPFTDKLV
NERLISMAYGQIGMIQAAAGFFVYFVIMAENGFLPVKLFGIRKQ----------------
------------------------------------------------------------
-----------------------------------------------------------
>Pieris_rapae [gene=LOC110993096] [db_xref=GeneID:110993096] [protein=sodium/potassium-transporting ATPase subunit alpha isoform X1] [protein_id=XP_022114884.1] [location=30..3155] [gbkey=CDS]
DNRTADGHYKTRRKPPAKKRKPGDLDDLKQELDIDYHKVTPEELYQRFQTHPENGLSHAK
AKENLERDGPNALTPPKQTPEWVKFCKNLFGGFALLLWIGAILCFIAYGIQASTVEEP--
ADDNLYLGIVLAAVVIVTGIFSYYQESKSSKIMESFKNMVPQFATVIREGEKLTLRAEDL
VLGDIVEVKFGDRIPADVRIIESRGFKVDNSSLTGESEPQSRGAEFTNENPLETKNLAFF
STNAVEGTAKGIVICCGDNTVMGRIAGLASGLDTGETPIAKEIHHFIHLITGVAVFLGVT
FFVIAFILGYHWLDAVIFLIGIIVANVPEGLLATVTVCLTLTAKRMASKNCLVKNLEAVE
TLGSTSTICSDKTGTLTQNRMTVAHMWFDNQIIEADTTEDQSGVQYDRTSPGFKALAKIA
TLCNRAEFKGGQDGVPILKKEVAGDASEAALLKCMELALGDVLSIRKRNKKVCEIPFNST
NKYQVSIHESDDPSDPRHLLVMKGAPERILERCSTIFIGGKEKVLDEEMKEAFNNAYLEL
GGLGERVLGFCDLQLPSDKYPIGFKFNTDDVNFPIDNLRFVGLMSMIDPPRAAVPDAVAK
CRSAGIKVIMVTGDHPITAKAIAKSVGIISEGNETVEDIAARLNIPVSEVNPREAKAAVV
HGTELRELNSDQLDEILKYHTEIVFARTSPQQKLIIVEGCQRLGAIVAVTGDGVNDSPAL
KKADIGVAMGIAGSDVSKQAADMILLDDNFASIVTGVEEGRLIFDNLKKSIAYTLTSNIP
EISPFLAFILCDIPLPLGTVTILCIDLGTDMVPAISLAYEEAESDIMKRQPRNPFTDKLV
NERLISMAYGQIGMIQAAAGFFVYFVIMAENGFLPLKLFGIRKQWDSKAINDLTDSYGQE
WTYRDRKALEYTCHTAFFVSIVVVQWADLIICKTRRNSIVHQGMRNWALNFGLIFETALA
AFLSYTPGMDKGLRMYPLKFVWWLPAIPFMLSIFIYDEIRRFYLRRNPGGWLEQETYY*
>Papilio_glaucus sodium potassium ATPase, alpha 1 subunit
DNRTADGQYKTRRKPPAKKRKPGDLDDLKQELDIDYHKVTPEELYQRFQTHPENGLSHAK
AKENLERDGPNALTPPKQTPEWVKFCKNLFGGFALLLWIGAILCFIAYGIQASTVEEP--
ADDNLYLGIVLAAVVIVTGIFSYYQESKSSKIMESFKNMVPQFATVIREGEKLTLRAEDL
VLGDIVEVKFGDRIPADIRIIESRGFKVDNSSLTGESEPQSRGAEFTNENPLETKNLAFF
STNAVEGTAKGIVICCGDNTVMGRIAGLASGLDTGETPIAKEIHHFIHLITGVAVFLGVT
FFVIAFILGYHWLDAVIFLIGIIVANVPEGLLATVTVCLTLTAKRMASKNCLVKNLEAVE
TLGSTSTICSDKTGTLTQNRMTVAHMWFDNQIIEADTTEDQSGVQYDRTSPGFKALAKIA
TLCNRAEFKGGQDGVPILKKEVAGDASEAALLKCMELALGDVMSIRKRNKKVCEIPFNST
NKYQVSIHESDDPSDPRHLLVMKGAPERILERCSTIFIGGKEKVLDEEMKEAFNNAYLEL
GGLGERVLGFCDLQLPSDKYPIGYKFNTDDPNFPLDNLRFVGLMSMIDPPRAAVPDAVAK
CRSAGIKVIMVTGDHPITAKAIAKSVGIISEGNETVEDIAARLNIPVSEVNPREAKAAVV
HGTELRELNSDQLDEILKFHTEIVFARTSPQQKLIIVEGCQRLGAIVAVTGDGVNDSPAL
KKADIGVAMGIAGSDVSKQAADMILLDDNFASIVTGVEEGRLIFDNLKKSIAYTLTSNIP
EISPFLAFILCDIPLPLGTVTILCIDLGTDMVPAISLAYEEAESDIMKRQPRNPFTDKLV
NERLISMAYGQIGMIQAAAGFFVYFVIMAENGFLPLKLFGIRKQWDSKAINDLTDSYGQE
WTYRDRKALEFTCHTAFFVSIVVVQWADLIICKTRRNSIVHQGMRNWALNFGLIFETALA
AFLSYTPGMDKGLRMYPLKFVWWLPAIPFMLSIFIYDEIRRFYLRRNPGGWLEQETYY*
>Papilio_polytes [gene=LOC106103840] [db_xref=GeneID:106103840] [protein=sodium/potassium-transporting ATPase subunit alpha isoform X1] [protein_id=XP_013139197.1] [location=50..3175] [gbkey=CDS]
DNRTADGQYKTRRKPPAKKRKPGDLDDLKQELDIDYHKVTPEELYQRFQTHPENGLSHAK
AKENLERDGPNALTPPKQTPEWVKFCKNLFGGFALLLWIGAILCFIAYGIQASTVEEP--
ADDNLYLGIVLAAVVIVTGIFSYYQESKSSKIMESFKNMVPQFATVIREGEKLTLRAEDL
VLGDIVEVKFGDRIPADIRIIEARGFKVDNSSLTGESEPQSRGPEFTNENPLETKNLAFF
STNAVEGTAKGIVICCGDNTVMGRIAGLASGLDTGETPIAKEIHHFIHLITGVAVFLGVT
FFIIAFILGYHWLDAVIFLIGIIVANVPEGLLATVTVCLTLTAKRMASKNCLVKNLEAVE
TLGSTSTICSDKTGTLTQNRMTVAHMWFDNQIIEADTTEDQSGVQYDRTSPGFKALAKIA
TLCNRAEFKGGQDGVPILKKEVAGDASEAALLKCMELALGDVMSIRKRNKKVCEIPFNST
NKYQVSIHESDDPSDPRHLLVMKGAPERILERCSTIFIGGKEKVLDEEMKEAFNNAYLEL
GGLGERVLGFCDLQLPSDKYPIGYKFNTDDPNFPLDNLRFVGLMSMIDPPRAAVPDAVAK
CRSAGIKVIMVTGDHPITAKAIAKSVGIISEGNETVEDIAARLNIPVSEVNPREAKAAVV
HGTELRELNSDQLDEILKFHTEIVFARTSPQQKLIIVEGCQRLGAIVAVTGDGVNDSPAL
KKADIGVAMGIAGSDVSKQAADMILLDDNFASIVTGVEEGRLIFDNLKKSIAYTLTSNIP
EISPFLAFILCDIPLPLGTVTILCIDLGTDMVPAISLAYEEAESDIMKRQPRNPFTDKLV
NERLISMAYGQIGMIQAAAGFFVYFVIMAENGFLPLKLFGIRKQWDSKAINDLTDSYGQE
WTYRDRKALEFTCHTAFFVSIVVVQWADLIICKTRRNSIVHQGMRNWALNFGLIFETALA
AFLSYTPGMDKGLRMYPLKFVWWLPAIPFMLSIFIYDEIRRFYLRRNPGGWLEQETYY*
>Papilio_machaon [gene=LOC106721608] [db_xref=GeneID:106721608] [protein=sodium/potassium-transporting ATPase subunit alpha isoform X1] [protein_id=XP_014372061.1] [location=43..3168] [gbkey=CDS]
DNRTADGQYKTRRKPPAKKRKPGDLDDLKQELDIDYHKVTPEELYQRFQTHPENGLSHAK
AKENLERDGPNALTPPKQTPEWVKFCKNLFGGFALLLWIGAILCFIAYGIQASTVEEP--
ADDNLYLGIVLAAVVIVTGIFSYYQESKSSKIMESFKNMVPQFATVIREGEKLTLRAEDL
VLGDIVEVKFGDRIPADIRIIEARGFKVDNSSLTGESEPQSRGPEFTNENPLETKNLAFF
STNAVEGTAKGIVICCGDNTVMGRIAGLASGLDTGETPIAKEIHHFIHLITGVAVFLGVT
FFLIAFILGYHWLDAVIFLIGIIVANVPEGLLATVTVCLTLTAKRMASKNCLVKNLEAVE
TLGSTSTICSDKTGTLTQNRMTVAHMWFDNQIIEADTTEDQSGVQYDRTSPGFKALAKIA
TLCNRAEFKGGQDGVPILKKEVAGDASEAALLKCMELALGDVMSIRKRNKKVCEIPFNST
NKYQVSIHESDDPSDPRHLLVMKGAPERILERCSTIFIGGKEKVLDEEMKEAFNNAYLEL
GGLGERVLGFCDLQLPSDKYPIGYKFNTDDPNFPLENLRFVGLMSMIDPPRAAVPDAVAK
CRSAGIKVIMVTGDHPITAKAIAKSVGIISEGNETVEDIAARLNIPVSEVNPREAKAAVV
HGTELRELNSDQLDEILKFHTEIVFARTSPQQKLIIVEGCQRLGAIVAVTGDGVNDSPAL
KKADIGVAMGIAGSDVSKQAADMILLDDNFASIVTGVEEGRLIFDNLKKSIAYTLTSNIP
EISPFLAFILCDIPLPLGTVTILCIDLGTDMVPAISLAYEEAESDIMKRQPRNPFTDKLV
NERLISMAYGQIGMIQAAAGFFVYFVIMAENGFLPLKLFGIRKQWDSKAINDLTDSYGQE
WTYRDRKALEFTCHTAFFVSIVVVQWADLIICKTRRNSIVHQGMRNWALNFGLIFETALA
AFLSYTPGMDKGLRMYPLKFVWWLPAIPFMLSIFIYDEIRRFYLRRNPGGWLEQETYY*
>Papilio_xuthus [gene=LOC106120084] [db_xref=GeneID:106120084] [protein=sodium/potassium-transporting ATPase subunit alpha isoform X1] [protein_id=XP_013170709.1] [location=70..3201] [gbkey=CDS]
DNRTADGQYKTRRKPPAKKRKPGDLDDLKQELDIDYHKVTPEELYQRFQTHPENGLSHAK
AKENLERDGPNALTPPKQTPEWVKFCKNLFGGFALLLWIGAILCFIAYGIQASTVEEP--
ADDNLYLGIVLAAVVIVTGIFSYYQESKSSKIMESFKNMVPQFATVIREGEKLTLRAEDL
VLGDIVEVKFGDRIPADIRIIEARGFKVDNSSLTGESEPQSRGAEFTNENPLETKNLAFF
STNAVEGTAKGIVICCGDNTVMGRIAGLASGLDTGETPIAKEIHHFIHLITGVAVFLGVT
FFIIAFILGYHWLDAVIFLIGIIVANVPEGLLATVTVCLTLTAKRMASKNCLVKNLEAVE
TLGSTSTICSDKTGTLTQNRMTVAHMWFDNQIIEADTTEDQSGVQYDRTSPGFKALAKIA
TLCNRAEFKGGQDGVPILKKEVAGDASEAALLKCMELALGDVMSIRKRNKKVCEIPFNST
NKYQVSIHESDDPSDPRHLLVMKGAPERILERCSTIFIGGKEKVLDEEMKEAFNNAYLEL
GGLGERVLGFCDLQLPSDKYPIGYKFNTDDPNFPLDNLRFVGLMSMIDPPRAAVPDAVAK
CRSAGIKVIMVTGDHPITAKAIAKSVGIISEGNETVEDIAARLNIPVSEVNPREAKAAVV
HGTELRELNSDQLDEILKFHTEIVFARTSPQQKLIIVEGCQRLGAIVAVTGDGVNDSPAL
KKADIGVAMGIAGSDVSKQAADMILLDDNFASIVTGVEEGRLIFDNLKKSIAYTLTSNIP
EISPFLAFILCDIPLPLGTVTILCIDLGTDMVPAISLAYEEAESDIMKRQPRNPFTDKLV
NERLISMAYGQIGMIQAAAGFFVYFVIMAENGFLPLKLFGIRKQWDSKAINDLTDSYGQE
WTYRDRKALEFTCHTAFFVSIVVVQWADLIICKTRRNSIVHQGMRNWALNFGLIFETALA
AFLSYTPGMDKGLRMYPLKFVWWLPAIPFMLSIFIYDEIRRFYLRRNPGGWLEQETYY*
